# Supplementary material for: Public investments in the development of GeneXpert molecular diagnostic technology
Source: PLoS One. 2021 Aug 31;16(8):e0256883. doi: 10.1371/journal.pone.0256883 (PMC8407584; doi:10.1371/journal.pone.0256883)
Supplement: S1 File — (XLSX) [file pone.0256883.s001.xlsx]

## Sheet: NIH RePORTER analysis
NIH Spending Categorization	Project Abstract	Project Terms	Project Title	Public Health Relevance	Counted as part of GeneXpert R&D	Unique or first among duplicates?	Platform or assay?	Disease area	Administering IC	Application ID (duplicated highlighted)	Award Notice Date	FOA	Project Number	Type	Activity	IC	Serial Number	Support Year	Suffix	Program Official Information	Project Start Date	Project End Date	Study Section	Subproject Number	Contact PI Person ID	Contact PI / Project Leader	Other PI or Project Leader(s)	Congressional District	Department	DUNS Number	FIPS	Latitude	Longitude	Organization ID (IPF)	Organization Name	Organization City	Organization State	Organization Type	Organization Zip	Organization Country	ARRA Indicator	Budget Start Date	Budget End Date	CFDA Code	Funding Mechanism	FY	Funding IC	FY Direct Costs	FY Indirect Costs
Antimicrobial Resistance;Biotechnology;Clinical Research;HIV/AIDS;Infectious Diseases;Lung;Orphan Drug;Rare Diseases;Tuberculosis	DESCRIPTION (provided by applicant): The WHO estimates that 1.7 million people died of tuberculosis (TB) in 2009 and that 22% of those deaths occurred in people with HIV. HIV infection drove the 80% increase in TB cases in sub-Saharan over the last decade; the number of deaths and cases of drug resistance has also increased markedly.1 TB treatment's duration - at least 6-8 months for drug-sensiti…	Acquired Immunodeficiency Syndrome;Address;Adult;Africa South of the Sahara;Algorithms;Antitubercular Agents;Automobile Driving;base;Biological Markers;Cause of Death;Cessation of life;Clinical;clinical application;clinical decision-making;clinical practice;Clinical Trials;cohort;Country;Data;Development;Devices;Diagnosis;diagnostic accuracy;Disease;DNA;Drug Combinations;Drug resistance;Drug Resi…	Sputum M. tuberculosis DNA Kinetics During TB Treatment in Patients with HIV	Tuberculosis (TB) is the most common cause of death among people with HIV and AIDS in sub-Saharan Africa. Two major problems facing TB treatment are that it takes 6-8 months to complete, even with drug- sensitive disease, and treatment completion does not rule out the possibility of recurrence. TB drug trials seek to identify more potent drug regimens that could shorten treatment duration and, th…	Yes: Validation	TRUE		TB	NIAID	8210270	10-JUN-2011	PA-10-110	1F32AI097005-01	1	F32	AI	097005	01		HUEBNER, ROBIN E	1-JUL-2011	30-JUN-2013	Special Emphasis Panel (ZRG1-AARR-J (22)L)		10749512	EVERETT, CHARLES KNOX	Not Applicable	12	INTERNAL MEDICINE/MEDICINE	094878337	US	37.7869	-122.449	577508	UNIVERSITY OF CALIFORNIA, SAN FRANCISCO	SAN FRANCISCO	CA	SCHOOLS OF MEDICINE	94118-6215	UNITED STATES		1-JUL-2011	29-JUN-2012	855	Training; Individual	2011	NIAID
Biodefense;Emerging Infectious Diseases;Genetics;Infectious Diseases;Lung;Rare Diseases;Tuberculosis	PROJECT SUMMARYTuberculosis (TB, Mtb) remains the leading infectious disease killer globally, despite theavailability of curative treatment for most individuals. Currently, individual care and TBcontrol efforts are dichotomized around “latent TB infection” and “active TB disease”based on the absence or presence of clinical signs/symptoms and Mtb culture positivity.However, none of the available m…	Adult;Advisory Committees;Africa;Algorithms;base;Biological;Biological Assay;Biological Markers;Biology;biomarker evaluation;biosignature;Blood;Caring;Clinical;Clinical Microbiology;cohort;Communicable Diseases;Containment;curative treatments;Data;Demographic Factors;design;Detection;Development;Diagnosis;Diagnostic;diagnostic accuracy;Diagnostic Specificity;Disease;disorder risk;DNA;Early Interv…	Exploring an Incipient Tuberculosis Spectrum Through Highly-Sensitive MTB DNA Detection	PROJECT NARRATIVE Detection of incipient tuberculosis (TB, MTB) before an individual becomes culture- positive could have far-reaching impact in thwarting transmission and decreasing individual morbidity and mortality. We propose to evaluate the role of ultrasensitive MTB DNA detection assays in identifying incipient tuberculosis by characterizing the biology and natural history of sputum GeneXpe…	Yes: Validation	TRUE		TB	NIAID	9666374	4-SEP-2019	PAR-16-434	1K22AI137320-01A1	1	K22	AI	137320	01	A1	MENDEZ, SUSANA	4-SEP-2019	30-AUG-2021	Microbiology and Infectious Diseases B Subcommittee (MID)		14985673	XIE, YINGDA LINDA	Not Applicable	10	Unavailable	078795851	US			10034169	RBHS-NEW JERSEY MEDICAL SCHOOL	NEWARK	NJ	Domestic Higher Education	07103-2757	UNITED STATES		4-SEP-2019	31-AUG-2020	855	Other Research-Related	2019	NIAID	150000	12000
Biodefense;Clinical Research;Emerging Infectious Diseases;Infectious Diseases;Pediatric;Rare Diseases;Tuberculosis	DESCRIPTION (provided by applicant): Children are thought to comprise at least 11% of the 9.4 million annual cases of tuberculosis (TB) worldwide. The lack of accurate diagnostics for pediatric TB significantly hinders the ability to detect and treat the disease in this vulnerable population. As a result, many children in TB-endemic regions like Tanzania present with advanced illness and suffer u…	Acid Fast Bacillae Staining Method;Adult;advanced disease;Affect;aged;Antibodies;Antigens;Antitubercular Agents;B-Lymphocytes;Bacillus;base;Biological Assay;Biological Markers;Biometry;career development;Child;Childhood;Clinical;clinical care;Clinical Research;cohort;Collaborations;Complex;density;design;Development Plans;Diagnosis;Diagnostic;diagnostic accuracy;Diagnostic tests;Diagnostics Resea…	Improving Pediatric Tb Diagnosis and Management in Tanzania	Currently, there is no diagnostic test that can accurately detect TB in children. Investigating the performance of the antibodies in lymphocyte supernatant (ALS) assay as a diagnostic among children suspected to have TB, as well as a biomarker to monitor response of those children on TB treatment is urgently needed to fill an unmet research priority in the field of TB. Comparing this assay to sta…	Yes: Validation	TRUE		TB	NIAID	8374149	18-JUN-2012	PA-11-194	1K23AI097197-01A1	1	K23	AI	097197	01	A1	JACOBS, GAIL G	20-JUN-2012	31-MAY-2017	Microbiology and Infectious Diseases B Subcommittee (MID-B)		10795626	THOMAS, TANIA A	Not Applicable	05	INTERNAL MEDICINE/MEDICINE	065391526	US	38.0342	-78.5123	1526402	UNIVERSITY OF VIRGINIA	CHARLOTTESVILLE	VA	SCHOOLS OF MEDICINE	22904-4195	UNITED STATES		20-JUN-2012	31-MAY-2013	855	Other Research-Related	2012	NIAID	120099	9608
Bioengineering;Clinical Research;Emerging Infectious Diseases;HIV/AIDS;Infectious Diseases;Rare Diseases;Tuberculosis	PROJECT SUMMARY/ABSTRACTTuberculosis (TB) is the leading cause of mortality in people with HIV (PWH) in sub-Saharan Africa, due in partto delays in diagnosis and timely treatment. While HIV-infected persons often first seek care at peripheral clinics,TB diagnostic testing equipment located in centralized laboratories require time-consuming specimen transportand processing, resulting in delayed di…	Address;Adopted;Adult;Africa;Africa South of the Sahara;Algorithms;base;Bedside Testings;Biological Assay;Body mass index;Budgets;care seeking;career;Caring;CD4 Lymphocyte Count;Classification;Clinic;Clinical;Clinical Research;clinically relevant;cohort;Consumption;cost;Cost Analysis;Data;Decision Analysis;Detection;Diagnosis;Diagnostic;diagnostic accuracy;Diagnostic tests;effective intervention;…	Novel clinic-based TB diagnostics and testing algorithms for persons with HIV	PROJECT NARRATIVE Tuberculosis (TB) is the leading cause of mortality in people with HIV in sub-Saharan Africa, due partly to substantial delays in diagnosis caused by a lack of adequate clinic-based TB testing. The proposed research will evaluate a set of novel, point-of-care, rapid urine-based tests for TB in HIV-infected persons in an ambulatory clinical setting in South Africa, use results to…	N	TRUE			NIAID	9776140	19-MAR-2019	PA-18-375	1K23AI140918-01A1	1	K23	AI	140918	01	A1	HUEBNER, ROBIN E	20-MAR-2019	29-FEB-2024	Special Emphasis Panel (AIDS (AI))		8431385	SHAPIRO, ADRIENNE E	Not Applicable	07	PUBLIC HEALTH & PREV MEDICINE	605799469	US	47.66	-122.314	9087701	UNIVERSITY OF WASHINGTON	SEATTLE	WA	SCHOOLS OF PUBLIC HEALTH	98195-9472	UNITED STATES		20-MAR-2019	29-FEB-2020	855	Other Research-Related	2019	NIAID	176100	12885
Biodefense;Clinical Research;Emerging Infectious Diseases;Health Disparities;Infectious Diseases;Neurosciences;Rare Diseases;Tuberculosis	Project Abstract: Dr. Bahr's long-term goal is to become an independent investigator developing novel diagnostic tests fordifficult-to-diagnose infectious diseases affecting low-resource populations. Dr. Bahr's research to date hasemphasized novel molecular technologies and immunodiagnostics to detect TB meningitis. This K23 award willprovide the mentored clinical research experience, didactics, …	Acute;Affect;Africa South of the Sahara;African;Americas;Antigens;Autopsy;base;Biological Assay;Biometry;Case Fatality Rates;Cerebrospinal Fluid;Chronic;Clinical Research;communicable disease diagnosis;Communicable Diseases;Cryopreservation;Cryptococcal Meningitis;CXCL10 gene;Detection;Development;Diagnosis;Diagnostic;diagnostic accuracy;diagnostic biomarker;Diagnostic tests;Disease;Early treatme…	Novel Diagnostic Development for TB Meningitis and Histoplasmosis	Project Narrative: Rapid, accurate diagnostic tests are urgently needed for a myriad of infectious diseases that affect low- income populations and carry high mortality rates due to inadequate diagnostic tests including tuberculosis meningitis (TBM) and histoplasmosis. TB is the second most common cause of meningitis in sub-Saharan African and carries a 50% case mortality rate while histoplasmosi…	Yes: Validation	TRUE		TB	NINDS	9846460	31-JUL-2019	PA-18-375	1K23NS110470-01A1	1	K23	NS	110470	01	A1	WONG, MAY	1-AUG-2019	31-JUL-2024	NST-1 Subcommittee (NST-1)		12249008	BAHR, NATHAN	Not Applicable	03	INTERNAL MEDICINE/MEDICINE	016060860	US	39.1235	-94.7439	1484303	UNIVERSITY OF KANSAS MEDICAL CENTER	KANSAS CITY	KS	SCHOOLS OF MEDICINE	66160-8500	UNITED STATES		1-AUG-2019	31-JUL-2020	853	Other Research-Related	2019	NINDS	186000	14880
Emerging Infectious Diseases;HIV/AIDS;Infectious Diseases;Orphan Drug;Prevention;Rare Diseases;Tuberculosis	DESCRIPTION (adapted from applicant's abstract): The rational design and implementation of the next generation of therapies and vaccines against Mycobacterium tuberculosis will require a thorough understanding of the mechanisms of antibiotic resistance and bacterial pathogenesis as they apply to human infections. In this proposal, population-based genetic studies of human specimens will be used t…	bacterial genetics;clinical research;drug resistance;gene complementation;gene deletion mutation;genetic library;human subject;isoniazid;Mexico;Mycobacterium tuberculosis;nucleic acid sequence;point mutation;polymerase chain reaction;respiratory disorder epidemiology;single strand conformation polymorphism;transposon /insertion element;tuberculosis;United States;virulence;	POPULATION BASED INVESTIGATIONS OF TUBERCULOSIS	n/a	N	TRUE			NIAID	6041892	25-DEC-2000		1R01AI046669-01	1	R01	AI	046669	01		SIZEMORE, CHRISTINE F	1-MAY-2000	30-APR-2005	Special Emphasis Panel (ZAI1-DET-M (S1))		1941013	ALLAND, DAVID	Not Applicable	17	Unavailable	041581026	US	40.88	-73.8807	5451101	MONTEFIORE MEDICAL CENTER (BRONX, NY)	NEW YORK	NY	Independent Hospitals	10467-2490	UNITED STATES		1-MAY-2000	30-APR-2001	856	Research Projects	2000	NIAID
Diagnostic Radiology;Emerging Infectious Diseases;HIV/AIDS;Infectious Diseases;Orphan Drug;Rare Diseases;Tuberculosis	DESCRIPTION (provided by applicant): We will develop the basic tools for phylogenetic studies of Mycobacterium tuberculosis (Mtb), and then investigate hypotheses fundamental to understanding the evolution and strain differentiation of the Mtb species. These issues are important for understanding the biology and epidemiology of many bacterial pathogens. A microbial 'species' often encompasses rel…	bacterial genetics;biochemical evolution;gene expression;genetic markers;genetic polymorphism;genotype;molecular genetics;Mycobacterium bovis;Mycobacterium tuberculosis;nucleotides;single nucleotide polymorphism;tuberculosis;	TUBERCULOSIS GENOTYPING AND EVOLUTIONARY CONSORTIUM	n/a	N	TRUE			NIAID	6548329	9-SEP-2002		1R01AI049352-01A2	1	R01	AI	049352	01	A2	SIZEMORE, CHRISTINE F	15-SEP-2002	30-JUN-2006	Special Emphasis Panel (ZRG1-BM-1 (01))		1941013	ALLAND, DAVID	Not Applicable	10	INTERNAL MEDICINE/MEDICINE	623946217	US	40.7388	-74.1902	714201	UNIV OF MED/DENT OF NJ-NJ MEDICAL SCHOOL	NEWARK	NJ	SCHOOLS OF MEDICINE	07103-2757	UNITED STATES		15-SEP-2002	30-JUN-2003	856	Research Projects	2002	NIAID
No NIH Category available.	DESCRIPTION (provided by applicant): The incidence of extensively drug resistant (XDR) Mycobacterium tuberculosis (TB) is increasing at an alarming rate. Early and rapid detection of XDR TB could be crucial to disease management by alerting physicians to use salvage therapy and to institute special infection control procedures. This proposal seeks to leverage several successful programs in molecu…	Amikacin;Antibiotics;Bacteria;Biological Assay;Biotechnology;Capromycin;Cells;Characteristics;Clinical;Clinical Microbiology;Clinical Research;Clinical Trials;Collection;Color;Cytolysis;design;Detection;Diagnosis;Diagnostic;Diagnostic tests;Disease;Disease Management;Disease Outbreaks;DNA;Drug resistance;Drug Resistant Tuberculosis;drug standard;Ensure;Extreme drug resistant tuberculosis;fluoroqu…	Rapid Diagnosis of XDR Tuberculosis	Relevance of the project to public health: This project will also lead to a very rapid test to detect highly drug resistant tuberculosis so that it can be treated more rapidly and so that patients with this disease can be quickly isolated before they infect others.	Yes: Pre-market development	TRUE	A	TB	NIAID	7655061	14-JUL-2009	PA-07-070	1R01AI080653-01A1	1	R01	AI	080653	01	A1	JACOBS, GAIL G	15-JUL-2009	30-JUN-2014	Clinical Research and Field Studies of Infectious Diseases Study Section (CRFS)		1941013	ALLAND, DAVID	Not Applicable	10	INTERNAL MEDICINE/MEDICINE	623946217	US	40.7388	-74.1902	714201	UNIV OF MED/DENT OF NJ-NJ MEDICAL SCHOOL	NEWARK	NJ	SCHOOLS OF MEDICINE	07103-2757	UNITED STATES		15-JUL-2009	30-JUN-2010	855	Research Projects	2009	NIAID
No NIH Category available.	DESCRIPTION (provided by applicant): Infections with antibiotic resistant bacteria are increasing at an alarming rate. Antibiotic resistance is a particular problem in patients with blood stream infections or sepsis, due to the mortality that rises exponentially as effective treatment is delayed. Bacterial species identification can often be used to guide antibiotic therapy while true antibiotic …	Antibiotic Resistance;Antibiotic susceptibility;Antibiotic Therapy;Antibiotics;Bacteremia;Bacteria;base;Biological Assay;Blood;Blood specimen;Body part;Cephalosporins;Clinical;Code;Colon;Color;design;Detection;Development;Diagnosis;Dimensions;Disease;DNA;DNA Sequence;Drug resistance;effective therapy;fluorophore;Genes;Genetic Variation;Genitourinary system;Hospitals;Hour;improved;Infection;innova…	Development of a Molecular Blood Culture	Benefit of this project to public health: This proposal will develop methods to very rapidly identify the bacteria that cause infections in a sick patient's blood stream or in other parts of the body that are normally sterile. Rapid identification will make it possible to treat patients with the correct antibiotics more rapidly. This will save patient lives, reduce days in the hospital and permit…	Yes: Pre-market development	TRUE	A	bacterial disease (sepsis and biothreat agents)	NIAID	7791796	25-SEP-2009	PA-07-070	1R01AI081116-01A1	1	R01	AI	081116	01	A1	RITCHIE, ALEC	26-SEP-2009	31-AUG-2011	Clinical Research and Field Studies of Infectious Diseases Study Section (CRFS)		1941013	ALLAND, DAVID	Not Applicable	10	INTERNAL MEDICINE/MEDICINE	623946217	US	40.7388	-74.1902	714201	UNIV OF MED/DENT OF NJ-NJ MEDICAL SCHOOL	NEWARK	NJ	SCHOOLS OF MEDICINE	07103-2757	UNITED STATES	YES	26-SEP-2009	31-AUG-2010	701	Research Projects	2009	NIAID
Clinical Research;HIV/AIDS;Infectious Diseases;Prevention;Rare Diseases;Tuberculosis	DESCRIPTION (provided by applicant): HIV and tuberculosis (TB) are, along with malaria, the leading infectious causes of death worldwide and in sub-Saharan Africa.1 In 2008, there were 2 million deaths from AIDS and 1.8 million deaths from TB worldwide.2, 3 The HIV epidemic has fueled an increase in the incidence, prevalence and mortality due to TB in the past 3 decades. 15% of TB cases are HIV c…	Acquired Immunodeficiency Syndrome;AIDS/HIV problem;Algorithms;base;Bedside Testings;case finding;Cause of Death;Cessation of life;Clinic;Complex;cost effectiveness;Detection;Diagnosis;Diagnostic;Diagnostic tests;disability-adjusted life years;Effectiveness;Epidemic;Exclusion;high risk;HIV;Human;Human Resources;improved;Incidence;Infection;Infection Control;isoniazid;killings;Laboratory Infection…	Impact of a New Molecular TB Test on TB/HIV Outcomes among HIV-Infected Malawians	Tuberculoses, HIV and malaria kill more people worldwide per year than any other infections. These the most common cause of death among HIV infected persons. The purpose of this project is to study whether the use of new, simple, rapid, highly sensitive, point-of-care TB tests will allow for more timely initiation of treatment for TB or of preventive therapy against TB among HIV-infected persons,…	Yes: Validation	TRUE		TB	NIAID	8140646	18-MAR-2011	PA-10-067	1R01AI093316-01A1	1	R01	AI	093316	01	A1	SRINIVASAN, SUDHA	1-APR-2011	31-MAR-2016	AIDS Clinical Studies and Epidemiology Study Section (ACE)		1873121	CHAISSON, RICHARD E.	Not Applicable	07	INTERNAL MEDICINE/MEDICINE	001910777	US	39.3292	-76.6179	4134401	JOHNS HOPKINS UNIVERSITY	BALTIMORE	MD	SCHOOLS OF MEDICINE	21205-1832	UNITED STATES		1-APR-2011	31-MAR-2012	855	Research Projects	2011	NIAID
Biodefense;Emerging Infectious Diseases;Infectious Diseases	DESCRIPTION (provided by applicant): Diagnostics comprise a critical component of defense against select agent infections. The virulence of most bacterial select agents requires rapid detection and early treatment to prevent serious morbidity and mortality. Most bacterial bioterrorism agents cause blood stream infections (BSI) as part of their disease syndrome. Blood-based detection offers the pr…	Address;Authorization documentation;Bacteremia;Bacteria;base;Beauty;Biological Assay;Bioterrorism;Blood;Blood Tests;Body Fluids;Buffers;Categories;Characteristics;Clinical;Clinical Sensitivity;Collaborations;Communicable Diseases;Complex;cost;cost effective;Coupled;design;Detection;Diagnosis;Diagnostic;Diagnostic Procedure;Diagnostics Research;Disease;DNA;Early treatment;Emergency Situation;Ensur…	On demand blood tests for select agent diagnosis	This project will develop blood tests that can detect infections caused by a bioterrorism attack quickly enough to enable life-saving treatment. The tests will be easy to use and they will be designed so that they can be quickly manufactured if a bioterrorism attack should occur.	Yes: Pre-market development	TRUE	A	bacterial disease (sepsis and biothreat agents)	NIAID	8267778	2-MAR-2012	RFA-AI-11-014	1R01AI098713-01	1	R01	AI	098713	01		RITCHIE, ALEC	7-MAR-2012	28-FEB-2017	Special Emphasis Panel (ZAI1-FDS-M (J2))		1941013	ALLAND, DAVID	Not Applicable	10	INTERNAL MEDICINE/MEDICINE	623946217	US	40.7388	-74.1902	714201	UNIV OF MED/DENT OF NJ-NJ MEDICAL SCHOOL	NEWARK	NJ	SCHOOLS OF MEDICINE	07103-2757	UNITED STATES		7-MAR-2012	28-FEB-2013	855	Research Projects	2012	NIAID	1032358	233830
Antimicrobial Resistance;Biodefense;Clinical Research;Emerging Infectious Diseases;Infectious Diseases;Rare Diseases;Tuberculosis	DESCRIPTION (provided by applicant): The need for rapid and sensitive methods to detect drug-resistant tuberculosis (TB) has never been greater. The incidence of multi-drug-resistant (MDR) and extensively-drug resistant (XDR) TB is increasing at an alarming rate. Even in the absence of MDR and XDR TB, rapid Fluoroquinolone (FQ) resistance testing will be increasingly needed for patients who are t…	Accounting;Advanced Development;Algorithms;Amikacin;Aminoglycoside Antibiotics;Aminoglycosides;Antitubercular Agents;assay development;Automation;base;Biological Assay;Chemistry;Clinical;Clinical Trials;Color;Complement;Computer software;cost effective;Country;Decision Making;Detection;Development;Disease;Drug resistance;Drug resistance in tuberculosis;Drug Resistant Tuberculosis;Dyes;expectation…	Pre-clinical Development of an Advanced Genexpert Test for Drug Resistant Mtb	PUBLIC HEALTH RELEVANCE: Drug resistant tuberculosis is an increasing problem and the pathogen can rapidly kill people if not properly treated. This project will result in the development of a new test that will make it very easy to rapidly find out who has drug resistant tuberculosis and which drugs would be the best ones used in treatment.	Yes: Pre-market development	TRUE	A	TB	NIAID	8691594	31-MAR-2014	RFA-AI-13-013	1R01AI111397-01	1	R01	AI	111397	01		LACOURCIERE, KAREN A	1-APR-2014	31-MAR-2019	Special Emphasis Panel (ZAI1-RCU-M (J1))		1941013	ALLAND, DAVID	Not Applicable	10	INTERNAL MEDICINE/MEDICINE	078795851	US			10034169	RBHS-NEW JERSEY MEDICAL SCHOOL	NEWARK	NJ	SCHOOLS OF MEDICINE	07103-2757	UNITED STATES		1-APR-2014	31-MAR-2015	855	Research Projects	2014	NIAID	1298696	251114
Antimicrobial Resistance;Biodefense;Clinical Research;Clinical Trials;Emerging Infectious Diseases;Infectious Diseases;Rare Diseases;Tuberculosis	DESCRIPTION (provided by applicant): Uncomplicated drug-sensitive tuberculosis (TB) must be treated with up to four drugs to prevent emergence of drug resistance. Yet, resistance is on the rise, with multi-drug and extensively-drug resistant cases increasing globally. Poor compliance due to a large pill burden and lengthy therapy has been largely blamed for the escalation of drug-resistant TB. Wh…	active method;Bacillus;Bacterial Genes;base;Characteristics;Chronic;Clinical;clinically relevant;Combined Modality Therapy;Computer Simulation;design;Development;Disease Resistance;DNA Damage;Dose;drug action;Drug Combinations;Drug Design;drug distribution;Drug Exposure;Drug Kinetics;Drug resistance;Drug Resistant Tuberculosis;drug-sensitive;Ensure;Ethambutol;Evolution;Extreme drug resistant tube…	De facto monotherapy during multidrug TB treatment and emergence of resistance	PUBLIC HEALTH RELEVANCE: This project will tell us if there are special places within patients with tuberculosis and special types of Mycobacterium tuberculosis (the germ that causes tuberculosis) that permit this germ to easily become resistant to drugs. Understanding where and how drug resistance happens will help us design ways to prevent resistance in the future.	N	TRUE			NIAID	8708403	14-MAR-2014	RFA-AI-13-024	1R01AI111967-01	1	R01	AI	111967	01		LACOURCIERE, KAREN A	1-APR-2014	31-MAR-2019	Special Emphasis Panel (ZAI1-FDS-M (J2))		10972746	DARTOIS, VERONIQUE	ALLAND, DAVID	10	PUBLIC HEALTH & PREV MEDICINE	078795851	US			10034169	RBHS-NEW JERSEY MEDICAL SCHOOL	NEWARK	NJ	SCHOOLS OF MEDICINE	07103-2757	UNITED STATES		1-APR-2014	31-MAR-2015	855	Research Projects	2014	NIAID	510631	292084
Antimicrobial Resistance;Bioengineering;Clinical Research;Emerging Infectious Diseases;HIV/AIDS;Infectious Diseases;Lung;Nanotechnology;Pediatric;Pediatric AIDS;Prevention;Rare Diseases;Tuberculosis	DESCRIPTION (provided by applicant): Tuberculosis (TB), particularly multidrug and extensively drug-resistant TB (M/XDR-TB), poses a significant, worldwide health threat to HIV-exposed children, as progression from infection to disease can occur rapidly and unpredictably. The current gold standard for TB diagnosis and treatment monitoring in children as well as adults relies heavily on time-consu…	Abate;Address;Adult;Affect;Age;Algorithms;Aliquot;Antibodies;Antigens;Antitubercular Agents;Applications Grants;Automobile Driving;Bacteria;Bacterial DNA;base;Base Sequence;Biological Assay;Biological Markers;Biology;Biopsy;Blinded;Blood;Blood Circulation;Blood specimen;care burden;Characteristics;Child;Childhood;Clinical;Clinical Chemistry;clinical Diagnosis;Clinical Management;clinically releva…	Real-time Detection of Active TB in HIV Exposed Children on Customized Nanotrap	PUBLIC HEALTH RELEVANCE: The current tuberculosis diagnostic methods are based on time-consuming bacterial isolation, culture, and identification (or by detection of bacterial DNA), which are especially difficult for childhood TB diagnosis due to the paucibacillary nature of the disease and difficulties in obtaining clinically relevant specimens. In this grant application we wll implement a quant…	N	TRUE			NIAID	8846187	9-JAN-2015	PA-11-148	1R01AI113725-01A1	1	R01	AI	113725	01	A1	MILLER, JUDITH A	9-JAN-2015	31-DEC-2018	Special Emphasis Panel (ZRG1-AARR-E (81)S)		10898749	HU, TONY Y.	Not Applicable	09	Unavailable	185641052	US	29.7058	-95.4023	10005742	METHODIST HOSPITAL RESEARCH INSTITUTE	HOUSTON	TX	Other Domestic Non-Profits	77030	UNITED STATES		9-JAN-2015	31-DEC-2015	855	Research Projects	2015	NIAID	250000	148750
No NIH Category available.	ABSTRACTThe current recommended treatment duration for pulmonary tuberculosis (TB) is six months. Despite thisrecommendation, approximately 5% of TB patients will fail treatment and an additional 5% will relapse. Whilefailure and relapse patients might well have been cured with longer or more intensive therapy, many patientscan clearly be treated successfully in four months or less. Identifying m…	absorption;Adherence;AIDS clinical trial group;Area;Bacterial Chromosomes;Biological Assay;Biological Markers;Centers for Disease Control and Prevention (U.S.);Characteristics;Clinical;Colony-forming units;cost;design;Drug Kinetics;Enrollment;Failure;Funding;Future;Genome;Genomics;Goals;Health;Heterogeneity;high risk;HIV Seropositivity;Human;improved;improved outcome;Integration Host Factors;Inve…	Novel Biomarkers to Shorten TB Treatment	PUBLIC HEALTH BENEFIT This study will help us understand and predict why tuberculosis must be usually be treated for at least six months to be cured. This will help us design generally faster ways to treat tuberculosis that are less expensive and safer.	N	TRUE			NIAID	9194795	21-JUN-2016	PA-13-302	1R01AI126788-01	1	R01	AI	126788	01		LACOURCIERE, KAREN A	22-JUN-2016	31-MAY-2021	Special Emphasis Panel (ZRG1-IDM-S (02)M)		1941013	ALLAND, DAVID	DORMAN, SUSAN E	10	INTERNAL MEDICINE/MEDICINE	078795851	US			10034169	RBHS-NEW JERSEY MEDICAL SCHOOL	NEWARK	NJ	SCHOOLS OF MEDICINE	07103-2757	UNITED STATES		22-JUN-2016	31-MAY-2017	855	Research Projects	2016	NIAID	428387	244022
Antimicrobial Resistance;Biodefense;Clinical Research;Emerging Infectious Diseases;Infectious Diseases;Rare Diseases;Tuberculosis	The Xpert MTB/RIF assay, an automated, integrated nucleic acid amplification diagnostic test, has beena major breakthrough in tuberculosis (TB) diagnostics. Yet, large proportions of TB suspects are placed on TBtreatment based on empirical decision-making even in settings where Xpert MTB/RIF is available. Empirical TBtreatment decisions can be problematic, resulting both in under-treatment and in…	Address;Adult;Algorithms;Antibiotics;base;Biological Assay;Brazil;Clinical;clinical care;clinical diagnostics;clinical research site;Collection;combat;Communicable Diseases;cost;cost effectiveness;Data;Decision Making;Detection;Diagnosis;Diagnostic;diagnostic accuracy;Diagnostic tests;Diagnostics Research;DNA;DNA sequencing;Empiricism;Engineering;Enrollment;Evaluation;evidence base;experience;Fea…	Accuracy of the Xpert Ultra for Diagnosis of Pulmonary Tuberculosis	Tuberculosis (TB), an infectious disease that usually can be cured by taking antibiotics, is nevertheless a leading killer globally, in part because of inadequate diagnostic tests. The Xpert MTB/RIF test is an automated, easy- to-use sputum nucleic acid amplification test that has improved the accuracy and speed of the TB diagnostic testing process, but the Xpert MTB/RIF test fails to detect a su…	Yes: Validation	TRUE		TB	NIAID	9261767	30-JAN-2017	PA-13-302	1R01AI129411-01	1	R01	AI	129411	01		LACOURCIERE, KAREN A	1-FEB-2017	31-JAN-2018	Special Emphasis Panel (ZRG1-IDM-N (02)M)		6711439	DORMAN, SUSAN E	ALLAND, DAVID ;ELLNER, JERROLD J.	07	INTERNAL MEDICINE/MEDICINE	001910777	US	39.3292	-76.6179	4134401	JOHNS HOPKINS UNIVERSITY	BALTIMORE	MD	SCHOOLS OF MEDICINE	21205-1832	UNITED STATES		1-FEB-2017	31-JAN-2018	855	Research Projects	2017	NIAID	1149277	274838
Antimicrobial Resistance;Biodefense;Clinical Research;Digestive Diseases;Emerging Infectious Diseases;Infectious Diseases;Lung;Pediatric;Rare Diseases;Tuberculosis	ABSTRACT Pediatric pulmonary tuberculosis (TB) remains a diagnostic challenge. Children swallow their sputumrather than coughing it up, making analysis with standard TB tests difficult to perform. We led the developmentand testing of the Xpert MTB/RIF (Xpert) assay, which simultaneously detects the presence of M. tuberculosisand its susceptibility to the important first line drug rifampin in less…	Adult;Aspirate substance;Bacillus;Bacteria;base;Biohazardous Substance;Biological Assay;Buffers;Centrifugation;Child;Childhood;Clinical;clinical Diagnosis;Clinical Microbiology;clinical research site;cohort;Collaborations;Communicable Diseases;Complex;Coughing;Deglutition;Detection;Development;Diagnosis;Diagnostic;Diagnostic Sensitivity;Disease;Drug resistance;Drug resistance in tuberculosis;Eval…	TB detection in children using a novel stool-based GeneXpert assay	PUBLIC HEALTH BENEFIT It can be very difficult to diagnose tuberculosis in children since they do not easily cough up sputum where tuberculosis is usually detected. Instead, we think that Mycobacterium tuberculosis bacteria end up in children's stool, because they swallow their sputum after coughing. This project will develop a simple method to rapidly detect tuberculosis in children by examining…	Yes: Validation	TRUE		TB	NIAID	9445040	4-DEC-2017	PA-16-160	1R01AI131617-01A1	1	R01	AI	131617	01	A1	LACOURCIERE, KAREN A	5-DEC-2017	30-NOV-2022	Clinical Research and Field Studies of Infectious Diseases Study Section (CRFS)		1941013	ALLAND, DAVID	NICOL, MARK PATRICK	10	NONE	078795851	US			10034169	RBHS-NEW JERSEY MEDICAL SCHOOL	NEWARK	NJ	OTHER DOMESTIC HIGHER EDUCATION	07103-2757	UNITED STATES		5-DEC-2017	30-NOV-2018	855	Research Projects	2018	NIAID	389558	159705
Antimicrobial Resistance;Biodefense;Clinical Research;Clinical Trials;Emerging Infectious Diseases;Infectious Diseases;Tuberculosis	Project Summary/AbstractThe current standard of care for drug-sensitive TB is a “one-size-fits-all” approach, putting hard-to-treatpatients at higher risk of relapse and mycobacteria at higher risk of acquiring drug resistance. The Phase 3treatment-shortening study TBTC/ACTG (Study 31/A5349) is evaluating the efficacy and safety of two newshort-course regimens containing high-dose rifapentine. Th…	Address;Adherence;AIDS clinical trial group;Algorithms;Automobile Driving;Bacteria;base;Budgets;Caring;Categories;Centers for Disease Control and Prevention (U.S.);Characteristics;Chest;Clinical;clinical care;Clinical Trials;combinatorial;comparative efficacy;Complement;compliance behavior;computerized tools;Concentration measurement;cost;Data;data access;Data Analyses;Data Collection;Data Set;Da…	Identifying Optimal Treatment Strategies for Tuberculosis Treatment	Project Narrative The current treatment for tuberculosis (TB) requires a multidrug regimen, necessitating six to eight months of therapy for drug-sensitive TB and up to two years for drug-resistant TB; this increases the likelihood of drug toxicity and results in poor patient adherence, which leads to lower-than-acceptable success rates and growth of multidrug-resistant TB. The development of new…	N	TRUE			NIAID	9740785	16-JAN-2019	PA-18-484	1R01AI135124-01A1	1	R01	AI	135124	01	A1	LAUGHON, BARBARA E	16-JAN-2019	31-DEC-2023	Clinical Research and Field Studies of Infectious Diseases Study Section (CRFS)		11061281	SAVIC, RADOJKA	ALLAND, DAVID	12	PHARMACOLOGY	094878337	US	37.7869	-122.449	577508	UNIVERSITY OF CALIFORNIA, SAN FRANCISCO	SAN FRANCISCO	CA	SCHOOLS OF PHARMACY	94118-6215	UNITED STATES		16-JAN-2019	31-DEC-2019	855	Research Projects	2019	NIAID	589849	196938
No NIH Category available.	ABSTRACTTB treatment is an enigma of ineffectiveness. Current TB chemotherapy rapidly kills nearly all bacteria withintwo weeks, yet tolerable treatment failure rates are only achieved after 6 months, and even then, ~5% of casesrelapse. Our recent work shows that bacterial factors associated with small MIC shifts are important predictorsof treatment outcome, but the driving forces behind those sh…	Affect;Antitubercular Agents;Bacillus;Bacteria;Bacterial Physiology;Biological;biomarker development;candidate marker;causal variant;Cell Death;Cells;Characteristics;Chemicals;Clinical;Clinical Microbiology;Computer Models;Data;DNA Sequence Alteration;driving force;drug metabolism;drug relapse;Drug resistance;drug sensitivity;Drug Tolerance;Ethambutol;Event;Evolution;fitness;functional genomics;F…	Genetic, Metabolic and Regulatory Control of MIC and Relapse in M. tuberculosis	NARRATIVE We recently discovered that small differences in bacterial susceptibility to TB drugs are important predictors of treatment outcome, but what drives those differences is not known. This project unites three labs with highly complementary expertise to interrogate how M. tuberculosis clinical strains respond to treatment. We will apply with leading edge approaches in genetics, metabolism,…	N	TRUE			NIAID	9971254	5-MAR-2020	PA-19-056	1R01AI146194-01A1	1	R01	AI	146194	01	A1	LACOURCIERE, KAREN A	10-MAR-2020	28-FEB-2025	Bacterial Pathogenesis Study Section (BACP)		1874979	SHERMAN, DAVID R	ALLAND, DAVID	07	MICROBIOLOGY/IMMUN/VIROLOGY	605799469	US	47.66	-122.314	9087701	UNIVERSITY OF WASHINGTON	SEATTLE	WA	SCHOOLS OF MEDICINE	98195-9472	UNITED STATES		10-MAR-2020	28-FEB-2021	855	Research Projects	2020	NIAID	663113	188276
Antimicrobial Resistance;Biodefense;Clinical Research;Emerging Infectious Diseases;Infectious Diseases;Prevention;Rare Diseases;Tuberculosis	ABSTRACT Halting tuberculosis (TB) transmission will be most efficiently achieved by focusing control efforts on sitesof high transmission and by developing new drugs and vaccines that target bacterial transmission. Wehypothesize that household TB transmission is dramatically under-estimated because mixed infections arecommon and secondary cases may be infected by minor populations having a trans…	activation-induced cytidine deaminase;adaptive immune response;adaptive immunity;Address;Aerosols;Affect;Alleles;Apoptosis;Area;Autophagocytosis;Bacteria;Biochemical;Brazil;Cell Separation;Characteristics;Collaborations;Communities;Coughing;cytokine;Data;deep sequencing;Disease;drug development;Eicosanoids;Environment;Event;Exposure to;functional genomics;Funding;gene discovery;Gene Mutation;Gene…	Bacteria and Host in TB Transmission	PUBLIC HEALTH BENEFIT This proposal will study how much tuberculosis (TB) is transmitted within households and then investigate how transmission is affected by different features within the Mycobacterium tuberculosis (Mtb) bacteria that causes TB as well as the human immune response to Mtb infection. Identifying these key features of TB transmission will help Scientists develop better drugs and v…	N	TRUE			NIAID	9832296	10-APR-2020	RFA-AI-18-037	1R01AI147345-01	1	R01	AI	147345	01		SRINIVASAN, SUDHA	10-APR-2020	31-MAR-2025	Special Emphasis Panel (ZRG1-IDM-R (50)R)		1941013	ALLAND, DAVID	ELLNER, JERROLD J.;SALGAME, PADMINI	10	INTERNAL MEDICINE/MEDICINE	078795851	US			10034169	RBHS-NEW JERSEY MEDICAL SCHOOL	NEWARK	NJ	SCHOOLS OF MEDICINE	07103-2757	UNITED STATES		10-APR-2020	31-MAR-2021	855	Research Projects	2020	NIAID	1244762	393230
Biodefense;Biomedical Imaging;Biotechnology;Emerging Infectious Diseases;Genetics;HIV/AIDS;Human Genome;Immunotherapy;Infectious Diseases;Orphan Drug;Rare Diseases;Tuberculosis	ABSTRACT Fungal species are among the most common causes of nosocomial bloodstream and invasive infections inimmunocompromised hosts. Mortality from candidemia can be very high, ranging from 20-40%. Cryptococcusaffects approximately 2-3% of solid organ transplant patients and Cryptococcus gattii has emerged as a newcause of pneumonia and disseminated fungal disease. The global emergence of virule…	Affect;amplification detection;Antigens;assay development;Bacteria;base;Bedside Testings;Biological Assay;Blood;Blood Circulation;Blood specimen;Blood Tests;Blood Volume;Buffers;Candida;Candida albicans;Candida auris;candidemia;Centers for Disease Control and Prevention (U.S.);Cerebrospinal Fluid;Cessation of life;Clinical;Clinical Trials;clinically relevant;Code;Collaborations;Communicable Disea…	Simple and rapid POC detection for fungemia	PROJECT NARRATIVE This project will develop a highly specific, sensitive, rapid, and easy to use a point of care test to rapidly detect blood stream infections due to the fungi Candida and Cryptococcus including Candida auris and Cryptococcus gattii, newly emerging diseases. This research will benefit public health by increasing the speed that these infections can be detected, ensuring that the b…	N	TRUE			NIAID	9862467	16-JAN-2020	PA-19-056	1R01AI148437-01	1	R01	AI	148437	01		RITCHIE, ALEC	16-JAN-2020	31-DEC-2024	Clinical Research and Field Studies of Infectious Diseases Study Section (CRFS)		1941013	ALLAND, DAVID	Not Applicable	10	INTERNAL MEDICINE/MEDICINE	078795851	US			10034169	RBHS-NEW JERSEY MEDICAL SCHOOL	NEWARK	NJ	SCHOOLS OF MEDICINE	07103-2757	UNITED STATES		16-JAN-2020	31-DEC-2020	855	Research Projects	2020	NIAID	399044	205993
No NIH Category available.	Project Summary:Tuberculosis (TB) is the leading cause of infectious disease deaths globally. With TB incidencecurrently decreasing by 2% annually, achieving the World Health Organization’s ENDTB goalof TB elimination by 2050 will require a substantial reworking of our TB control approach.Previous elimination strategies for other diseases have only been successful once spatialvariation in disease…	Accounting;Address;Aftercare;Algorithms;Area;base;Benchmarking;burden of illness;Caring;Categories;Cessation of life;Clinic;Clinics and Hospitals;cohort;Communicable Diseases;Country;Data;Data Set;Data Sources;Databases;design;Diagnosis;Diagnostic;Disease;Disease Progression;disorder risk;DNA;Drug resistance in tuberculosis;Epidemic;Evaluation;Financial cost;global health;Goals;Health;Health Prof…	Evaluating the tuberculosis epidemic in South Africa using a novel ten-year cohort	PROJECT NARRATIVE The proposed research is relevant to public health because it will provide a framework to use routinely collected South African laboratory data to track tuberculosis (TB) patients through time and space, incorporating HIV data. This will allow us to define the TB care cascade nationally and by facility (clinic/hospital), incorporating patients’ movements, thus enabling the targe…	N	TRUE			NIAID	9984579	13-APR-2020	RFA-AI-19-024	1R01AI152126-01	1	R01	AI	152126	01		SRINIVASAN, SUDHA	13-APR-2020	31-MAR-2025	Special Emphasis Panel (ZRG1-IDM-W (50)R)		12200103	SCOTT, LESLEY	JENKINS, HELEN E.	n/a	Unavailable	639391218	SF	-26.2023	28.0436	10006783	WITS HEALTH CONSORTIUM (PTY), LTD	PARKTOWN		Unavailable	2193	SOUTH AFRICA		13-APR-2020	31-MAR-2021	855	Research Projects	2020	NIAID	328519	16344
No NIH Category available.	In response to RFA AI-19-036, investigators from Rutgers University, Makerere University, the Foundation forInnovative New Diagnostics (FIND), McGill University, Frontier Sciences Boston, the US Centers for DiseaseControl and Prevention, the Kenyan Medical Research Institute and Oxford University propose to study Noveland Optimized Diagnostics (NOD) for Pediatric TB in a prospective study of well…	5 year old;Address;Adult;Age-Years;Bacteria;Bacteriology;base;Bedside Testings;biobank;Biological Assay;Biological Markers;biomedical referral center;Body Fluids;Boston;C-reactive protein;Case Fatality Rates;cell free DNA;Centers for Disease Control and Prevention (U.S.);Child;Childhood;Clinical;Clinical Trials;cohort;Collection;Country;cytokine;deep sequencing;Diagnosis;diagnosis standard;Diagno…	Novel and Optimized Diagnostics for Pediatric TB	Public Health Statement: Pediatric TB is underdiagnosed and has a high mortality rate. Promising new diagnostics have been developed but not sufficiently evaluated in children less than 5 years of age, those at greatest risk. We propose a comprehensive study of children from Uganda suspected to have TB that should result in more accurate rapid and non-invasive diagnosis of TB	N	TRUE			NIAID	9986269	7-MAY-2020	RFA-AI-19-036	1R01AI152159-01	1	R01	AI	152159	01		LOMBO RODRIGUEZ, TANIA	7-MAY-2020	30-APR-2025	Special Emphasis Panel (ZRG1-IDM-B (07)R)		1888883	ELLNER, JERROLD J.	ALLAND, DAVID ;SALGAME, PADMINI	10	INTERNAL MEDICINE/MEDICINE	078795851	US			10034169	RBHS-NEW JERSEY MEDICAL SCHOOL	NEWARK	NJ	SCHOOLS OF MEDICINE	07103-2757	UNITED STATES		7-MAY-2020	30-APR-2021	855	Research Projects	2020	NIAID	785182	299884
No NIH Category available.	DESCRIPTION (provided by applicant): This proposal is to perform preliminary studies that will ultimately result in antibiotics with synergistic activity against the HTV opportunistic pathogen, Mycobacterium tuberculosis (TB). TB is the leading cause of death among HTV-infected patients in the developing world. This bacterium predictably becomes resistant to each drug soon after it is introduced.…	antibiotics;antitubercular agents;bacterial genetics;cell wall;dendritic cells;drug design /synthesis /production;drug interactions;drug resistance;ethambutol;gene mutation;HIV infections;laboratory mouse;lipopolysaccharides;macrophage;Mycobacterium tuberculosis;opportunistic infections;phagocytosis;pharmacokinetics;tissue /cell culture;	Towards drugs that prevent resistance to the HIV OI, TB	n/a	N	TRUE			NIAID	6947376	7-MAR-2005	PA-03-107	1R21AI065273-01	1	R21	AI	065273	01		SIZEMORE, CHRISTINE F	1-MAR-2005	28-FEB-2007	Special Emphasis Panel (ZRG1-AARR-A (04)M)		1941013	ALLAND, DAVID	Not Applicable	10	INTERNAL MEDICINE/MEDICINE	623946217	US	40.7388	-74.1902	714201	UNIV OF MED/DENT OF NJ-NJ MEDICAL SCHOOL	NEWARK	NJ	SCHOOLS OF MEDICINE	07103-2757	UNITED STATES		1-MAR-2005	28-FEB-2006	856	Research Projects	2005	NIAID
Antimicrobial Resistance;Clinical Research;Emerging Infectious Diseases;Genetics;HIV/AIDS;Infectious Diseases;Rare Diseases;Tuberculosis	DESCRIPTION (provided by applicant): The HIV/multidrug-resistant tuberculosis (MDR-TB) epidemic in the Irkutsk oblast of Eastern Siberia is arguably the most severe in the world. We have found that in the Irkutsk TB Dispensary, the referral hospital for the oblast, all patients wih HIV and primary MDR-TB (no prior history of TB treatment) died during the inpatient phase of treatment. We have also…	Academy;Acquired Immunodeficiency Syndrome;Anti-Retroviral Agents;Area;Biological Markers;Blood Circulation;case finding;Central Nervous System Diseases;Clinical;Cluster Analysis;Collaborations;combat;Complex;Coughing;Data;Detection;Diagnosis;Diagnostic;Drug Kinetics;Drug resistance;Drug usage;Epidemic;Epidemiology;evidence base;experience;Extreme drug resistant tuberculosis;Family;Future;Genotyp…	Genotyping and Pharmacokinetics in the HIV/MDR-TB epidemic of Eastern Siberia	PUBLIC HEALTH RELEVANCE: HIV/multidrug-resistant TB in the Irkutsk Oblast of Eastern Siberia is of increasing in prevalence with overwhelming mortality. This US-Russia collaborative research between the University of Virginia and Irkutsk will examine factors of anti-TB/antiretroviral pharmacokinetics, TB drug-resistance mutations and virulent/transmissible M. tuberculosis sublineages. The foundat…	N	TRUE			NIAID	8605359	23-JAN-2014	RFA-DA-14-001	1R21AI108521-01	1	R21	AI	108521	01		SRINIVASAN, SUDHA	1-FEB-2014	31-JAN-2016	Special Emphasis Panel (ZRG1-AARR-H (51)R)		6260020	HOUPT, ERIC R	Not Applicable	05	INTERNAL MEDICINE/MEDICINE	065391526	US	38.0342	-78.5123	1526402	UNIVERSITY OF VIRGINIA	CHARLOTTESVILLE	VA	SCHOOLS OF MEDICINE	22904-4195	UNITED STATES		1-FEB-2014	31-JAN-2015	855	Research Projects	2014	OD	141800	54375
Biodefense;Emerging Infectious Diseases;Genetics;HIV/AIDS;Infectious Diseases;Orphan Drug;Prevention;Rare Diseases;Tuberculosis	DESCRIPTION (provided by applicant): Drug-resistant Mycobacterium tuberculosis (Mtb) is an increasing threat to global health. A number of innovative genetic studies have identified genes and pathways that are essential to Mtb survival; however, these discoveries have produced few new validated drug targets and target-inhibitors. Similarly, recent studies have identified hundreds of novel hits ac…	Anabolism;analog;Anti-Bacterial Agents;Antitubercular Agents;Biochemical;Biochemical Genetics;Biological;Biological Assay;Cell physiology;Cell Wall;Cells;cellular targeting;Chemicals;Clinical;Communities;Data;Disease;drug candidate;Drug Compounding;drug development;drug discovery;Drug Kinetics;Drug resistance;Drug resistance in tuberculosis;Drug Targeting;Effectiveness;fluoromethyl 2,2-difluoro-1…	Discovery and validation of drug targets in vulnerable pathways of Mtb	PUBLIC HEALTH RELEVANCE: Tuberculosis (TB) is a global health problem. There are not enough good drugs to treat this disease, especially for the treatment of wide-spread drug resistant TB in recent years. Our proposal will discover new parts of the organism which causes TB that can be targeted by drugs and also discover new molecules that can be developed into effective drugs. This will make it p…	N	TRUE			NIAID	8702372	7-FEB-2014	RFA-AI-13-019	1R21AI111647-01	1	R21	AI	111647	01		BOYCE, JIM P	1-MAR-2014	29-FEB-2016	Special Emphasis Panel (ZAI1-SM-M (J2))		1941013	ALLAND, DAVID	Not Applicable	10	INTERNAL MEDICINE/MEDICINE	078795851	US			10034169	RBHS-NEW JERSEY MEDICAL SCHOOL	NEWARK	NJ	SCHOOLS OF MEDICINE	07103-2757	UNITED STATES		1-MAR-2014	28-FEB-2015	855	Research Projects	2014	NIAID	137499	81124
Clinical Research;HIV/AIDS;Infectious Diseases;Prevention;Sexually Transmitted Diseases/Herpes	﻿ DESCRIPTION (provided by applicant): Sexually transmitted infections (STIs) are strongly associated with HIV risk. However, population based studies to manage STIs as a way of reducing HIV risk have had limited success. Recent studies show that elevated genital tract inflammatory cytokines are strongly associated with an increased risk of HIV acquisition, and STIs are one of the commonest cause…	Address;African;Am 80;Bacterial Vaginosis;base;Bedside Testings;Biological Assay;Caring;Chlamydia trachomatis;Communities;cytokine;Detection;Diagnosis;Diagnostic tests;Dose;Drug resistance in tuberculosis;effective therapy;Ensure;Female;Genital system;Goals;HIV;HIV Infections;HIV risk;Home environment;Human;Individual;Infection;Inflammation;Inflammatory;innovation;interest;Intervention;Left;Measu…	Enhanced STI management to reduce genital inflammation and HIV risk	PUBLIC HEALTH RELEVANCE: Sexually transmitted infections (STIs) cause inflammation in the female genital tract and this inflammation places women at an increased risk of acquiring HIV. HIV and STIs are extremely common in South African women and this study aims to establish if effective treatment of STIs can reduce genital tract inflammation in women and in doing so intimately reduce the risk of …	N	TRUE			NIAID	8838882	22-JAN-2015	RFA-AI-14-010	1R21AI116759-01	1	R21	AI	116759	01		TURPIN, DELMYRA B	1-FEB-2015	31-JAN-2017	Special Emphasis Panel (ZRG1-AARR-K (52)R)		12051160	GARRETT, NIGEL JOEL	ROMPALO, ANNE M	n/a	Unavailable	639174239	SF	-29.85	31.0167	10025848	CENTRE/AIDS PROGRAMME/RES/SOUTH AFRICA	Durban		Unavailable	4001	SOUTH AFRICA		1-FEB-2015	31-JAN-2016	855	Research Projects	2015	NIAID	122748	9820
Biodefense;Clinical Research;Emerging Infectious Diseases;Infectious Diseases;Orphan Drug;Rare Diseases;Tuberculosis	This project will evaluate a novel strategy for rapid molecular confirmation of response to tuberculosis (TB)treatment. TB is a chronic infection caused by Mycobacterium tuberculosis complex (MTBC). The course oftreatment is long and treatment failure is common. Because it can take months or years for sub-optimaltreatment to manifest clinically in the form of recurrent disease, it is important to…	Address;antimicrobial;Archives;Bacillus;Bacteria;Bacterial Infections;bactericide;base;Biological Assay;Cell Survival;Cells;chronic infection;Clinical;Clinical Research;Clinical Trials;Collaborations;Communicable Diseases;Complex;Containment;Detection;diagnosis design;Diagnostic;DNA;Evaluation;Exclusion;Future;Genus Mycobacterium;Gold;Grant;Immunotherapy;improved;Incidence;Laboratories;Measuremen…	Molecular confirmation of tuberculosis treatment	This project will evaluate a novel strategy for rapid molecular assessment of response to tuberculosis (TB) treatment. If successful it will improve the control of TB and MDR-TB and facilitate evaluation of new TB therapies in clinical trials. Similar strategies can be applied to other infectious disease diagnostic tasks that require maximal sensitivity and specificity for viable pathogen cells, …	N	TRUE			NIAID	9647740	6-DEC-2018	PA-18-489	1R21AI141944-01	1	R21	AI	141944	01		LACOURCIERE, KAREN A	7-DEC-2018	30-NOV-2020	Clinical Research and Field Studies of Infectious Diseases Study Section (CRFS)		1873944	CANGELOSI, GERARD A	Not Applicable	07	PUBLIC HEALTH & PREV MEDICINE	605799469	US	47.66	-122.314	9087701	UNIVERSITY OF WASHINGTON	SEATTLE	WA	SCHOOLS OF PUBLIC HEALTH	98195-9472	UNITED STATES		7-DEC-2018	30-NOV-2019	855	Research Projects	2019	NIAID	184612	44314
No NIH Category available.	ABSTRACTTuberculosis (TB) is now the leading infectious disease cause of death worldwide, killing one person every 21seconds. The growing burden of detected rifampicin-resistant (RR) and multidrug-resistant (MDR)-TB iscomplicating TB prevention, surveillance and care. MDR-TB is caused by Mycobacterium tuberculosis (M.tb)strains that are resistant to isoniazid (INH) and rifampicin (RIF). Extensive…	Address;Africa;African;Agar;Age;AIDS/HIV problem;Amikacin;antiretroviral therapy;Antitubercular Agents;Area;base;biobank;Biological Assay;Capromycin;Caring;Cause of Death;co-infection;Color;Communicable Diseases;comparative;cost;Country;Data;Democratic Republic of the Congo;design;Detection;Diagnosis;Diagnostic;diagnostic accuracy;Diagnostic tests;Drug Monitoring;Drug resistance;Drug resistance i…	Determining the efficacy of a novel TB diagnostic test to monitor treatment success in drug resistant TB patients	PROJECT NARRATIVE We propose to study the efficiency (sensitivity/specificity) of a novel sustainable, easy-to-use diagnostic test to monitor drug resistant tuberculosis treatment using non-invasive specimens (i.e. sputum). We will focus in Mozambique, where TB is a major health issue and is under-reported due to lack of widely available diagnosis.	N	TRUE			NIAID	9926663	25-FEB-2020	PA-19-053	1R21AI150445-01	1	R21	AI	150445	01		LACOURCIERE, KAREN A	25-FEB-2020	31-JAN-2022	Special Emphasis Panel (ZRG1-AARR-P (92)S)		8669540	TORRELLES, JORDI B	GARCIA-BASTEIRO, ALBERTO	20	Unavailable	007936834	US	29.4036	-98.7307	7660801	TEXAS BIOMEDICAL RESEARCH INSTITUTE	SAN ANTONIO	TX	Research Institutes	78227-5302	UNITED STATES		25-FEB-2020	31-JAN-2021	855	Research Projects	2020	NIAID	131103	96738
Behavioral and Social Science;Bioengineering;Clinical Research;Prevention	PROJECT SUMMARY / ABSTRACTIn 2013, WHO estimated that 3.3 million cases of TB had been missed (undiagnosed or with a significant delayin diagnosis or treatment). “Missed” TB cases are a key driver of TB transmission, with approximately 9 millionindividuals developing TB globally each year, equivalent to 126 cases per 100,000 population. The overall goalof this proposal is to evaluate the utility …	Address;Area;base;Buffaloes;care seeking;Care Technology Points;Caring;case finding;Cities;Clinic;Communities;Consent;Contact Tracing;cost effective;Country;Databases;Detection;Development;Diagnosis;Diagnostic;Disease;Early Diagnosis;Effectiveness;Epidemic;experience;follow-up;Foundations;Goals;Guidelines;Health;Health care facility;health seeking behavior;high risk;HIV diagnosis;Home environment…	Investigating the acceptability and feasibility of home-based TB testing of household contacts using a new, mobile point-of-care technology	PROJECT NARRATIVE This exploratory study will evaluate the utility of home-based point-of-care TB testing for early diagnosis and linkage to care of household contacts of TB patients. If shown to be acceptable, and feasible, this intervention may represent a new strategy for increasing TB case finding and improving linkage-to-care for the 3 million missed cases of TB annually throughout the world…	Yes: Validation	TRUE		TB	NIBIB	9165353	4-AUG-2016	PA-13-303	1R21EB023679-01	1	R21	EB	023679	01		LASH, TIFFANI BAILEY	15-AUG-2016	31-MAY-2018	Clinical Research and Field Studies of Infectious Diseases Study Section (CRFS)		12168080	MEDINA-MARINO, ANDREW	Not Applicable	n/a	Unavailable	568904572	SF	-25.7449	28.1878	10031715	FOUNDATION FOR PROFESSIONAL DEVELOPMENT	PRETORIA		Unavailable	0040	SOUTH AFRICA		15-AUG-2016	31-MAY-2017	286	Research Projects	2016	NIBIB	137338	10987
Clinical Research;Infectious Diseases;Lung;Pediatric;Rare Diseases;Tuberculosis	﻿ DESCRIPTION (provided by applicant): Background: Tuberculosis (TB) is the leading cause of death from a bacteria worldwide and infants and young children are disproportionately affected. However, there is currently no single accurate test to diagnose or monitor children with TB disease. Traditional diagnostic methods that rely upon detecting the actual mycobacterial organisms from sputum are in…	4 year old;5 year old;Acid Fast Bacillae Staining Method;Address;Adult;Advocate;Affect;Age;Antibodies;Bacillus;Bacteria;Bangladesh;base;Biological Assay;Biological Markers;Blood;Blood Circulation;Blood specimen;Cause of Death;Cells;Centers for Disease Control and Prevention (U.S.);Child;Childhood;Clinical;clinical predictors;Collaborations;Communicable Diseases;Consensus;Coupled;Detection;Diagnos…	Non-respiratory biomarkers to diagnose and monitor response in pediatric TB	PUBLIC HEALTH RELEVANCE: Tuberculosis (TB) is a disease that affects more than 500,000 children every year, but currently available diagnostic tests do not perform well in children. We will evaluate two diagnostic biomarkers for TB among young children from Bangladesh: the antibodies in lymphocyte supernatant (ALS) assay, which detects ongoing immune activation to TB in blood, and the trans-renal…	N	TRUE			NICHD	8952359	27-JUL-2015	PAR-13-295	1R21HD084718-01	1	R21	HD	084718	01		GIACOIA, GEORGE	1-AUG-2015	31-JUL-2017	Special Emphasis Panel (ZRG1-SBIB-V (82)R)		10795626	THOMAS, TANIA A	Not Applicable	05	INTERNAL MEDICINE/MEDICINE	065391526	US	38.0342	-78.5123	1526402	UNIVERSITY OF VIRGINIA	CHARLOTTESVILLE	VA	SCHOOLS OF MEDICINE	22904-4195	UNITED STATES		1-AUG-2015	31-JUL-2016	865	Research Projects	2015	NICHD	160640	24360
Bioengineering;Biotechnology;Emerging Infectious Diseases;Infectious Diseases;Lung;Nanotechnology;Pediatric;Rare Diseases;Tuberculosis	The goal of this proposal is to translate a set of Mycobacterium tuberculosis (Mtb) derived urinary markers,measured by our new nanotechnology, from adults to pediatric patients. The markers have proven utility in adultpatients for active tuberculosis TB screening, and correlate with disease severity. TB kills 1.8 million peopleyearly. The mortality rate for untreated active TB (1.8 million peopl…	Adult;Affinity;Antibodies;Antigens;Aspirate substance;Bacteria;base;Biological Markers;case control;Centrifugation;Chest;Child;Childhood;Clinical;clinical Diagnosis;Clinical Microbiology;clinically relevant;cohort;Collection;cost;density;Desire for food;Detection;Devices;Diagnosis;Diagnostic;diagnostic screening;Disease;Disease Outcome;Extreme drug resistant tuberculosis;Family;fiberglass;Genus M…	Bridging adult to pediatric markers of tuberculosis disease severity	The goal of this proposal is to translate a set of Mycobacterium tuberculosis (Mtb) derived urinary markers, measured by our new nanotechnology, from adults to pediatric patients. The markers have proven utility in adult patients for active tuberculosis TB screening, and correlation with disease severity.	N	TRUE			NICHD	9651441	27-FEB-2019	PAR-17-169	1R21HD097472-01	1	R21	HD	097472	01		GIACOIA, GEORGE	1-MAR-2019	28-FEB-2021	Special Emphasis Panel (ZRG1-SBIB-D (82)R)		2402291	LIOTTA, LANCE ALLEN	Not Applicable	11	OTHER BASIC SCIENCES	077817450	US	38.8355	-77.3066	819801	GEORGE MASON UNIVERSITY	FAIRFAX	VA	SCHOOLS OF ARTS AND SCIENCES	22030-4422	UNITED STATES		1-MAR-2019	29-FEB-2020	865	Research Projects	2019	NICHD	135960	69329
No NIH Category available.	DESCRIPTION (provided by applicant): Conventional methods to identify and test the antibiotic susceptibility of Mycobacterium tuberculosis are both slow and insensitive. Current nucleic acid amplification-based techniques present a partial solution by offering a more rapid result, but these methods require a relatively high degree of technical sophistication. Furthermore, assay sensitivity is oft…	biomedical equipment development;clinical research;communicable disease diagnosis;diagnosis design /evaluation;drug resistance;human tissue;method development;Mycobacterium tuberculosis;polymerase chain reaction;rapid diagnosis;rifamycins;sample collection;sputum;	Sample Processing Cartridges for Rapid PCR TB Detection	n/a	Yes: Pre-market development	TRUE	A	TB	NIAID	6549691	9-AUG-2002		1R41AI052523-01	1	R41	AI	052523	01		SIZEMORE, CHRISTINE F	15-AUG-2002	14-AUG-2004	Special Emphasis Panel (ZRG1-SSS-K (12))		1941013	ALLAND, DAVID	Not Applicable	14	Unavailable	956711444	US	37.4144	-122.003	4417801	CEPHEID	SUNNYVALE	CA	Domestic For-Profits	94089-1189	UNITED STATES		15-AUG-2002	14-AUG-2004	856	SBIR-STTR	2002	NIAID
No NIH Category available.	DESCRIPTION (provided by applicant): Cepheid develops integrated sample preparation and detection systems for rapid molecular diagnostic applications at a point of use environment. Currently, Cepheid has the GeneXpert system, which is a cartridge and instrument platform for integrated sample preparation and real-time PCR detection of target nucleic acids in biological samples. The current configu…	beta glucuronidase;biomarker;carcinoembryonal antigen;diagnosis design /evaluation;diagnosis quality /standard;diagnostic tests;early diagnosis;genetic markers;keratin;molecular oncology;neoplasm /cancer diagnosis;nucleic acid purification;nucleic acid quantitation /detection;polymerase chain reaction;	Automated RNA Isolation and RT-PCR for Cancer Detection	n/a	Yes: Pre-market development	TRUE	A	cancer	NCI	6578410		PAR-01-107	1R42CA099123-01	1	R42	CA	099123	01		RASOOLY, AVRAHAM	1-MAY-2003	31-OCT-2003	Special Emphasis Panel (ZCA1-SRRB-C (O1))		7066068	CHING, JESUS	Not Applicable	14	Unavailable	956711444	US	37.4144	-122.003	4417801	CEPHEID	SUNNYVALE	CA	Domestic For-Profits	94089-1189	UNITED STATES		1-MAY-2003	31-OCT-2003	394	SBIR-STTR	2003	NCI
No NIH Category available.	DESCRIPTION (provided by applicant): The emerging threat of bioterrorism has created a need for rapid diagnostic assays of pathogenic bacteria. To be maximally effective, assays must not only be rapid, sensitive, and specific, but also sufficiently simple and robust to be used in local healthcare settings, as well as in regional laboratories. Assays must detect all bacteria that are classified as…	bacteria characteristic;biohazard detection;biotechnology;bioterrorism /chemical warfare;cooperative study;DNA primers;fluorescence;fluorescent dye /probe;ionophores;microorganism classification;nucleic acid amplification techniques;nucleic acid hybridization;nucleic acid probes;nucleic acid quantitation /detection;nucleic acid sequence;polymerase chain reaction;rapid diagnosis;technology /techni…	Detection of Select Agents in Single-Well Assays	n/a	Yes: Pre-market development	TRUE	A	bacterial disease (sepsis and biothreat agents)	NIAID	6692693	28-JUL-2003	RFA-AI-02-026	1U01AI056689-01	1	U01	AI	056689	01		SCHAEFER, MICHAEL R	1-AUG-2003	31-JAN-2008	Special Emphasis Panel (ZAI1-ALR-M (M3))		1941013	ALLAND, DAVID	Not Applicable	10	INTERNAL MEDICINE/MEDICINE	623946217	US	40.7388	-74.1902	714201	UNIV OF MED/DENT OF NJ-NJ MEDICAL SCHOOL	NEWARK	NJ	SCHOOLS OF MEDICINE	07103-2757	UNITED STATES		1-AUG-2003	31-JAN-2004	856	Research Projects	2003	NIAID
No NIH Category available.	DESCRIPTION (provided by applicant): The ability to rapidly detect food and water-borne pathogens is of utmost importance in preventing outbreaks associated with contamination of our nation's food and water supply. Existing detection systems have a limited ability to simultaneously screen a single sample for multiple agents. To meet this need we propose to use the ligase detection reaction (LDR) …	Bacteria;Biological Assay;biothreat;Blood;Calicivirus;Campylobacter jejuni;Capillary Electrophoresis;Categories;Centers for Disease Control and Prevention (U.S.);Clinical;Cryptosporidium parvum;Culicidae;Cyclospora cayatanensis;Dengue;Dengue Virus;Detection;Devices;Diarrhea;Disease;Disease Outbreaks;DNA;Encephalitozoon cuniculi;Entamoeba dispar;Entamoeba histolytica;Enterocytozoon bieneusi;Escher…	Multiplexed Detection of Food and Waterborne Pathogens	n/a	Yes: Pre-market development	TRUE	A	bacterial disease (sepsis and biothreat agents)	NIAID	7325231	11-SEP-2007	RFA-AI-06-029	1U01AI075470-01	1	U01	AI	075470	01		HALL, ROBERT H	15-SEP-2007	31-AUG-2012	Special Emphasis Panel (ZAI1-MH-M (M2))		1876828	BARANY, FRANCIS	Not Applicable	12	MICROBIOLOGY/IMMUN/VIROLOGY	060217502	US	40.7649	-73.9551	1514803	WEILL MEDICAL COLL OF CORNELL UNIV	NEW YORK	NY	SCHOOLS OF MEDICINE	10065-4805	UNITED STATES		15-SEP-2007	31-AUG-2008	855	Research Projects	2007	NIAID
Biodefense;Bioengineering;Biotechnology;Emerging Infectious Diseases;Hematology;Infectious Diseases;Septicemia	DESCRIPTION (provided by applicant): This application addresses broad Challenge Area (15) Translational Science and specific Challenge Topic, 15-AI-102 Develop diagnostics and drugs for multiple or extensively drug-resistant tuberculosis (MDR/XDR TB). We will develop a rapid and high-throughput method for determining the drug susceptibility profile of tuberculosis patients directly from an acid f…	Acid Fast Bacillae Staining Method;Acoustics;Address;Area;Bacillus;Biological Assay;Budgets;Cell physiology;Cells;Cessation of life;Clinic;Clinical;Collaborations;Complex;cost;Country;Culture Techniques;Cytolysis;design;Detection;Diagnosis;Diagnostic;Disease;Disease Outbreaks;Disease Resistance;DNA;DNA Sequence;Drug Combinations;Drug resistance;Drug resistance in tuberculosis;Drug Resistant Tuber…	AFB Smears for Drug Resistance Detection and Surveillance in MTb.	We will develop a way to use a small amount of sputum which is smeared on a microscope slide as the starting point for a test of drug resistance in tuberculosis. The test will start when a microscope slide is delivered to the laboratory. Advanced DNA testing technology will then look for mutations within certain tuberculosis genes that can cause drug resistance. Importance to public health: This …	N	TRUE			NIAID	7831045	25-SEP-2009	RFA-OD-09-003	1RC1AI087062-01	1	RC1	AI	087062	01		JACOBS, GAIL G	26-SEP-2009	31-AUG-2011	Special Emphasis Panel (ZRG1-IMM-E (58)R)		1941013	ALLAND, DAVID	Not Applicable	10	INTERNAL MEDICINE/MEDICINE	623946217	US	40.7388	-74.1902	714201	UNIV OF MED/DENT OF NJ-NJ MEDICAL SCHOOL	NEWARK	NJ	SCHOOLS OF MEDICINE	07103-2757	UNITED STATES	YES	26-SEP-2009	31-AUG-2010	701	Research Projects	2009	NIAID
No NIH Category available.	Project Summary The laboratories of Drs. Alland, Perlin, Dick, Dartois, Freundlich, Kreiswirth and Neiditch have beenworking collaboratively for many years, conducting cutting edge research in the infectious disease field. One ofthe major focuses of these laboratories is to discover and develop new antimicrobial drugs against high-threatpathogens such as drug-resistant Mycobacterium tuberculosis,…	Adherence;ADME Study;Antibiotics;antimicrobial;antimicrobial drug;Bacteria;base;Biological Assay;Cells;Chemicals;Clinical;Communicable Diseases;Complex;cost;Data;density;diagnostic assay;Disease;DNA;Drug Combinations;Drug resistance;Drug resistance in tuberculosis;Drug Screening;Drug Synergism;drug testing;Drug usage;Education;equipment acquisition;experimental study;Funding;fungus;Generations;ge…	Acquisition of the ECHO 650 liquid handler: a multi-disciplinary, multi-laboratory tool for research, innovation and education	Project Narrative The Echo 650 Liquid Handler (Echo 650) is a state of the art sound wave based nano volume liquid dispensing system. It will augment our current antimicrobial drug discovery and diagnostics research by increasing accuracy, speed and reproducibility of our output at a fractional cost compared to other available systems.	N	TRUE			OD	9940209	5-AUG-2020	PAR-19-179	1S10OD026890-01A1	1	S10	OD	026890	01	A1	WANG, GUANGHU	15-AUG-2020	14-AUG-2021	Special Emphasis Panel (ZRG1-IMST-D (30)I)		1941013	ALLAND, DAVID	Not Applicable	10	INTERNAL MEDICINE/MEDICINE	078795851	US			10034169	RBHS-NEW JERSEY MEDICAL SCHOOL	NEWARK	NJ	SCHOOLS OF MEDICINE	07103-2757	UNITED STATES		15-AUG-2020	14-AUG-2021	351	Other Research-Related	2020	OD	379300
No NIH Category available.	DESCRIPTION (provided by applicant): Serious infections with category B select agents or other bacteria require urgent treatment. We propose to develop a user-friendly assay system that is appropriate for point-of-care detection of category B select agents and other common pathogenic bacteria. The system will integrate a hands-free method to process clinical blood samples for PCR with an exceptio…	Algorithms;assay development;Asses;Bacteria;Bacterial DNA;base;biodefense;Biological Assay;Bioterrorism;Blood;Blood specimen;Body Fluids;Categories;Cells;Centers for Disease Control and Prevention (U.S.);Clinical;Clinical Microbiology;Code;Color;Computer software;Data;design;Detection;Development;Diagnosis;Diagnostic;DNA;Ensure;Event;experience;extracellular;Genomics;Goals;Hand;Health care facili…	Integrated Dual-Use Systems for Bio-Defense & Sepsis Diagnosis	n/a	Yes: Pre-market development	TRUE	A	bacterial disease (sepsis and biothreat agents)	NIAID	7324643	1-SEP-2007	RFA-AI-06-029	1U01AI075490-01	1	U01	AI	075490	01		BEANAN, MAUREEN J	1-SEP-2007	31-AUG-2011	Special Emphasis Panel (ZAI1-MH-M (M2))		1941013	ALLAND, DAVID	Not Applicable	10	INTERNAL MEDICINE/MEDICINE	623946217	US	40.7388	-74.1902	714201	UNIV OF MED/DENT OF NJ-NJ MEDICAL SCHOOL	NEWARK	NJ	SCHOOLS OF MEDICINE	07103-2757	UNITED STATES		1-SEP-2007	31-AUG-2008	855	Research Projects	2007	NIAID
Antimicrobial Resistance;Biodefense;Clinical Research;Emerging Infectious Diseases;Infectious Diseases;Tuberculosis	DESCRIPTION (provided by applicant): We propose to develop an integrated sample processing and identification system to detect multidrug- resistant (MDR) and extensively drug resistant (XDR) Mycobacterium tuberculosis (MTB) directly from clinical sputum samples within 90-100 minutes. In the process, we seek to begin the transformation of the clinical mycobacteriology laboratory, by substituting m…	Address;Antibiotic Resistance;Antibiotics;Antitubercular Agents;Bacteria;biodefense;Biological Assay;Biotechnology;Calibration;Categories;Cells;Chemistry;Clinical;Clinical Trials;color detection;Complement;Computer software;Cytolysis;design;Detection;Development;Diagnosis;Diagnostic;Disease Outbreaks;DNA;DNA Sequence;Drug resistance in tuberculosis;Dyes;Extreme drug resistant tuberculosis;flexibi…	Development of a second generation MDR-XDR TB assay	n/a	Yes: Pre-market development	TRUE	Both	TB	NIAID	7645398	15-MAY-2009	RFA-AI-08-001	1U01AI082174-01	1	U01	AI	082174	01		JACOBS, GAIL G	18-MAY-2009	30-APR-2014	Special Emphasis Panel (ZAI1-MMT-M (J1))		1941013	ALLAND, DAVID	Not Applicable	10	INTERNAL MEDICINE/MEDICINE	623946217	US	40.7388	-74.1902	714201	UNIV OF MED/DENT OF NJ-NJ MEDICAL SCHOOL	NEWARK	NJ	SCHOOLS OF MEDICINE	07103-2757	UNITED STATES		18-MAY-2009	30-APR-2010	855	Research Projects	2009	NIAID
Bioengineering;Cancer;Cervical Cancer;Clinical Research;HIV/AIDS;Health Services;Infectious Diseases;Prevention;Sexually Transmitted Diseases/Herpes	DESCRIPTION (provided by applicant): The momentum to implement cervical cancer screening in low and middle income countries (LMIC) could be greatly enhanced if a robust point-of-care (POC) HPV test were available to utilize in the preferred 'screen- and-treat (SAT)' approach. Furthermore, SAT programs could be made more attractive if HPV tests were modified, or additional tests added, to improve …	Address;Adverse effects;Africa South of the Sahara;Age-Years;Algorithms;assay development;base;Bedside Testings;Biological Assay;Biological Markers;Cancer Etiology;cancer prevention;Cervical;cervical cancer prevention;Cervical Cancer Screening;Cervix Neoplasms;Cessation of life;Clinical Research;clinical research site;Collaborations;Communities;Computer software;Country;Cytology;Data;design;Detec…	Improving specificity of HPV Screen-and-Treat in South Africa	PUBLIC HEALTH RELEVANCE: There are stark global disparities in cervical cancer morbidity and mortality most especially in sub-Saharan Africa where this largely preventable cancer is one of the most common causes of cancer death in women due to the absence of adequate cytology-based screening programs. We propose to adapt a point-of-care HPV test developed by Cepheid to improve cervical cancer pre…	Yes: Pre-market development	TRUE	A	HPV	NCI	8789475	18-SEP-2014	RFA-CA-13-015	1UH2CA189908-01	1	UH2	CA	189908	01		JESSUP, JOHN M	19-SEP-2014	30-JUN-2016	Special Emphasis Panel (ZCA1-SRLB-R (M1))		1872852	KUHN, LOUISE	Not Applicable	13	NEUROLOGY	621889815	US	40.8413	-73.9404	1833205	COLUMBIA UNIVERSITY HEALTH SCIENCES	NEW YORK	NY	SCHOOLS OF MEDICINE	10032-0049	UNITED STATES		19-SEP-2014	31-AUG-2015	396	Research Projects	2014	NCI	429788	70159
No NIH Category available.	DESCRIPTION (provided by applicant): Cepheid Inc. and the New Jersey Medical School have developed an assay system that integrates sample processing and real-time PCR diagnosis into a single, hands free process. During the successful completion of a phase I STTR application, we demonstrated that this system simultaneously detects the presence of Mycobacterium tuberculosis (TB) and diagnose rifamp…	clinical research;clinical trials;rifamycins;sputum;tuberculosis;	Sample Processing Cartridges for Rapid PCR TB Detection	n/a	Yes: Pre-market development	TRUE	A	TB	NIAID	7162387	29-AUG-2006	PA-06-007	2R42AI052523-02	2	R42	AI	052523	02		JACOBS, GAIL G	15-AUG-2002	31-AUG-2009	Special Emphasis Panel (ZRG1-IDM-M (11)B)		1941013	ALLAND, DAVID	Not Applicable	14	Unavailable	956711444	US	37.4144	-122.003	4417801	CEPHEID	SUNNYVALE	CA	Domestic For-Profits	94089-1189	UNITED STATES		1-SEP-2006	31-AUG-2007	855	SBIR-STTR	2006	NIAID
Antimicrobial Resistance;Clinical Research;Hematology;Infectious Diseases;Septicemia	ABSTRACTIn response to RFA-AI-19-030, Feasibility of Novel Diagnostics for TB in Endemic Countries(FEND-TB) the leadership team has brought together a consortium of experienced investigatorsand clinical sites and developed a research plan to address critical unmet TB diagnostic needs.This program benefits from experience gained during the successful 7-year tenure of the NIHDMID-funded TB-Clinical…	Address;Adult;Age;Algorithms;Bacille Calmette-Guerin vaccination;base;Biological Assay;Caring;Cause of Death;Characteristics;Child;Childhood;China;clinical diagnostics;Clinical Research;clinical research site;Clinical Sciences;Collaborations;Communicable Diseases;comorbidity;cost;cost effectiveness;Costs and Benefits;Country;Data;design;Detection;Diabetes Mellitus;Diagnosis;Diagnostic;diagnostic …	FEND for TB	PROJECT NARRATIVE Tuberculosis is a leading cause of death due to an infectious disease. Most cases occur in low and middle income countries where access to diagnostics such as culture may be limited to a few reference centers. FEND for TB will identify and assess inexpensive tests that are available at the point of care where the patients first are evaluated; once validated, these tests will ena…	N	TRUE			NIAID	9981978	4-JUN-2020	RFA-AI-19-030	1U01AI152084-01	1	U01	AI	152084	01		LACOURCIERE, KAREN A	4-JUN-2020	31-MAY-2025	Special Emphasis Panel (ZAI1-LR-M (J1))		1888883	ELLNER, JERROLD J.	ALLAND, DAVID ;DORMAN, SUSAN E	10	INTERNAL MEDICINE/MEDICINE	078795851	US			10034169	RBHS-NEW JERSEY MEDICAL SCHOOL	NEWARK	NJ	SCHOOLS OF MEDICINE	07103-2757	UNITED STATES		4-JUN-2020	31-MAY-2021	855	Research Projects	2020	NIAID	3427997	570031
No NIH Category available.	In the event of a terrorist attack using radioactive material, risk-stratification of patients based on exposure doses will be critical to ensure appropriate care. Current dosimetry assays take days to perform, which would delay life-saving therapies. This proposal seeks to develop RNA-based dosimetry assays using the GeneXpert platform that will risk-stratify patients immediately after radiation…	blood cells;clinical research;dogs;hematopoietic stem cells;human subject;microarray technology;polymerase chain reaction;radiation dosage;radiation genetics;RNA;technology /technique development;	Quantitative RT/PCR-based radiation dosimetry	n/a	N	TRUE			NIAID	7055179			1U19AI067770-01	1	U19	AI	067770	01		Unavailable	1-SEP-2005	31-JUL-2010	Special Emphasis Panel (ZCA1-SRRB-E (O1))	3	2046369	STIREWALT, DEREK L	Not Applicable	07	Unavailable	078200995	US	47.6287	-122.331	861001	FRED HUTCHINSON CANCER RESEARCH CENTER	SEATTLE	WA	Research Institutes	98109-4433	UNITED STATES		1-SEP-2005	31-JUL-2006		Research Projects	2005
No NIH Category available.	New drugs to treat TB are urgently needed. Unfortunately, few new drugs and drug targets have been validated against Mycobacterium tuberculosis (Mtb) despite considerable advances in our understanding of the biochemistry and metabolism of this bacterium. It has become apparent that not all essential metabolic processes represent good drug targets in bacteria. Fortunately, years of drug developmen…	Anabolism;analog;Animal Model;Anti-Bacterial Agents;Antitubercular Agents;Automobile Driving;Bacteria;base;Biochemical;Biochemistry;Cell Death;Cell physiology;Cell Wall;Cells;Clinical;Computer Simulation;Critical Pathways;Data;design;DNA Gyrase;drug development;drug discovery;Drug Kinetics;Drug resistance;Drug resistance in tuberculosis;Drug Targeting;Enzymes;Essential Genes;Future;Gene Exchanges…	Process and pathway based discovery of novel anti-TB drugs	This proposal will develop a number of promising new compounds that are likely to be very useful for treating tuberculosis including drug-resistant forms.	N	TRUE			NIAID	8655928	23-APR-2014	RFA-AI-12-044	1U19AI109713-01	1	U19	AI	109713	01		Unavailable			Special Emphasis Panel (ZAI1-LR-M (J1))	8683	1941013	ALLAND, DAVID	Not Applicable	10	Unavailable	078795851	US			10034169	RBHS-NEW JERSEY MEDICAL SCHOOL	NEWARK	NJ	Domestic Higher Education	07103-2757	UNITED STATES		25-APR-2014	31-MAR-2015		Research Projects	2014		314183	129918
Antimicrobial Resistance;Biodefense;Biotechnology;Clinical Research;Emerging Infectious Diseases;Infectious Diseases;Orphan Drug;Rare Diseases;Tuberculosis	DESCRIPTION OF THE OVERALL U19 APPLICATION (provided by applicant): The fundamental barrier to widespread treatment of latent TB infection as a public health intervention is the inability to predict the subsequent course of any given individual, the absenceof a validated animal model to test new drug and vaccine therapies and the limited knowledge of host and bacterial factors required for entry …	Aftercare;Animal Model;Antimicrobial Resistance;Biological Markers;Boston;Brazil;Clinical;Clinical Research;clinical research site;Clinical Trials;Development;Disease;drug development;Drug Kinetics;Drug resistance;epidemiology study;evidence base;Genetic;Human;Immunology;Immunotherapy;Individual;Infection;Intervention;Knowledge;Medical center;Microbiology;Modeling;Molecular Genetics;Mutation;nove…	Biomarkers and Mechanisms of Paucibacillary and Latent Tuberculosis	PUBLIC HEALTH RELEVANCE: TB remains a global public health emergency compounded by increasing drug resistance. Better tools are needed to control TB worldwide. Perhaps most useful would be understanding of latent TB infection and persistence infection after treatment. The discovery of new markers for high and low risk individuals in terms of development of TB and adequacy of treatment would allow…	N	TRUE			NIAID	8693351	29-JUL-2014	RFA-AI-12-045	1U19AI111276-01	1	U19	AI	111276	01		SIZEMORE, CHRISTINE F	1-AUG-2014	31-JUL-2021	Special Emphasis Panel (ZAI1-LG-M (M1))		1888883	ELLNER, JERROLD J.	ALLAND, DAVID ;SALGAME, PADMINI	07	Unavailable	005492160	US	42.3379	-71.0707	3617301	BOSTON MEDICAL CENTER	BOSTON	MA	Independent Hospitals	02118-2908	UNITED STATES		1-AUG-2014	31-JUL-2015	855	Research Projects	2014	NIAID	2629891	513863
Antimicrobial Resistance;Biodefense;Biotechnology;Emerging Infectious Diseases;Genetics;Infectious Diseases;Orphan Drug;Rare Diseases;Tuberculosis	Persisting Mycobacterium tuberculosis (Mtb) evade rapid killing by chemotherapeutic agents and are the reservoir for treatment failure and relapse of tuberculosis (TB) treatment. To date, other than persistently positive cultures, no biomarkers have been identified that effectively predict which TB patients are at risk for treatment relapse after apparent cure. We will recruit a prospective cohor…	Aftercare;Attention;base;Biological Assay;Biological Markers;Biology;Cells;chemotherapeutic agent;chemotherapy;Clinical;Clinical Trials;cohort;Computers;Development;Disease;Evaluation;Evidence based treatment;Gene Expression Profile;Human;Immunotherapy;Individual;Infection;insight;Investigation;killings;Korea;Lead;Modeling;Monitor;Multidrug-Resistant Tuberculosis;mycobacterial;Mycobacterium tuber…	Biomarkers of Persistent TB Infection and TB Treatment Relapse	TB treatment is long and a significant number of treated patients relapse. In this proposal we plan to identify markers that can tell whether a person is going to relapse way before they actually relapse.	N	FALSE			NIAID	8726572	29-JUL-2014	RFA-AI-12-045	1U19AI111276-01	1	U19	AI	111276	01		Unavailable			Special Emphasis Panel (ZAI1-LG-M (M1))	7767	1899551	HORSBURGH, CHARLES ROBERT	ALLAND, DAVID ;SALGAME, PADMINI	07	Unavailable	005492160	US	42.3379	-71.0707	3617301	BOSTON MEDICAL CENTER	BOSTON	MA	Independent Hospitals	02118-2908	UNITED STATES		1-AUG-2014	31-JUL-2015		Research Projects	2014		364592	71239
Biodefense;Biotechnology;Emerging Infectious Diseases;Genetics;Infectious Diseases;Orphan Drug;Rare Diseases;Tuberculosis	Project 4 will study the paucibacillary state that occurs during Tuberculosis (TB) treatment. TB must be treated for a minimum of six months to prevent relapses. Prolonged treatment places a huge burden on TB control programs and creates many opportunities for non-compliance, relapse and the emergence of drug resistance. Efforts to improve the speed and effectiveness of TB treatments are hampered…	Aftercare;Bacillus;Biochemical Genetics;Bioinformatics;Biological Markers;Biology;Clinical;Disease model;Drug Delivery Systems;Drug Kinetics;Drug resistance;Effectiveness;Elements;Gene Expression;Germ;Human;improved;in vivo;Integration Host Factors;killings;Kinetics;Knock-out;Lesion;Libraries;metabolomics;mutant;Mycobacterium tuberculosis;non-compliance;novel;Oryctolagus cuniculus;Patients;Pharma…	Bacterial Mechanisms and Host Pharmacokinetic Factors that Determine Persistence	Mycobacterium tuberculosis (Mtb), the germ that causes tuberculosis (TB) is very hard to kill quickly inside someone who has TB. People with TB need to be treated for a long time because of this. This project will discover how Mtb survives inside treated TB patients. It will also discover if a test can be made to predict who can be treated for shorter periods. This will allow Scientists to devise…	N	FALSE			NIAID	8726573	29-JUL-2014	RFA-AI-12-045	1U19AI111276-01	1	U19	AI	111276	01		Unavailable			Special Emphasis Panel (ZAI1-LG-M (M1))	7768	1941013	ALLAND, DAVID	ALLAND, DAVID ;SALGAME, PADMINI	07	Unavailable	005492160	US	42.3379	-71.0707	3617301	BOSTON MEDICAL CENTER	BOSTON	MA	Independent Hospitals	02118-2908	UNITED STATES		1-AUG-2014	31-JUL-2015		Research Projects	2014		908587	177532
Antimicrobial Resistance;Biodefense;Emerging Infectious Diseases;Genetics;Infectious Diseases;Orphan Drug;Prevention;Rare Diseases;Tuberculosis	Project 2 will validate a model of human-like TB latency in New Zealand White rabbits, and apply this model to test interventions against latent TB infections (LTBl). The world's latently infected population comprises the reservoir which feeds the global tuberculosis TB epidemic. Novel approaches to treat latent infections would contribute greatly to TB eradication. There is a critical need to de…	Anatomy;Animal Model;Bacteria;Bar Codes;base;Benchmarking;Biological Markers;Brazil;Characteristics;Complex;Data;density;Disease;Drug Combinations;Epidemic;Feeds;fluorodeoxyglucose positron emission tomography;Generations;genome sequencing;Growth;Human;Image;Immune;Immunologic Tests;Immunologics;Immunosuppression;Infection;Intervention;killings;latent infection;Macaca;Maps;Measures;Modeling;Molec…	Validation and Application of a Model for Human-like TB Latency in Rabbits	Tuberculosis hides within humans in a form called latency, only to remerge years to decades later and make people sick. How this happens is poorly understood. This proposal will develop new ways to kill latent tuberculosis which would contribute greatly to tuberculosis control and eventual eradication.	N	FALSE			NIAID	8726571	29-JUL-2014	RFA-AI-12-045	1U19AI111276-01	1	U19	AI	111276	01		Unavailable			Special Emphasis Panel (ZAI1-LG-M (M1))	7766	10972746	DARTOIS, VERONIQUE	ALLAND, DAVID ;SALGAME, PADMINI	07	Unavailable	005492160	US	42.3379	-71.0707	3617301	BOSTON MEDICAL CENTER	BOSTON	MA	Independent Hospitals	02118-2908	UNITED STATES		1-AUG-2014	31-JUL-2015		Research Projects	2014		320186	62562
No NIH Category available.	The proposed Administrative Core under the direction of Dr. Ellner (PI) and Mr. David Hom (Director) will take overall responsibility of management (fiscal, regulatory, operational), coordinating (operational, logistics), and oversight of all TBRU activities. The Administrative Core will assist proposed sites with study development (biostatistics, protocol, operating procedures), implementation a…	Animals;Biological Markers;Biometry;clinical research site;Collection;computerized data processing;Data;data management;Development;Drug resistance;Evaluation;evidence base;Leadership;Logistics;member;Monitor;novel marker;Performance;Prevention;Procedures;Process;programs;Protocols documentation;public health emergency;Quality Control;Research Personnel;Review Committee;Site;Structure;tool;Tuberc…	Administrative Core	TB remains a global public health emergency compounded by increasing drug resistance. Better tools are needed to control TB. Discovery of new markers for the development of TB and adequacy of treatment would allow evidence-based determination of treatment options for prevention and cure. The Administrative Core/Data Management Center will provide coordination, management of the proposed TBRU.	N	FALSE			NIAID	8726575	29-JUL-2014	RFA-AI-12-045	1U19AI111276-01	1	U19	AI	111276	01		Unavailable			Special Emphasis Panel (ZAI1-LG-M (M1))	7769	11243042	HORN, DAVID LOUIS	ALLAND, DAVID ;SALGAME, PADMINI	07	Unavailable	005492160	US	42.3379	-71.0707	3617301	BOSTON MEDICAL CENTER	BOSTON	MA	Independent Hospitals	02118-2908	UNITED STATES		1-AUG-2014	31-JUL-2015		Research Projects	2014		530724	103700
Clinical Research;HIV/AIDS;Infectious Diseases;Prevention;Rare Diseases;Tuberculosis	The currently available tuberculin skin test (TST) and interferon gamma release assays (IGRA) cannot distinguish between infected persons who i) contain the infection and eliminate the organism (	Antigens;Bacteria;Biological Assay;Biological Markers;Brazil;CD4 Positive T Lymphocytes;Clinical;cohort;Disease;Flow Cytometry;high risk;Immunity;Infection;Interferon Type II;Knowledge;Korea;Lesion;Memory;MHC Class II Genes;Multidrug-Resistant Tuberculosis;Mycobacterium tuberculosis;Organism;Oryctolagus cuniculus;Patients;Persons;PET/CT scan;Pharmaceutical Preparations;prevent;Proteomics;Relapse;…	Clinical Core	Many people exposed to the bacteria that cause Tuberculosis (TB) become infected but only a small number will progress to disease. This proposal will develop new tests that can identify people who are either at high risk or low risk of developing TB. The knowledge gained will allow targeting TB treatment to the right group of infected people and preventing them from developing Tb and spreading th…	N	FALSE			NIAID	8726578	29-JUL-2014	RFA-AI-12-045	1U19AI111276-01	1	U19	AI	111276	01		Unavailable			Special Emphasis Panel (ZAI1-LG-M (M1))	7772	1899551	HORSBURGH, CHARLES ROBERT	ALLAND, DAVID ;SALGAME, PADMINI	07	Unavailable	005492160	US	42.3379	-71.0707	3617301	BOSTON MEDICAL CENTER	BOSTON	MA	Independent Hospitals	02118-2908	UNITED STATES		1-AUG-2014	31-JUL-2015		Research Projects	2014		78680	15373
Biodefense;Clinical Research;Emerging Infectious Diseases;HIV/AIDS;Infectious Diseases;Orphan Drug;Prevention;Rare Diseases;Tuberculosis	The currently available tuberculin skin test (TST) and interferon gamma release assays (IGRA) cannot distinguish between infected persons who i) contain the infection and eliminate the organism (	Antigens;Bacteria;Biological Assay;Biological Markers;Brazil;CD4 Positive T Lymphocytes;cohort;Disease;Flow Cytometry;high risk;Immunity;Infection;Interferon Type II;Knowledge;Korea;Lesion;Memory;MHC Class II Genes;Multidrug-Resistant Tuberculosis;Mycobacterium tuberculosis;Organism;Oryctolagus cuniculus;Patients;Persons;PET/CT scan;Pharmaceutical Preparations;prevent;Proteomics;Relapse;Risk;T-Ly…	Biomarkers to Stratify Risk of Progression from Latent TB Infection to Active	Many people exposed to the bacteria that cause Tuberculosis (TB) become infected but only a small number will progress to disease. This proposal will develop new tests that can identify people who are either at high risk or low risk of developing TB. The knowledge gained will allow targeting TB treatment to the right group of infected people and preventing them from developing Tb and spreading th…	N	FALSE			NIAID	8726569	29-JUL-2014	RFA-AI-12-045	1U19AI111276-01	1	U19	AI	111276	01		Unavailable			Special Emphasis Panel (ZAI1-LG-M (M1))	7765	1866925	SALGAME, PADMINI	ALLAND, DAVID ;SALGAME, PADMINI	07	Unavailable	005492160	US	42.3379	-71.0707	3617301	BOSTON MEDICAL CENTER	BOSTON	MA	Independent Hospitals	02118-2908	UNITED STATES		1-AUG-2014	31-JUL-2015		Research Projects	2014		427122	83457
No NIH Category available.	ABSTRACT Tuberculosis (TB) is the leading cause of death due to an infectious agent worldwide. The enormous mortalityrates associated with this disease are made worse by the emergence of multi-drug resistant bacteria. Thus, newdrugs to treat TB are urgently needed. Unfortunately, few new drugs and drug targets have been validatedagainst Mycobacterium tuberculosis (Mtb) despite considerable advanc…	absorption;Acute;Alleles;Anabolism;analog;Anti-Bacterial Agents;Automobile Driving;Bacteria;bacterial metabolism;bactericide;base;Biochemistry;Cause of Death;Cell Respiration;Cell Wall;Cells;Chemicals;Chronic;Clinical;clinical candidate;clinically relevant;Computer Simulation;Critical Pathways;cytotoxicity;design;Development;Disease;drug development;drug efficacy;Drug Kinetics;Drug resistance;Dru…	Development of novel anti-TB drugs that inhibit cell wall biosynthesis and respiration	NARRATIVE This proposal will develop new therapies that will help to cure even the most drug resistant forms of tuberculosis. It will also have the potential to reduce the length of time need to treat tuberculosis and stop new resistance from happening. If achieved, our new therapy would be an important step towards the global eradication of tuberculosis.	N	TRUE			NIAID	9674791	30-APR-2019	RFA-AI-17-042	1U19AI142731-01	1	U19	AI	142731	01		Unavailable	1-MAY-2019	30-APR-2024	Special Emphasis Panel (ZAI1-LG-M (J1))	7613	1941013	ALLAND, DAVID	Not Applicable	05	Unavailable	042797571	US	40.8842	-74.0578	3117901	HACKENSACK UNIVERSITY MEDICAL CENTER	HACKENSACK	NJ	Independent Hospitals	07601-1915	UNITED STATES		1-APR-2019	31-MAR-2020		Research Projects	2019		659626	19275
No NIH Category available.	DESCRIPTION (provided by applicant): Diagnostics comprise a critical component of defense against select agent infections. The virulence of most bacterial select agents requires rapid detection and early treatment to prevent serious morbidity and mortality. Most bacterial bioterrorism agents cause blood stream infections (BSI) as part of their disease syndrome. Blood-based detection offers the pr…	Address;assay development;Authorization documentation;Bacteremia;Bacteria;base;Beauty;Biological Assay;Bioterrorism;Blood;Blood Tests;Body Fluids;Buffers;Categories;Characteristics;Clinical;Clinical Sensitivity;Collaborations;Communicable Diseases;Complex;cost;cost effective;Coupled;design;Detection;Diagnosis;Diagnostic;diagnostic assay;Diagnostic Procedure;Diagnostics Research;Disease;DNA;Early …	Supplement request for Ebola diagnostic assay development	This project will develop blood tests that can detect infections caused by a bioterrorism attack quickly enough to enable life-saving treatment. The tests will be easy to use and they will be designed so that they can be quickly manufactured if a bioterrorism attack should occur.	Yes: Pre-market development	TRUE	A	Ebola	NIAID	8960556	19-NOV-2014	PA-14-077	3R01AI098713-04S1	3	R01	AI	098713	04	S1	RITCHIE, ALEC	7-MAR-2012	28-FEB-2017	Special Emphasis Panel (ZAI1 (J2))		1941013	ALLAND, DAVID	Not Applicable	10	INTERNAL MEDICINE/MEDICINE	078795851	US			10034169	RBHS-NEW JERSEY MEDICAL SCHOOL	NEWARK	NJ	SCHOOLS OF MEDICINE	07103-2757	UNITED STATES		19-NOV-2014	28-FEB-2015	855	Research Projects	2015	NIAID	181697	41324
Clinical Research;Contraception/Reproduction;Eye Disease and Disorders of Vision;HIV/AIDS;Infectious Diseases;Pelvic Inflammatory Disease;Prevention;Sexually Transmitted Diseases/Herpes;Urologic Diseases	Chlamydia trachomatis is the most common sexually transmitted bacterial pathogen in the world, causing serious complications on women's reproductive health including ectopic pregnancy, pelvic inflammatory disease and infertility. The objectives of this project are to define the epidemiology, risk factors, transmission kinetics, and pathogenesis of C. trachomatis infections in different population…	adverse outcome;Aftercare;Age;age group;aged;Am 80;Antibiotic Therapy;Antibiotics;Area;arm;Azithromycin;base;Biological Assay;Black race;Blindness;Cervicitis;Characteristics;Child;Chlamydia;Chlamydia Infections;Chlamydia trachomatis;Clinic;Clinical;Communities;community intervention;community setting;Companions;Conjunctivitis;Country;Diagnostic;Disease;disorder control;Ectopic Pregnancy;Enrollmen…	Immunopathogenesis Of Chlamydia trachomatis Infection	n/a	Yes: Validation	TRUE		Chlamydia	NIAID	8745287			1ZIAAI000358-31	1	ZIA	AI	000358	31		Unavailable					9691493	QUINN, THOMAS	Not Applicable	n/a	Unavailable									Unavailable							Intramural Research	2013	NIAID
Clinical Research;Contraception/Reproduction;Eye Disease and Disorders of Vision;HIV/AIDS;Infectious Diseases;Pelvic Inflammatory Disease;Prevention;Sexually Transmitted Diseases/Herpes;Urologic Diseases	Chlamydia trachomatis is the most common sexually transmitted bacterial pathogen in the world, causing serious complications on women's reproductive health including ectopic pregnancy, pelvic inflammatory disease and infertility. The objectives of this project are to define the epidemiology, risk factors, transmission kinetics, and pathogenesis of C. trachomatis infections in different population…	adverse outcome;Aftercare;Age;age group;aged;Am 80;Antibiotic Therapy;Antibiotics;Area;Azithromycin;base;Biological Assay;Black race;Blindness;Cervicitis;Characteristics;Child;Chlamydia;Chlamydia Infections;Chlamydia trachomatis;Clinic;Clinical;Communities;community intervention;community setting;Conjunctivitis;cost;cost effective;Country;Diagnostic;Disease;disorder control;Drops;Ectopic Pregnanc…	Immunopathogenesis Of Chlamydia trachomatis Infection	n/a	Yes: Validation	TRUE		Chlamydia	NIAID	8946255			1ZIAAI000358-32	1	ZIA	AI	000358	32		Unavailable					9691493	QUINN, THOMAS	Not Applicable	n/a	Unavailable									Unavailable							Intramural Research	2014	NIAID
Clinical Research;Contraception/Reproduction;Eye Disease and Disorders of Vision;Infectious Diseases;Pelvic Inflammatory Disease;Prevention;Sexually Transmitted Diseases/Herpes;Urologic Diseases	Chlamydia trachomatis is the most common sexually transmitted bacterial pathogen in the world, causing serious complications on women's reproductive health including ectopic pregnancy, pelvic inflammatory disease and infertility. C. trachomatis also causes infection of the eye resulting in inflammation and in some cases blindness. The objectives of this project are to define the epidemiology, ris…	Address;adverse outcome;Age;aged;Am 80;Antibiotic Therapy;Antibiotics;Area;Azithromycin;base;Biological Assay;Black race;Blindness;Censuses;Cervicitis;Child;Chlamydia;Chlamydia Infections;Chlamydia trachomatis;Clinic;Clinical;Communities;Confidence Intervals;Conjunctivitis;cost;cost effective;Country;Diagnostic;Disease;disorder control;Drops;Ectopic Pregnancy;Enrollment;Epidemiology;Epididymitis;…	Immunopathogenesis Of Chlamydia trachomatis Infection	n/a	N	TRUE			NIAID	9161442			1ZIAAI000358-33	1	ZIA	AI	000358	33		Unavailable					9691493	QUINN, THOMAS	Not Applicable	n/a	Unavailable									Unavailable							Intramural Research	2015	NIAID
Antimicrobial Resistance;Biodefense;Clinical Research;Clinical Trials;Emerging Infectious Diseases;Genetics;Human Genome;Infectious Diseases;Lung;Orphan Drug;Patient Safety;Rare Diseases;Tuberculosis	The project is conducted as a collaboration between the Tuberculosis Research Section of LCID/NIAID, the Korean Ministry of Health, Welfare and Familys Center for Disease Control, and Yonsei University College of Medicine in the Republic of Korea. These collaborators have worked together to establish the International Tuberculosis Research Center (ITRC) that manages both financial and scientific …	Accounting;Address;Adverse effects;Adverse event;Amikacin;Antigens;Antitubercular Agents;arm;Bacteria;base;Basic Science;Bedside Testings;Biological Assay;Biological Markers;Biology;Biosensor;Centers for Disease Control and Prevention (U.S.);chemotherapy;Clinical;Clinical Research;Clinical Trials;clinically significant;cohort;Collaborations;college;Complex;Conduct Clinical Trials;cost;Cycloserine…	International Research in Korea: Clinical Studies of Drug-Resistant Tuberculosis	n/a	N	TRUE			NIAID	8555979			1ZIAAI001067-05	1	ZIA	AI	001067	05		Unavailable					9691547	BARRY, CLIFTON	Not Applicable	n/a	Unavailable									Unavailable							Intramural Research	2012	NIAID
Antimicrobial Resistance;Biodefense;Clinical Research;Clinical Trials;Diagnostic Radiology;Emerging Infectious Diseases;Infectious Diseases;Lung;Neurodegenerative;Neuropathy;Orphan Drug;Patient Safety;Prevention;Rare Diseases;Tuberculosis	The project is a collaboration between the TRS/LCID/NIAID, Korean Ministry of Health & Welfare, Korea CDC, and Yonsei University College of Medicine in the Republic of Korea. These collaborators have worked together to establish the International Tuberculosis Research Center (ITRC) that manages both financial and scientific activities within the laboratory facilities, including a fully functional…	Address;advanced disease;Adverse event;Aerobic;Affect;arm;Bacteria;base;Basic Science;Bedside Testings;Biological Assay;Biological Markers;Biology;Biosensor;Centers for Disease Control and Prevention (U.S.);chemotherapy;Clinical;Clinical Research;Clinical Trials;clinically significant;Collaborations;college;Conduct Clinical Trials;Detection;Development;Diabetes Mellitus;Diagnosis;Diagnostic tests…	International Research in Korea: Clinical Studies of Drug-Resistant Tuberculosis	n/a	N	TRUE			NIAID	8745501			1ZIAAI001067-06	1	ZIA	AI	001067	06		Unavailable					9691547	BARRY, CLIFTON	Not Applicable	n/a	Unavailable									Unavailable							Intramural Research	2013	NIAID
Antimicrobial Resistance;Biodefense;Clinical Research;Clinical Trials;Diagnostic Radiology;Emerging Infectious Diseases;Infectious Diseases;Lung;Neurodegenerative;Neuropathy;Orphan Drug;Patient Safety;Prevention;Rare Diseases;Tuberculosis	The project is a collaboration between the TRS/LCID/NIAID, Korean Ministry of Health & Welfare, Korea CDC, and Yonsei University College of Medicine in the Republic of Korea. These collaborators have worked together to establish the International Tuberculosis Research Center (ITRC) that manages both financial and scientific activities within the laboratory facilities, including a fully functional…	Address;advanced disease;Adverse event;Aerobic;Affect;Aminoglycosides;arm;Award;base;Basic Science;Biological Assay;Biological Markers;Biology;Centers for Disease Control and Prevention (U.S.);chemotherapy;Clinical;Clinical Research;Clinical Trials;clinically significant;Collaborations;college;Conduct Clinical Trials;Cross-Sectional Studies;Detection;Development;Diabetes Mellitus;Diagnosis;Diagno…	International Research in Korea: Clinical Studies of Drug-Resistant Tuberculosis	n/a	Yes: Validation	TRUE		TB	NIAID	8946454			1ZIAAI001067-07	1	ZIA	AI	001067	07		Unavailable					9691547	BARRY, CLIFTON	Not Applicable	n/a	Unavailable									Unavailable							Intramural Research	2014	NIAID
Antimicrobial Resistance;Biodefense;Biotechnology;Clinical Research;Clinical Trials and Supportive Activities;Emerging Infectious Diseases;Infectious Diseases;Lung;Orphan Drug;Rare Diseases;Tuberculosis	The Peoples Republic of China has the third highest overall case burden of TB in the world (behind India and Indonesia). The WHO Global Tuberculosis Report 2015 estimated that, in 2014, China had 1,200,000 cases of TB, with a prevalence of 89/100,000 population and an incidence of 68/100,000 population. For MDR TB, China has the 2nd highest annual number of cases in the world. Among all new TB ca…	Aftercare;Algorithms;Amikacin;authority;Award;Bacterial Counts;Bacterial Drug Resistance;base;Biological Assay;Biological Markers;Blood;Brazil;Capital;Chest;China;Chinese People;Clinical;Clinical Research;Clinical Trials;cohort;Collaborations;Country;Cross-Sectional Studies;Data Analyses;Detection;diagnostic accuracy;Diagnostics Research;Disease;disease diagnosis;DNA Sequence;Drug Kinetics;Drug M…	International Tuberculosis Research in China	n/a	Yes: Validation	TRUE		TB	NIAID	9354859			1ZIAAI001081-07	1	ZIA	AI	001081	07		Unavailable					9691547	BARRY, CLIFTON	Not Applicable	n/a	Unavailable									Unavailable							Intramural Research	2016	NIAID
Antimicrobial Resistance;Biodefense;Biomedical Imaging;Biotechnology;Clinical Research;Clinical Trials and Supportive Activities;Emerging Infectious Diseases;Health Disparities;Infectious Diseases;Lung;Minority Health;Orphan Drug;Rare Diseases;Tuberculosis	The Peoples Republic of China has the third highest overall case burden of TB in the world (behind India and Indonesia). The WHO Global Tuberculosis Report 2016 estimated that, in 2015, China had 918,000 cases of TB, with an incidence of 67/100,000 population. This included an estimated 57,000 people with pulmonary MDR-TB, including 6.6% of new TB cases and 30% of previously treated cases. (1) NI…	Algorithms;Alleles;Amikacin;arm;authority;Award;Bacterial Drug Resistance;base;Biological Assay;Biological Markers;Blood;Brazil;Centers for Disease Control and Prevention (U.S.);Characteristics;Chest;China;Chinese People;Clinical;clinical diagnostics;Clinical Research;Clinical Trials;Collaborations;Country;Cross-Sectional Studies;Data Analyses;Detection;Developing Countries;diagnostic accuracy;Di…	International Tuberculosis Research in China	n/a	Yes: Validation	TRUE		TB	NIAID	9560560			1ZIAAI001081-08	1	ZIA	AI	001081	08		Unavailable					9691547	BARRY, CLIFTON	Not Applicable	n/a	Unavailable									Unavailable							Intramural Research	2017	NIAID
Biodefense;Emerging Infectious Diseases;Genetics;Infectious Diseases;Lung;Orphan Drug;Precision Medicine;Rare Diseases;Tuberculosis	_Serious infections with category B select agents or other bacteria require urgent treatment. We propose todevelop a user-friendly assay system that is appropriate for point-of-care detection of category B selectagents and other common pathogenic bacteria. The system will integrate a hands-free method to processclinical blood samples for PCR with an exceptionally sensitive nested, real-time PCR a…	Algorithms;assay development;Asses;Bacteria;Bacterial DNA;base;biodefense;Biological Assay;Bioterrorism;Blood;Blood specimen;Body Fluids;Categories;Cells;Centers for Disease Control and Prevention (U.S.);Clinical;Clinical Microbiology;Code;Color;Computer software;Data;design;Detection;Development;Diagnosis;Diagnostic;DNA;Ensure;Event;experience;extracellular;Genomics;Goals;Hand;Health care facili…	Integrated Dual-Use Systems for Bio-Defense & Sepsis Diagnosis	n/a	Yes: Pre-market development	TRUE	A	bacterial disease (sepsis and biothreat agents)	NIAID	7916918	1-SEP-2009	RFA-AI-06-029	3U01AI075490-03S1	3	U01	AI	075490	03	S1	BEANAN, MAUREEN J	1-SEP-2009	31-AUG-2011	Special Emphasis Panel (ZAI1-MH-M (M2))		1941013	ALLAND, DAVID	Not Applicable	10	INTERNAL MEDICINE/MEDICINE	623946217	US	40.7388	-74.1902	714201	UNIV OF MED/DENT OF NJ-NJ MEDICAL SCHOOL	NEWARK	NJ	SCHOOLS OF MEDICINE	07103-2757	UNITED STATES	YES	1-SEP-2009	31-AUG-2011	701	Research Projects	2009	NIAID
Biodefense;Emerging Infectious Diseases;Infectious Diseases	DESCRIPTION (provided by applicant): Diagnostics comprise a critical component of defense against select agent infections. The virulence of most bacterial select agents requires rapid detection and early treatment to prevent serious morbidity and mortality. Most bacterial bioterrorism agents cause blood stream infections (BSI) as part of their disease syndrome. Blood-based detection offers the pr…	Address;Authorization documentation;Bacteremia;Bacteria;base;Beauty;Biological Assay;Bioterrorism;Blood;Blood Tests;Body Fluids;Buffers;Categories;Characteristics;Clinical;Clinical Sensitivity;Collaborations;Communicable Diseases;Complex;cost;cost effective;Coupled;design;Detection;Diagnosis;Diagnostic;diagnostic assay;Diagnostic Procedure;Diagnostics Research;Disease;DNA;Early treatment;Emergenc…	On demand blood tests for select agent diagnosis	This project will develop blood tests that can detect infections caused by a bioterrorism attack quickly enough to enable life-saving treatment. The tests will be easy to use and they will be designed so that they can be quickly manufactured if a bioterrorism attack should occur.	Yes: Pre-market development	TRUE	A	bacterial disease (sepsis and biothreat agents)	NIAID	9011498	29-JAN-2016	RFA-AI-11-014	4R01AI098713-06	4	R01	AI	098713	06		RITCHIE, ALEC	7-MAR-2012	28-FEB-2019	Special Emphasis Panel (ZAI1-FDS-M (J2))		1941013	ALLAND, DAVID	Not Applicable	10	INTERNAL MEDICINE/MEDICINE	078795851	US			10034169	RBHS-NEW JERSEY MEDICAL SCHOOL	NEWARK	NJ	SCHOOLS OF MEDICINE	07103-2757	UNITED STATES		1-MAR-2016	28-FEB-2019	855	Research Projects	2016	NIAID	843786	232786
No NIH Category available.	DESCRIPTION (provided by applicant): Cepheid develops integrated sample preparation and detection systems for rapid molecular diagnostic applications at a point of use environment. Currently, Cepheid has the GeneXpert system, which is a cartridge and instrument platform for integrated sample preparation and real-time PCR detection of target nucleic acids in biological samples. The current configu…	beta glucuronidase;biomarker;carcinoembryonal antigen;diagnosis design /evaluation;diagnosis quality /standard;diagnostic tests;early diagnosis;genetic markers;keratin;molecular oncology;neoplasm /cancer diagnosis;nucleic acid purification;nucleic acid quantitation /detection;polymerase chain reaction;	Automated RNA Isolation and RT-PCR for Cancer Detection	n/a	Yes: Pre-market development	TRUE	A	cancer	NCI	6843545	5-MAY-2004	PAR-01-107	4R42CA099123-02	4	R42	CA	099123	02		RASOOLY, AVRAHAM	1-MAY-2003	28-FEB-2006	Special Emphasis Panel (ZCA1-SRRB-C (O1))		7066068	CHING, JESUS	Not Applicable	14	Unavailable	956711444	US	37.4144	-122.003	4417801	CEPHEID	SUNNYVALE	CA	Domestic For-Profits	94089-1189	UNITED STATES		5-MAY-2004	28-FEB-2005	394	SBIR-STTR	2004	NCI
Biodefense;Clinical Research;Emerging Infectious Diseases;Infectious Diseases;Orphan Drug;Pediatric;Rare Diseases;Tuberculosis	DESCRIPTION (provided by applicant): Children are thought to comprise at least 11% of the 9.4 million annual cases of tuberculosis (TB) worldwide. The lack of accurate diagnostics for pediatric TB significantly hinders the ability to detect and treat the disease in this vulnerable population. As a result, many children in TB-endemic regions like Tanzania present with advanced illness and suffer u…	Acid Fast Bacillae Staining Method;Adult;advanced disease;Affect;aged;Antibodies;Antigens;Antitubercular Agents;B-Lymphocytes;Bacillus;base;Biological Assay;Biological Markers;Biometry;career development;Child;Childhood;Clinical;clinical care;Clinical Research;cohort;Collaborations;Complex;density;design;Development Plans;Diagnosis;Diagnostic;diagnostic accuracy;diagnostic assay;diagnostic biomar…	Improving Pediatric Tb Diagnosis and Management in Tanzania	Currently, there is no diagnostic test that can accurately detect TB in children. Investigating the performance of the antibodies in lymphocyte supernatant (ALS) assay as a diagnostic among children suspected to have TB, as well as a biomarker to monitor response of those children on TB treatment is urgently needed to fill an unmet research priority in the field of TB. Comparing this assay to sta…	N	TRUE			NIAID	9061576	17-MAY-2016	PA-11-194	4K23AI097197-05	4	K23	AI	097197	05		LACOURCIERE, KAREN A	20-JUN-2012	31-JUL-2017	Microbiology and Infectious Diseases B Subcommittee (MID-B)		10795626	THOMAS, TANIA A	Not Applicable	05	INTERNAL MEDICINE/MEDICINE	065391526	US	38.0342	-78.5123	1526402	UNIVERSITY OF VIRGINIA	CHARLOTTESVILLE	VA	SCHOOLS OF MEDICINE	22904-4195	UNITED STATES		1-JUN-2016	31-JUL-2017	855	Other Research-Related	2016	NIAID	120099	8459
Bioengineering;Cancer;Cervical Cancer;Clinical Research;HIV/AIDS;Health Services;Infectious Diseases;Prevention;Sexually Transmitted Diseases/Herpes	DESCRIPTION (provided by applicant): The momentum to implement cervical cancer screening in low and middle income countries (LMIC) could be greatly enhanced if a robust point-of-care (POC) HPV test were available to utilize in the preferred 'screen- and-treat (SAT)' approach. Furthermore, SAT programs could be made more attractive if HPV tests were modified, or additional tests added, to improve …	Address;Adverse effects;Africa South of the Sahara;Age-Years;Algorithms;assay development;base;Bedside Testings;Biological Assay;Biological Markers;cancer biomarkers;Cancer Etiology;cancer prevention;Cervical;cervical cancer prevention;Cervical Cancer Screening;Cervix Neoplasms;Cessation of life;Clinical Research;clinical research site;Collaborations;Communities;Computer software;Cytology;Data;de…	Improving specificity of HPV Screen-and-Treat in South Africa	PUBLIC HEALTH RELEVANCE: There are stark global disparities in cervical cancer morbidity and mortality most especially in sub-Saharan Africa where this largely preventable cancer is one of the most common causes of cancer death in women due to the absence of adequate cytology-based screening programs. We propose to adapt a point-of-care HPV test developed by Cepheid to improve cervical cancer pre…	Yes: Pre-market development	TRUE	A	HPV	NCI	9339765	19-SEP-2016	RFA-CA-13-015	4UH3CA189908-03	4	UH3	CA	189908	03		DIVI, RAO L	19-SEP-2014	31-AUG-2019	Special Emphasis Panel (ZCA1-SRLB-R (M1))		1872852	KUHN, LOUISE	Not Applicable	13	NEUROLOGY	621889815	US	40.8413	-73.9404	1833205	COLUMBIA UNIVERSITY HEALTH SCIENCES	NEW YORK	NY	SCHOOLS OF MEDICINE	10032-0049	UNITED STATES		1-SEP-2016	31-AUG-2017	396	Research Projects	2016	NCI	439243	107818
Biodefense;Emerging Infectious Diseases;Genetics;HIV/AIDS;Infectious Diseases;Orphan Drug;Prevention;Rare Diseases;Tuberculosis	DESCRIPTION (provided by applicant): Drug-resistant Mycobacterium tuberculosis (Mtb) is an increasing threat to global health. A number of innovative genetic studies have identified genes and pathways that are essential to Mtb survival; however, these discoveries have produced few new validated drug targets and target-inhibitors. Similarly, recent studies have identified hundreds of novel hits ac…	Anabolism;analog;Anti-Bacterial Agents;Antitubercular Agents;Biochemical;Biochemical Genetics;biochemical tools;Biological;Biological Assay;Cell physiology;Cell Wall;Cells;cellular targeting;Chemicals;Clinical;Communities;Data;Disease;drug candidate;Drug Compounding;drug development;drug discovery;Drug Kinetics;Drug resistance;Drug resistance in tuberculosis;Drug Targeting;Effectiveness;Future;Ge…	Discovery and Validation of Drug Targets in Vulnerable Populations	PUBLIC HEALTH RELEVANCE: Tuberculosis (TB) is a global health problem. There are not enough good drugs to treat this disease, especially for the treatment of wide-spread drug resistant TB in recent years. Our proposal will discover new parts of the organism which causes TB that can be targeted by drugs and also discover new molecules that can be developed into effective drugs. This will make it p…	N	TRUE			NIAID	9223194	7-MAR-2016	RFA-AI-13-019	4R33AI111647-03	4	R33	AI	111647	03		BOYCE, JIM P	1-MAR-2014	28-FEB-2019	Special Emphasis Panel (NSS)		1941013	ALLAND, DAVID	Not Applicable	10	INTERNAL MEDICINE/MEDICINE	078795851	US			10034169	RBHS-NEW JERSEY MEDICAL SCHOOL	NEWARK	NJ	SCHOOLS OF MEDICINE	07103-2757	UNITED STATES		1-MAR-2016	28-FEB-2017	855	Research Projects	2016	NIAID	312299	181308
No NIH Category available.	DESCRIPTION (provided by applicant): The incidence of extensively drug resistant (XDR) Mycobacterium tuberculosis (TB) is increasing at an alarming rate. Early and rapid detection of XDR TB could be crucial to disease management by alerting physicians to use salvage therapy and to institute special infection control procedures. This proposal seeks to leverage several successful programs in molecu…	Amikacin;Antibiotics;Bacteria;Biological Assay;Biotechnology;Capromycin;Cells;Characteristics;Clinical;Clinical Microbiology;Clinical Research;Clinical Trials;Collection;Color;Cytolysis;design;Detection;Diagnosis;Diagnostic;Diagnostic tests;Disease;Disease Management;Disease Outbreaks;DNA;Drug resistance;Drug Resistant Tuberculosis;drug standard;Ensure;Extreme drug resistant tuberculosis;fluoroqu…	Rapid Diagnosis of XDR Tuberculosis	Relevance of the project to public health: This project will also lead to a very rapid test to detect highly drug resistant tuberculosis so that it can be treated more rapidly and so that patients with this disease can be quickly isolated before they infect others.	Yes: Pre-market development	TRUE	A	TB	NIAID	7891404	24-JUN-2010	PA-07-070	5R01AI080653-02	5	R01	AI	080653	02		JACOBS, GAIL G	15-JUL-2009	30-JUN-2014	Clinical Research and Field Studies of Infectious Diseases Study Section (CRFS)		1941013	ALLAND, DAVID	Not Applicable	10	INTERNAL MEDICINE/MEDICINE	623946217	US	40.7388	-74.1902	714201	UNIV OF MED/DENT OF NJ-NJ MEDICAL SCHOOL	NEWARK	NJ	SCHOOLS OF MEDICINE	07103-2757	UNITED STATES		1-JUL-2010	30-JUN-2011	855	Research Projects	2010	NIAID
No NIH Category available.	DESCRIPTION (provided by applicant): The incidence of extensively drug resistant (XDR) Mycobacterium tuberculosis (TB) is increasing at an alarming rate. Early and rapid detection of XDR TB could be crucial to disease management by alerting physicians to use salvage therapy and to institute special infection control procedures. This proposal seeks to leverage several successful programs in molecu…	Amikacin;Antibiotics;Bacteria;Biological Assay;Biotechnology;Capromycin;Cells;Characteristics;Clinical;Clinical Microbiology;Clinical Research;Clinical Trials;Collection;Color;Cytolysis;design;Detection;Diagnosis;Diagnostic;Diagnostic tests;Disease;Disease Management;Disease Outbreaks;DNA;Drug resistance;Drug Resistant Tuberculosis;drug standard;Early Diagnosis;Ensure;Extreme drug resistant tuber…	Rapid Diagnosis of XDR Tuberculosis	Relevance of the project to public health: This project will also lead to a very rapid test to detect highly drug resistant tuberculosis so that it can be treated more rapidly and so that patients with this disease can be quickly isolated before they infect others.	Yes: Pre-market development	TRUE	A	TB	NIAID	8101259	23-JUN-2011	PA-07-070	5R01AI080653-03	5	R01	AI	080653	03		JACOBS, GAIL G	15-JUL-2009	30-JUN-2014	Clinical Research and Field Studies of Infectious Diseases Study Section (CRFS)		1941013	ALLAND, DAVID	Not Applicable	10	INTERNAL MEDICINE/MEDICINE	623946217	US	40.7388	-74.1902	714201	UNIV OF MED/DENT OF NJ-NJ MEDICAL SCHOOL	NEWARK	NJ	SCHOOLS OF MEDICINE	07103-2757	UNITED STATES		1-JUL-2011	30-JUN-2012	855	Research Projects	2011	NIAID
Antimicrobial Resistance;Biotechnology;Clinical Research;HIV/AIDS;Infectious Diseases;Lung;Orphan Drug;Rare Diseases;Tuberculosis	DESCRIPTION (provided by applicant): The WHO estimates that 1.7 million people died of tuberculosis (TB) in 2009 and that 22% of those deaths occurred in people with HIV. HIV infection drove the 80% increase in TB cases in sub-Saharan over the last decade; the number of deaths and cases of drug resistance has also increased markedly.1 TB treatment's duration - at least 6-8 months for drug-sensiti…	Acquired Immunodeficiency Syndrome;Address;Adult;Africa South of the Sahara;Algorithms;Antitubercular Agents;Automobile Driving;base;Biological Markers;Cause of Death;Cessation of life;Clinical;clinical application;clinical decision-making;clinical practice;Clinical Trials;cohort;Country;Data;Development;Devices;Diagnosis;diagnostic accuracy;Disease;DNA;Drug Combinations;Drug resistance;Drug Resi…	Sputum M. tuberculosis DNA Kinetics During TB Treatment in Patients with HIV	Tuberculosis (TB) is the most common cause of death among people with HIV and AIDS in sub-Saharan Africa. Two major problems facing TB treatment are that it takes 6-8 months to complete, even with drug- sensitive disease, and treatment completion does not rule out the possibility of recurrence. TB drug trials seek to identify more potent drug regimens that could shorten treatment duration and, th…	Yes: Validation	TRUE		TB	NIAID	8476925	27-JUN-2012	PA-10-110	5F32AI097005-02	5	F32	AI	097005	02		HUEBNER, ROBIN E	1-JUL-2011	30-JUN-2013	Special Emphasis Panel (ZRG1-AARR-J (22)L)		10749512	EVERETT, CHARLES KNOX	Not Applicable	12	INTERNAL MEDICINE/MEDICINE	094878337	US	37.7869	-122.449	577508	UNIVERSITY OF CALIFORNIA, SAN FRANCISCO	SAN FRANCISCO	CA	SCHOOLS OF MEDICINE	94118-6215	UNITED STATES		1-JUL-2012	30-JUN-2013	855	Training; Individual	2012	NIAID	73430
No NIH Category available.	DESCRIPTION This application seeks to improve the teaching of TB to health care workers, standardize care, and disseminate information to the public in a community with high incidence of TB. The current Albert Einstein College of Medicine TB curriculum will be expanded in all years. The epidemic of TB will be introduced in the first year, and case discussions will be added in the second, third, a…	community;curriculum;education evaluation /planning;health care personnel education;health education;tuberculosis;	TUBERCULOSIS CURRICULUM FOR AN URBAN MEDICAL CENTER	n/a	N	TRUE			NHLBI	2459899	30-JUN-1997	RFA-HL-96-003	5K07HL003591-02	5	K07	HL	003591	02		Unavailable	1-AUG-1996	31-JUL-2001	Special Emphasis Panel (ZHL1-CCT-I (M2))		1941013	ALLAND, DAVID	Not Applicable	17	Unavailable	041581026	US	40.88	-73.8807	5451101	MONTEFIORE MEDICAL CENTER (BRONX, NY)	NEW YORK	NY	Independent Hospitals	10467-2490	UNITED STATES		1-AUG-1997	31-JUL-1998		Other Research-Related	1997	NHLBI
Antimicrobial Resistance;Biodefense;Emerging Infectious Diseases;Infectious Diseases;Orphan Drug;Patient Safety;Precision Medicine;Rare Diseases;Tuberculosis	DESCRIPTION This application seeks to improve the teaching of TB to health care workers, standardize care, and disseminate information to the public in a community with high incidence of TB. The current Albert Einstein College of Medicine TB curriculum will be expanded in all years. The epidemic of TB will be introduced in the first year, and case discussions will be added in the second, third, a…	community;curriculum;education evaluation /planning;health care personnel education;health education;tuberculosis;	TUBERCULOSIS CURRICULUM FOR AN URBAN MEDICAL CENTER	n/a	N	TRUE			NHLBI	2750281	27-JUL-1998	RFA-HL-96-003	5K07HL003591-03	5	K07	HL	003591	03		Unavailable	1-AUG-1996	31-JUL-2001	Special Emphasis Panel (ZHL1-CCT-I (M2))		1941013	ALLAND, DAVID	Not Applicable	17	Unavailable	041581026	US	40.88	-73.8807	5451101	MONTEFIORE MEDICAL CENTER (BRONX, NY)	NEW YORK	NY	Independent Hospitals	10467-2490	UNITED STATES		1-AUG-1998	31-JUL-1999	838	Other Research-Related	1998	NHLBI
No NIH Category available.	DESCRIPTION This application seeks to improve the teaching of TB to health care workers, standardize care, and disseminate information to the public in a community with high incidence of TB. The current Albert Einstein College of Medicine TB curriculum will be expanded in all years. The epidemic of TB will be introduced in the first year, and case discussions will be added in the second, third, a…	community;curriculum;education evaluation /planning;health care personnel education;health education;tuberculosis;	TUBERCULOSIS CURRICULUM FOR AN URBAN MEDICAL CENTER	n/a	N	TRUE			NHLBI	6043682	9-AUG-1999	RFA-HL-96-003	5K07HL003591-04	5	K07	HL	003591	04		Unavailable	1-AUG-1996	31-JUL-2001	Special Emphasis Panel (ZHL1-CCT-I (M2))		1941013	ALLAND, DAVID	Not Applicable	17	Unavailable	041581026	US	40.88	-73.8807	5451101	MONTEFIORE MEDICAL CENTER (BRONX, NY)	NEW YORK	NY	Independent Hospitals	10467-2490	UNITED STATES		1-AUG-1999	31-JUL-2000	838	Other Research-Related	1999	NHLBI
Emerging Infectious Diseases;HIV/AIDS;Infectious Diseases;Rare Diseases;Tuberculosis	DESCRIPTION This application seeks to improve the teaching of TB to health care workers, standardize care, and disseminate information to the public in a community with high incidence of TB. The current Albert Einstein College of Medicine TB curriculum will be expanded in all years. The epidemic of TB will be introduced in the first year, and case discussions will be added in the second, third, a…	community;curriculum;education evaluation /planning;health care personnel education;health education;tuberculosis;	TUBERCULOSIS CURRICULUM FOR AN URBAN MEDICAL CENTER	n/a	N	TRUE			NHLBI	6182458	17-JUL-2000	RFA-HL-96-003	5K07HL003591-05	5	K07	HL	003591	05		Unavailable	1-AUG-1996	31-JUL-2002	Special Emphasis Panel (ZHL1-CCT-I (M2))		1941013	ALLAND, DAVID	Not Applicable	13	Unavailable	041581026	US	40.88	-73.8807	5451101	MONTEFIORE MEDICAL CENTER (BRONX, NY)	NEW YORK	NY	Independent Hospitals	10467-2490	UNITED STATES		1-AUG-2000	31-JUL-2002	838	Other Research-Related	2000	NHLBI
Biodefense;Clinical Research;Emerging Infectious Diseases;Infectious Diseases;Pediatric;Rare Diseases;Tuberculosis	DESCRIPTION (provided by applicant): Children are thought to comprise at least 11% of the 9.4 million annual cases of tuberculosis (TB) worldwide. The lack of accurate diagnostics for pediatric TB significantly hinders the ability to detect and treat the disease in this vulnerable population. As a result, many children in TB-endemic regions like Tanzania present with advanced illness and suffer u…	Acid Fast Bacillae Staining Method;Adult;advanced disease;Affect;aged;Antibodies;Antigens;Antitubercular Agents;B-Lymphocytes;Bacillus;base;Biological Assay;Biological Markers;Biometry;career development;Child;Childhood;Clinical;clinical care;Clinical Research;cohort;Collaborations;Complex;density;design;Development Plans;Diagnosis;Diagnostic;diagnostic accuracy;Diagnostic tests;Diagnostics Resea…	Improving Pediatric Tb Diagnosis and Management in Tanzania	Currently, there is no diagnostic test that can accurately detect TB in children. Investigating the performance of the antibodies in lymphocyte supernatant (ALS) assay as a diagnostic among children suspected to have TB, as well as a biomarker to monitor response of those children on TB treatment is urgently needed to fill an unmet research priority in the field of TB. Comparing this assay to sta…	Yes: Validation	TRUE		TB	NIAID	8492026	8-MAY-2013	PA-11-194	5K23AI097197-02	5	K23	AI	097197	02		JACOBS, GAIL G	20-JUN-2012	31-MAY-2017	Microbiology and Infectious Diseases B Subcommittee (MID-B)		10795626	THOMAS, TANIA A	Not Applicable	05	INTERNAL MEDICINE/MEDICINE	065391526	US	38.0342	-78.5123	1526402	UNIVERSITY OF VIRGINIA	CHARLOTTESVILLE	VA	SCHOOLS OF MEDICINE	22904-4195	UNITED STATES		1-JUN-2013	31-MAY-2014	855	Other Research-Related	2013	NIAID	120099	9226
Biodefense;Clinical Research;Emerging Infectious Diseases;Infectious Diseases;Pediatric;Rare Diseases;Tuberculosis	DESCRIPTION (provided by applicant): Children are thought to comprise at least 11% of the 9.4 million annual cases of tuberculosis (TB) worldwide. The lack of accurate diagnostics for pediatric TB significantly hinders the ability to detect and treat the disease in this vulnerable population. As a result, many children in TB-endemic regions like Tanzania present with advanced illness and suffer u…	Acid Fast Bacillae Staining Method;Adult;advanced disease;Affect;aged;Antibodies;Antigens;Antitubercular Agents;B-Lymphocytes;Bacillus;base;Biological Assay;Biological Markers;Biometry;career development;Child;Childhood;Clinical;clinical care;Clinical Research;cohort;Collaborations;Complex;density;design;Development Plans;Diagnosis;Diagnostic;diagnostic accuracy;Diagnostic tests;Diagnostics Resea…	Improving Pediatric Tb Diagnosis and Management in Tanzania	Currently, there is no diagnostic test that can accurately detect TB in children. Investigating the performance of the antibodies in lymphocyte supernatant (ALS) assay as a diagnostic among children suspected to have TB, as well as a biomarker to monitor response of those children on TB treatment is urgently needed to fill an unmet research priority in the field of TB. Comparing this assay to sta…	Yes: Validation	TRUE		TB	NIAID	8660027	16-MAY-2014	PA-11-194	5K23AI097197-03	5	K23	AI	097197	03		LACOURCIERE, KAREN A	20-JUN-2012	31-MAY-2017	Microbiology and Infectious Diseases B Subcommittee (MID-B)		10795626	THOMAS, TANIA A	Not Applicable	05	INTERNAL MEDICINE/MEDICINE	065391526	US	38.0342	-78.5123	1526402	UNIVERSITY OF VIRGINIA	CHARLOTTESVILLE	VA	SCHOOLS OF MEDICINE	22904-4195	UNITED STATES		1-JUN-2014	31-MAY-2015	855	Other Research-Related	2014	NIAID	120099	8459
Biodefense;Clinical Research;Emerging Infectious Diseases;Infectious Diseases;Pediatric;Rare Diseases;Tuberculosis	DESCRIPTION (provided by applicant): Children are thought to comprise at least 11% of the 9.4 million annual cases of tuberculosis (TB) worldwide. The lack of accurate diagnostics for pediatric TB significantly hinders the ability to detect and treat the disease in this vulnerable population. As a result, many children in TB-endemic regions like Tanzania present with advanced illness and suffer u…	Acid Fast Bacillae Staining Method;Adult;advanced disease;Affect;aged;Antibodies;Antigens;Antitubercular Agents;B-Lymphocytes;Bacillus;base;Biological Assay;Biological Markers;Biometry;career development;Child;Childhood;Clinical;clinical care;Clinical Research;cohort;Collaborations;Complex;density;design;Development Plans;Diagnosis;Diagnostic;diagnostic accuracy;diagnostic assay;Diagnostic tests;…	Improving Pediatric Tb Diagnosis and Management in Tanzania	Currently, there is no diagnostic test that can accurately detect TB in children. Investigating the performance of the antibodies in lymphocyte supernatant (ALS) assay as a diagnostic among children suspected to have TB, as well as a biomarker to monitor response of those children on TB treatment is urgently needed to fill an unmet research priority in the field of TB. Comparing this assay to sta…	N	TRUE			NIAID	8849821	30-APR-2015	PA-11-194	5K23AI097197-04	5	K23	AI	097197	04		LACOURCIERE, KAREN A	20-JUN-2012	31-MAY-2016	Microbiology and Infectious Diseases B Subcommittee (MID-B)		10795626	THOMAS, TANIA A	Not Applicable	05	INTERNAL MEDICINE/MEDICINE	065391526	US	38.0342	-78.5123	1526402	UNIVERSITY OF VIRGINIA	CHARLOTTESVILLE	VA	SCHOOLS OF MEDICINE	22904-4195	UNITED STATES		1-JUN-2015	31-MAY-2016	855	Other Research-Related	2015	NIAID	120099	8459
No NIH Category available.	PROJECT SUMMARY/ABSTRACTTuberculosis (TB) is the leading cause of mortality in people with HIV (PWH) in sub-Saharan Africa, due in partto delays in diagnosis and timely treatment. While HIV-infected persons often first seek care at peripheral clinics,TB diagnostic testing equipment located in centralized laboratories require time-consuming specimen transportand processing, resulting in delayed di…	Address;Adopted;Adult;Africa;Africa South of the Sahara;Algorithms;base;Bedside Testings;Biological Assay;Body mass index;Budgets;care seeking;career;Caring;CD4 Lymphocyte Count;Classification;Clinic;Clinical;Clinical Research;clinically relevant;cohort;Consumption;cost;Cost Analysis;Data;Decision Analysis;Detection;Diagnosis;Diagnostic;diagnostic accuracy;Diagnostic tests;effective intervention;…	Novel clinic-based TB diagnostics and testing algorithms for persons with HIV	PROJECT NARRATIVE Tuberculosis (TB) is the leading cause of mortality in people with HIV in sub-Saharan Africa, due partly to substantial delays in diagnosis caused by a lack of adequate clinic-based TB testing. The proposed research will evaluate a set of novel, point-of-care, rapid urine-based tests for TB in HIV-infected persons in an ambulatory clinical setting in South Africa, use results to…	N	TRUE			NIAID	9896773	12-MAR-2020	PA-18-375	5K23AI140918-02	5	K23	AI	140918	02		HUEBNER, ROBIN E	20-MAR-2019	29-FEB-2024	Special Emphasis Panel (AIDS (AI))		8431385	SHAPIRO, ADRIENNE E	Not Applicable	07	PUBLIC HEALTH & PREV MEDICINE	605799469	US	47.66	-122.314	9087701	UNIVERSITY OF WASHINGTON	SEATTLE	WA	SCHOOLS OF PUBLIC HEALTH	98195-9472	UNITED STATES		1-MAR-2020	28-FEB-2021	855	Other Research-Related	2020	NIAID	176100	10653
Biodefense;Emerging Infectious Diseases;HIV/AIDS;Infectious Diseases;Orphan Drug;Prevention;Rare Diseases;Tuberculosis	DESCRIPTION (adapted from applicant's abstract): The rational design and implementation of the next generation of therapies and vaccines against Mycobacterium tuberculosis will require a thorough understanding of the mechanisms of antibiotic resistance and bacterial pathogenesis as they apply to human infections. In this proposal, population-based genetic studies of human specimens will be used t…	bacterial genetics;clinical research;drug resistance;gene complementation;gene deletion mutation;genetic library;human subject;isoniazid;Mexico;Mycobacterium tuberculosis;nucleic acid sequence;point mutation;polymerase chain reaction;respiratory disorder epidemiology;single strand conformation polymorphism;transposon /insertion element;tuberculosis;United States;virulence;	POPULATION BASED INVESTIGATIONS OF TUBERCULOSIS	n/a	N	TRUE			NIAID	6374390	4-JUL-2002		5R01AI046669-02	5	R01	AI	046669	02		SIZEMORE, CHRISTINE F	1-MAY-2000	4-JAN-2002	Special Emphasis Panel (ZAI1-DET-M (S1))		1941013	ALLAND, DAVID	Not Applicable	17	Unavailable	041581026	US	40.88	-73.8807	5451101	MONTEFIORE MEDICAL CENTER (BRONX, NY)	NEW YORK	NY	Independent Hospitals	10467-2490	UNITED STATES		1-MAY-2001	4-JAN-2002	856	Research Projects	2001	NIAID
Biodefense;Emerging Infectious Diseases;HIV/AIDS;Infectious Diseases;Orphan Drug;Prevention;Rare Diseases;Tuberculosis	DESCRIPTION (adapted from applicant's abstract): The rational design and implementation of the next generation of therapies and vaccines against Mycobacterium tuberculosis will require a thorough understanding of the mechanisms of antibiotic resistance and bacterial pathogenesis as they apply to human infections. In this proposal, population-based genetic studies of human specimens will be used t…	bacterial genetics;clinical research;drug resistance;gene complementation;gene deletion mutation;genetic library;human subject;isoniazid;Mexico;Mycobacterium tuberculosis;nucleic acid sequence;point mutation;polymerase chain reaction;respiratory disorder epidemiology;single strand conformation polymorphism;transposon /insertion element;tuberculosis;United States;virulence;	POPULATION BASED INVESTIGATIONS OF TUBERCULOSIS	n/a	N	TRUE			NIAID	6511183	26-AUG-2002		5R01AI046669-04	5	R01	AI	046669	04		SIZEMORE, CHRISTINE F	1-MAY-2000	30-APR-2005	Special Emphasis Panel (ZAI1-DET-M (S1))		1941013	ALLAND, DAVID	Not Applicable	10	INTERNAL MEDICINE/MEDICINE	623946217	US	40.7388	-74.1902	714201	UNIV OF MED/DENT OF NJ-NJ MEDICAL SCHOOL	NEWARK	NJ	SCHOOLS OF MEDICINE	07103-2757	UNITED STATES		1-MAY-2002	30-APR-2003	856	Research Projects	2002	NIAID
No NIH Category available.	DESCRIPTION (adapted from applicant's abstract): The rational design and implementation of the next generation of therapies and vaccines against Mycobacterium tuberculosis will require a thorough understanding of the mechanisms of antibiotic resistance and bacterial pathogenesis as they apply to human infections. In this proposal, population-based genetic studies of human specimens will be used t…	bacterial genetics;clinical research;drug resistance;gene complementation;gene deletion mutation;genetic library;human subject;isoniazid;Mexico;Mycobacterium tuberculosis;nucleic acid sequence;point mutation;polymerase chain reaction;respiratory disorder epidemiology;single strand conformation polymorphism;transposon /insertion element;tuberculosis;United States;virulence;	POPULATION BASED INVESTIGATIONS OF TUBERCULOSIS	n/a	N	TRUE			NIAID	6642017			5R01AI046669-05	5	R01	AI	046669	05		SIZEMORE, CHRISTINE F	1-MAY-2000	30-APR-2005	Special Emphasis Panel (ZAI1-DET-M (S1))		1941013	ALLAND, DAVID	Not Applicable	10	INTERNAL MEDICINE/MEDICINE	623946217	US	40.7388	-74.1902	714201	UNIV OF MED/DENT OF NJ-NJ MEDICAL SCHOOL	NEWARK	NJ	SCHOOLS OF MEDICINE	07103-2757	UNITED STATES		1-MAY-2003	30-APR-2004	856	Research Projects	2003	NIAID
Emerging Infectious Diseases;HIV/AIDS;Infectious Diseases;Rare Diseases;Tuberculosis	DESCRIPTION (adapted from applicant's abstract): The rational design and implementation of the next generation of therapies and vaccines against Mycobacterium tuberculosis will require a thorough understanding of the mechanisms of antibiotic resistance and bacterial pathogenesis as they apply to human infections. In this proposal, population-based genetic studies of human specimens will be used t…	bacterial genetics;clinical research;drug resistance;gene complementation;gene deletion mutation;genetic library;human subject;isoniazid;Mexico;Mycobacterium tuberculosis;nucleic acid sequence;point mutation;polymerase chain reaction;respiratory disorder epidemiology;single strand conformation polymorphism;transposon /insertion element;tuberculosis;United States;virulence;	POPULATION BASED INVESTIGATIONS OF TUBERCULOSIS	n/a	N	TRUE			NIAID	6731089	28-MAY-2004		5R01AI046669-06	5	R01	AI	046669	06		SIZEMORE, CHRISTINE F	1-MAY-2000	30-APR-2007	Special Emphasis Panel (ZAI1-DET-M (S1))		1941013	ALLAND, DAVID	Not Applicable	10	INTERNAL MEDICINE/MEDICINE	623946217	US	40.7388	-74.1902	714201	UNIV OF MED/DENT OF NJ-NJ MEDICAL SCHOOL	NEWARK	NJ	SCHOOLS OF MEDICINE	07103-2757	UNITED STATES		1-MAY-2004	30-APR-2007	856	Research Projects	2004	NIAID
Clinical Research;Emerging Infectious Diseases;HIV/AIDS;Infectious Diseases;Rare Diseases;Tuberculosis	DESCRIPTION (provided by applicant): We will develop the basic tools for phylogenetic studies of Mycobacterium tuberculosis (Mtb), and then investigate hypotheses fundamental to understanding the evolution and strain differentiation of the Mtb species. These issues are important for understanding the biology and epidemiology of many bacterial pathogens. A microbial 'species' often encompasses rel…	bacterial genetics;biochemical evolution;gene expression;genetic markers;genetic polymorphism;genotype;molecular genetics;Mycobacterium bovis;Mycobacterium tuberculosis;nucleotides;single nucleotide polymorphism;tuberculosis;	TUBERCULOSIS GENOTYPING AND EVOLUTIONARY CONSORTIUM	n/a	N	TRUE			NIAID	6656323	27-JUN-2003		5R01AI049352-02	5	R01	AI	049352	02		SIZEMORE, CHRISTINE F	15-SEP-2002	31-JUL-2006	Special Emphasis Panel (ZRG1-BM-1 (01))		1941013	ALLAND, DAVID	Not Applicable	10	INTERNAL MEDICINE/MEDICINE	623946217	US	40.7388	-74.1902	714201	UNIV OF MED/DENT OF NJ-NJ MEDICAL SCHOOL	NEWARK	NJ	SCHOOLS OF MEDICINE	07103-2757	UNITED STATES		1-AUG-2003	31-JUL-2004	856	Research Projects	2003	NIAID
Clinical Research;Diagnostic Radiology;Emerging Infectious Diseases;HIV/AIDS;Infectious Diseases;Orphan Drug;Rare Diseases;Tuberculosis	DESCRIPTION (provided by applicant): We will develop the basic tools for phylogenetic studies of Mycobacterium tuberculosis (Mtb), and then investigate hypotheses fundamental to understanding the evolution and strain differentiation of the Mtb species. These issues are important for understanding the biology and epidemiology of many bacterial pathogens. A microbial 'species' often encompasses rel…	bacterial genetics;biochemical evolution;gene expression;genetic markers;genetic polymorphism;genotype;molecular genetics;Mycobacterium bovis;Mycobacterium tuberculosis;nucleotides;single nucleotide polymorphism;tuberculosis;	TUBERCULOSIS GENOTYPING AND EVOLUTIONARY CONSORTIUM	n/a	N	TRUE			NIAID	6770163	29-JUN-2004		5R01AI049352-03	5	R01	AI	049352	03		SIZEMORE, CHRISTINE F	15-SEP-2002	31-JUL-2006	Special Emphasis Panel (ZRG1-BM-1 (01))		1941013	ALLAND, DAVID	Not Applicable	10	INTERNAL MEDICINE/MEDICINE	623946217	US	40.7388	-74.1902	714201	UNIV OF MED/DENT OF NJ-NJ MEDICAL SCHOOL	NEWARK	NJ	SCHOOLS OF MEDICINE	07103-2757	UNITED STATES		1-AUG-2004	31-JUL-2005	856	Research Projects	2004	NIAID
Clinical Research;Diagnostic Radiology;Emerging Infectious Diseases;HIV/AIDS;Infectious Diseases;Orphan Drug;Rare Diseases;Tuberculosis	DESCRIPTION (provided by applicant): We will develop the basic tools for phylogenetic studies of Mycobacterium tuberculosis (Mtb), and then investigate hypotheses fundamental to understanding the evolution and strain differentiation of the Mtb species. These issues are important for understanding the biology and epidemiology of many bacterial pathogens. A microbial 'species' often encompasses rel…	bacterial genetics;biochemical evolution;gene expression;genetic markers;genetic polymorphism;genotype;molecular genetics;Mycobacterium bovis;Mycobacterium tuberculosis;nucleotides;single nucleotide polymorphism;tuberculosis;	TUBERCULOSIS GENOTYPING AND EVOLUTIONARY CONSORTIUM	n/a	N	TRUE			NIAID	6914936	15-JUL-2005		5R01AI049352-04	5	R01	AI	049352	04		SIZEMORE, CHRISTINE F	15-SEP-2002	31-JUL-2008	Special Emphasis Panel (ZRG1-BM-1 (01))		1941013	ALLAND, DAVID	Not Applicable	10	INTERNAL MEDICINE/MEDICINE	623946217	US	40.7388	-74.1902	714201	UNIV OF MED/DENT OF NJ-NJ MEDICAL SCHOOL	NEWARK	NJ	SCHOOLS OF MEDICINE	07103-2757	UNITED STATES		1-AUG-2005	31-JUL-2008	856	Research Projects	2005	NIAID
No NIH Category available.	DESCRIPTION (provided by applicant): The incidence of extensively drug resistant (XDR) Mycobacterium tuberculosis (TB) is increasing at an alarming rate. Early and rapid detection of XDR TB could be crucial to disease management by alerting physicians to use salvage therapy and to institute special infection control procedures. This proposal seeks to leverage several successful programs in molecu…	Amikacin;Antibiotics;Bacteria;Biological Assay;Biotechnology;Capromycin;Cells;Characteristics;Clinical;Clinical Microbiology;Clinical Research;Clinical Trials;Collection;Color;Cytolysis;design;Detection;Diagnosis;Diagnostic;Diagnostic tests;Disease;Disease Management;Disease Outbreaks;DNA;Drug resistance;Drug Resistant Tuberculosis;drug standard;Early Diagnosis;Ensure;Extreme drug resistant tuber…	Rapid Diagnosis of XDR Tuberculosis	Relevance of the project to public health: This project will also lead to a very rapid test to detect highly drug resistant tuberculosis so that it can be treated more rapidly and so that patients with this disease can be quickly isolated before they infect others.	Yes: Pre-market development	TRUE	A	TB	NIAID	8288776	11-JUN-2012	PA-07-070	5R01AI080653-04	5	R01	AI	080653	04		JACOBS, GAIL G	15-JUL-2009	30-JUN-2013	Clinical Research and Field Studies of Infectious Diseases Study Section (CRFS)		1941013	ALLAND, DAVID	Not Applicable	10	INTERNAL MEDICINE/MEDICINE	623946217	US	40.7388	-74.1902	714201	UNIV OF MED/DENT OF NJ-NJ MEDICAL SCHOOL	NEWARK	NJ	SCHOOLS OF MEDICINE	07103-2757	UNITED STATES		1-JUL-2012	30-JUN-2013	855	Research Projects	2012	NIAID	370199	152037
Biodefense;Emerging Infectious Diseases;Infectious Diseases	DESCRIPTION (provided by applicant): Diagnostics comprise a critical component of defense against select agent infections. The virulence of most bacterial select agents requires rapid detection and early treatment to prevent serious morbidity and mortality. Most bacterial bioterrorism agents cause blood stream infections (BSI) as part of their disease syndrome. Blood-based detection offers the pr…	Address;Authorization documentation;Bacteremia;Bacteria;base;Beauty;Biological Assay;Bioterrorism;Blood;Blood Tests;Body Fluids;Buffers;Categories;Characteristics;Clinical;Clinical Sensitivity;Collaborations;Communicable Diseases;Complex;cost;cost effective;Coupled;design;Detection;Diagnosis;Diagnostic;Diagnostic Procedure;Diagnostics Research;Disease;DNA;Early treatment;Emergency Situation;Ensur…	On demand blood tests for select agent diagnosis	This project will develop blood tests that can detect infections caused by a bioterrorism attack quickly enough to enable life-saving treatment. The tests will be easy to use and they will be designed so that they can be quickly manufactured if a bioterrorism attack should occur.	Yes: Pre-market development	TRUE	A	bacterial disease (sepsis and biothreat agents)	NIAID	8437128	18-JAN-2013	RFA-AI-11-014	5R01AI098713-02	5	R01	AI	098713	02		RITCHIE, ALEC	7-MAR-2012	30-JUN-2013	Special Emphasis Panel (ZAI1-FDS-M (J2))		1941013	ALLAND, DAVID	Not Applicable	10	INTERNAL MEDICINE/MEDICINE	623946217	US	40.7388	-74.1902	714201	UNIV OF MED/DENT OF NJ-NJ MEDICAL SCHOOL	NEWARK	NJ	SCHOOLS OF MEDICINE	07103-2757	UNITED STATES		1-MAR-2013	30-JUN-2013	855	Research Projects	2013	NIAID	25902	0
Biodefense;Emerging Infectious Diseases;Infectious Diseases	DESCRIPTION (provided by applicant): Diagnostics comprise a critical component of defense against select agent infections. The virulence of most bacterial select agents requires rapid detection and early treatment to prevent serious morbidity and mortality. Most bacterial bioterrorism agents cause blood stream infections (BSI) as part of their disease syndrome. Blood-based detection offers the pr…	Address;Authorization documentation;Bacteremia;Bacteria;base;Beauty;Biological Assay;Bioterrorism;Blood;Blood Tests;Body Fluids;Buffers;Categories;Characteristics;Clinical;Clinical Sensitivity;Collaborations;Communicable Diseases;Complex;cost;cost effective;Coupled;design;Detection;Diagnosis;Diagnostic;Diagnostic Procedure;Diagnostics Research;Disease;DNA;Early treatment;Emergency Situation;Ensur…	On demand blood tests for select agent diagnosis	This project will develop blood tests that can detect infections caused by a bioterrorism attack quickly enough to enable life-saving treatment. The tests will be easy to use and they will be designed so that they can be quickly manufactured if a bioterrorism attack should occur.	Yes: Pre-market development	TRUE	A	bacterial disease (sepsis and biothreat agents)	NIAID	8606394	14-FEB-2014	RFA-AI-11-014	5R01AI098713-04	5	R01	AI	098713	04		RITCHIE, ALEC	7-MAR-2012	28-FEB-2017	Special Emphasis Panel (ZAI1-FDS-M (J2))		1941013	ALLAND, DAVID	Not Applicable	10	INTERNAL MEDICINE/MEDICINE	078795851	US			10034169	RBHS-NEW JERSEY MEDICAL SCHOOL	NEWARK	NJ	SCHOOLS OF MEDICINE	07103-2757	UNITED STATES		1-MAR-2014	28-FEB-2015	855	Research Projects	2014	NIAID	841786	231606
No NIH Category available.	DESCRIPTION (provided by applicant): Infections with antibiotic resistant bacteria are increasing at an alarming rate. Antibiotic resistance is a particular problem in patients with blood stream infections or sepsis, due to the mortality that rises exponentially as effective treatment is delayed. Bacterial species identification can often be used to guide antibiotic therapy while true antibiotic …	Antibiotic Resistance;Antibiotic susceptibility;Antibiotic Therapy;Antibiotics;Bacteremia;Bacteria;base;Biological Assay;Blood;Blood specimen;Body part;Cephalosporins;Clinical;Code;Colon;Color;design;Detection;Development;Diagnosis;Dimensions;Disease;DNA;DNA Sequence;Drug resistance;effective therapy;fluorophore;Genes;Genetic Variation;Genitourinary system;Hospitals;Hour;improved;Infection;innova…	Development of a Molecular Blood Culture	Benefit of this project to public health: This proposal will develop methods to very rapidly identify the bacteria that cause infections in a sick patient's blood stream or in other parts of the body that are normally sterile. Rapid identification will make it possible to treat patients with the correct antibiotics more rapidly. This will save patient lives, reduce days in the hospital and permit…	N	TRUE			NIAID	7936262	9-AUG-2010	PA-07-070	5R01AI081116-02	5	R01	AI	081116	02		RITCHIE, ALEC	26-SEP-2009	31-AUG-2012	Clinical Research and Field Studies of Infectious Diseases Study Section (CRFS)		1941013	ALLAND, DAVID	Not Applicable	10	INTERNAL MEDICINE/MEDICINE	623946217	US	40.7388	-74.1902	714201	UNIV OF MED/DENT OF NJ-NJ MEDICAL SCHOOL	NEWARK	NJ	SCHOOLS OF MEDICINE	07103-2757	UNITED STATES	YES	1-SEP-2010	31-AUG-2012	701	Research Projects	2010	NIAID
Clinical Research;HIV/AIDS;Infectious Diseases;Prevention;Rare Diseases;Tuberculosis	DESCRIPTION (provided by applicant): HIV and tuberculosis (TB) are, along with malaria, the leading infectious causes of death worldwide and in sub-Saharan Africa.1 In 2008, there were 2 million deaths from AIDS and 1.8 million deaths from TB worldwide.2, 3 The HIV epidemic has fueled an increase in the incidence, prevalence and mortality due to TB in the past 3 decades. 15% of TB cases are HIV c…	Acquired Immunodeficiency Syndrome;AIDS/HIV problem;Algorithms;base;Bedside Testings;case finding;Cause of Death;Cessation of life;Clinic;Complex;cost effectiveness;Detection;Diagnosis;Diagnostic;Diagnostic tests;disability-adjusted life years;Effectiveness;Epidemic;Exclusion;high risk;HIV;Human;Human Resources;improved;Incidence;Infection;Infection Control;isoniazid;killings;Laboratory Infection…	Impact of a New Molecular TB Test on TB/HIV Outcomes among HIV-Infected Malawians	PROJECT NARRAIVE: Tubecuoss,HIVand mlai kelac h morepeope woldwdepe yer thnanyotherinections. T s the most commoncause ofdeathamon H-iInVfectedpersons.Thepurpose oftsphirojectistostudy whether the use of new, simple, rapid, highly sensitive, point-of-care TB tests will allow for more timely initiation of treatment for TB or of preventive therapy against TB among HIV-infected persons, thus improvi…	Yes: Validation	TRUE		TB	NIAID	8245005	23-MAR-2012	PA-10-067	5R01AI093316-02	5	R01	AI	093316	02		SRINIVASAN, SUDHA	1-APR-2011	31-MAR-2016	AIDS Clinical Studies and Epidemiology Study Section (ACE)		1873121	CHAISSON, RICHARD E.	Not Applicable	07	INTERNAL MEDICINE/MEDICINE	001910777	US	39.3292	-76.6179	4134401	JOHNS HOPKINS UNIVERSITY	BALTIMORE	MD	SCHOOLS OF MEDICINE	21205-1832	UNITED STATES		1-APR-2012	31-MAR-2013	855	Research Projects	2012	NIAID	486607	78463
Clinical Research;HIV/AIDS;Infectious Diseases;Prevention;Rare Diseases;Tuberculosis	DESCRIPTION (provided by applicant): HIV and tuberculosis (TB) are, along with malaria, the leading infectious causes of death worldwide and in sub-Saharan Africa.1 In 2008, there were 2 million deaths from AIDS and 1.8 million deaths from TB worldwide.2, 3 The HIV epidemic has fueled an increase in the incidence, prevalence and mortality due to TB in the past 3 decades. 15% of TB cases are HIV c…	Acquired Immunodeficiency Syndrome;Africa South of the Sahara;AIDS/HIV problem;Algorithms;Antibiotic Therapy;arm;base;Bedside Testings;Caring;Case Fatality Rates;case finding;Cause of Death;Cessation of life;Clinic;Clinical;compare effectiveness;Complex;cost;cost effectiveness;Country;Detection;Developing Countries;Diagnosis;Diagnostic;Diagnostic tests;disability-adjusted life years;Disease;Effec…	Impact of a New Molecular TB Test on TB/HIV Outcomes among HIV-Infected Malawians	PUBLIC HEALTH RELEVANCE: Tuberculoses, HIV and malaria kill more people worldwide per year than any other infections. These the most common cause of death among HIV infected persons. The purpose of this project is to study whether the use of new, simple, rapid, highly sensitive, point-of-care TB tests will allow for more timely initiation of treatment for TB or of preventive therapy against TB am…	Yes: Validation	TRUE		TB	NIAID	8448707	8-APR-2013	PA-10-067	5R01AI093316-03	5	R01	AI	093316	03		SRINIVASAN, SUDHA	1-APR-2011	31-MAR-2016	AIDS Clinical Studies and Epidemiology Study Section (ACE)		1873121	CHAISSON, RICHARD E.	Not Applicable	07	INTERNAL MEDICINE/MEDICINE	001910777	US	39.3292	-76.6179	4134401	JOHNS HOPKINS UNIVERSITY	BALTIMORE	MD	SCHOOLS OF MEDICINE	21205-1832	UNITED STATES		1-APR-2013	31-MAR-2014	855	Research Projects	2013	NIAID	455277	79334
Clinical Research;HIV/AIDS;Infectious Diseases;Prevention;Rare Diseases;Tuberculosis	DESCRIPTION (provided by applicant): HIV and tuberculosis (TB) are, along with malaria, the leading infectious causes of death worldwide and in sub-Saharan Africa.1 In 2008, there were 2 million deaths from AIDS and 1.8 million deaths from TB worldwide.2, 3 The HIV epidemic has fueled an increase in the incidence, prevalence and mortality due to TB in the past 3 decades. 15% of TB cases are HIV c…	Acquired Immunodeficiency Syndrome;Africa South of the Sahara;AIDS/HIV problem;Algorithms;Antibiotic Therapy;arm;base;Bedside Testings;Caring;Case Fatality Rates;case finding;Cause of Death;Cessation of life;Clinic;Clinical;compare effectiveness;Complex;cost;cost effectiveness;Country;Detection;Developing Countries;Diagnosis;Diagnostic;Diagnostic tests;disability-adjusted life years;Disease;Effec…	Impact of a New Molecular TB Test on TB/HIV Outcomes among HIV-Infected Malawians	PUBLIC HEALTH RELEVANCE: Tuberculoses, HIV and malaria kill more people worldwide per year than any other infections. These the most common cause of death among HIV infected persons. The purpose of this project is to study whether the use of new, simple, rapid, highly sensitive, point-of-care TB tests will allow for more timely initiation of treatment for TB or of preventive therapy against TB am…	Yes: Validation	TRUE		TB	NIAID	8648997	13-MAR-2014	PA-10-067	5R01AI093316-04	5	R01	AI	093316	04		SRINIVASAN, SUDHA	1-APR-2011	31-MAR-2016	AIDS Clinical Studies and Epidemiology Study Section (ACE)		1873121	CHAISSON, RICHARD E.	Not Applicable	07	INTERNAL MEDICINE/MEDICINE	001910777	US	39.3292	-76.6179	4134401	JOHNS HOPKINS UNIVERSITY	BALTIMORE	MD	SCHOOLS OF MEDICINE	21205-1832	UNITED STATES		1-APR-2014	31-MAR-2015	855	Research Projects	2014	NIAID	480293	77855
Clinical Research;HIV/AIDS;Infectious Diseases;Prevention;Rare Diseases;Tuberculosis	DESCRIPTION (provided by applicant): HIV and tuberculosis (TB) are, along with malaria, the leading infectious causes of death worldwide and in sub-Saharan Africa.1 In 2008, there were 2 million deaths from AIDS and 1.8 million deaths from TB worldwide.2, 3 The HIV epidemic has fueled an increase in the incidence, prevalence and mortality due to TB in the past 3 decades. 15% of TB cases are HIV c…	Acquired Immunodeficiency Syndrome;Africa South of the Sahara;AIDS/HIV problem;Algorithms;Antibiotic Therapy;arm;base;Bedside Testings;Caring;Case Fatality Rates;case finding;Cause of Death;Cessation of life;Clinic;Clinical;Cluster randomized trial;compare effectiveness;Complex;cost;cost effectiveness;Country;Detection;Developing Countries;Diagnosis;Diagnostic;Diagnostic tests;disability-adjusted…	Impact of a New Molecular TB Test on TB/HIV Outcomes among HIV-Infected Malawians	PUBLIC HEALTH RELEVANCE: Tuberculoses, HIV and malaria kill more people worldwide per year than any other infections. These the most common cause of death among HIV infected persons. The purpose of this project is to study whether the use of new, simple, rapid, highly sensitive, point-of-care TB tests will allow for more timely initiation of treatment for TB or of preventive therapy against TB am…	Yes: Validation	TRUE		TB	NIAID	8822198	25-MAR-2015	PA-10-067	5R01AI093316-05	5	R01	AI	093316	05		SRINIVASAN, SUDHA	1-APR-2011	31-MAR-2017	AIDS Clinical Studies and Epidemiology Study Section (ACE)		1873121	CHAISSON, RICHARD E.	Not Applicable	07	INTERNAL MEDICINE/MEDICINE	001910777	US	39.3292	-76.6179	4134401	JOHNS HOPKINS UNIVERSITY	BALTIMORE	MD	SCHOOLS OF MEDICINE	21205-1832	UNITED STATES		1-APR-2015	31-MAR-2017	855	Research Projects	2015	NIAID	477709	100842
Biodefense;Emerging Infectious Diseases;Infectious Diseases	DESCRIPTION (provided by applicant): Diagnostics comprise a critical component of defense against select agent infections. The virulence of most bacterial select agents requires rapid detection and early treatment to prevent serious morbidity and mortality. Most bacterial bioterrorism agents cause blood stream infections (BSI) as part of their disease syndrome. Blood-based detection offers the pr…	Address;Authorization documentation;Bacteremia;Bacteria;base;Beauty;Biological Assay;Bioterrorism;Blood;Blood Tests;Body Fluids;Buffers;Categories;Characteristics;Clinical;Clinical Sensitivity;Collaborations;Communicable Diseases;Complex;cost;cost effective;Coupled;design;Detection;Diagnosis;Diagnostic;diagnostic assay;Diagnostic Procedure;Diagnostics Research;Disease;DNA;Early treatment;Emergenc…	On demand blood tests for select agent diagnosis	This project will develop blood tests that can detect infections caused by a bioterrorism attack quickly enough to enable life-saving treatment. The tests will be easy to use and they will be designed so that they can be quickly manufactured if a bioterrorism attack should occur.	Yes: Pre-market development	TRUE	A	bacterial disease (sepsis and biothreat agents)	NIAID	8806507	9-FEB-2015	RFA-AI-11-014	5R01AI098713-05	5	R01	AI	098713	05		RITCHIE, ALEC	7-MAR-2012	29-FEB-2016	Special Emphasis Panel (ZAI1-FDS-M (J2))		1941013	ALLAND, DAVID	Not Applicable	10	INTERNAL MEDICINE/MEDICINE	078795851	US			10034169	RBHS-NEW JERSEY MEDICAL SCHOOL	NEWARK	NJ	SCHOOLS OF MEDICINE	07103-2757	UNITED STATES		1-MAR-2015	29-FEB-2016	855	Research Projects	2015	NIAID	1200503	284756
Antimicrobial Resistance;Biodefense;Clinical Research;Emerging Infectious Diseases;Infectious Diseases;Rare Diseases;Tuberculosis	DESCRIPTION (provided by applicant): The need for rapid and sensitive methods to detect drug-resistant tuberculosis (TB) has never been greater. The incidence of multi-drug-resistant (MDR) and extensively-drug resistant (XDR) TB is increasing at an alarming rate. Even in the absence of MDR and XDR TB, rapid Fluoroquinolone (FQ) resistance testing will be increasingly needed for patients who are t…	Accounting;Advanced Development;Algorithms;Amikacin;Aminoglycoside Antibiotics;Aminoglycosides;amplification detection;Antitubercular Agents;assay development;Automation;base;Biological Assay;Chemistry;Clinical;Clinical Trials;clinically actionable;Color;Complement;Computer software;cost effective;Country;Decision Making;Detection;Development;Disease;Drug resistance;Drug resistance in tuberculosi…	Pre-clinical Development of an Advanced Genexpert Test for Drug Resistant Mtb	PUBLIC HEALTH RELEVANCE: Drug resistant tuberculosis is an increasing problem and the pathogen can rapidly kill people if not properly treated. This project will result in the development of a new test that will make it very easy to rapidly find out who has drug resistant tuberculosis and which drugs would be the best ones used in treatment.	Yes: Pre-market development	TRUE	A	TB	NIAID	8829144	24-MAR-2015	RFA-AI-13-013	5R01AI111397-02	5	R01	AI	111397	02		LACOURCIERE, KAREN A	1-APR-2014	31-MAR-2019	Special Emphasis Panel (ZAI1-RCU-M (J1))		1941013	ALLAND, DAVID	Not Applicable	10	INTERNAL MEDICINE/MEDICINE	078795851	US			10034169	RBHS-NEW JERSEY MEDICAL SCHOOL	NEWARK	NJ	SCHOOLS OF MEDICINE	07103-2757	UNITED STATES		1-APR-2015	31-MAR-2016	855	Research Projects	2015	NIAID	1044599	239647
Antimicrobial Resistance;Biodefense;Biotechnology;Clinical Research;Emerging Infectious Diseases;Infectious Diseases;Orphan Drug;Rare Diseases;Tuberculosis	DESCRIPTION (provided by applicant): The need for rapid and sensitive methods to detect drug-resistant tuberculosis (TB) has never been greater. The incidence of multi-drug-resistant (MDR) and extensively-drug resistant (XDR) TB is increasing at an alarming rate. Even in the absence of MDR and XDR TB, rapid Fluoroquinolone (FQ) resistance testing will be increasingly needed for patients who are t…	Accounting;Advanced Development;Algorithms;Amikacin;Aminoglycoside Antibiotics;Aminoglycosides;amplification detection;assay development;Automation;base;Biological Assay;Chemistry;Clinical;Clinical Trials;clinically actionable;Color;Complement;Computer software;cost effective;Country;Decision Making;Detection;Development;Disease;Drug resistance;Drug resistance in tuberculosis;Dyes;expectation;ext…	Pre-clinical Development of an Advanced Genexpert Test for Drug Resistant Mtb	PUBLIC HEALTH RELEVANCE: Drug resistant tuberculosis is an increasing problem and the pathogen can rapidly kill people if not properly treated. This project will result in the development of a new test that will make it very easy to rapidly find out who has drug resistant tuberculosis and which drugs would be the best ones used in treatment.	Yes: Pre-market development	TRUE	A	TB	NIAID	9039526	25-MAR-2016	RFA-AI-13-013	5R01AI111397-03	5	R01	AI	111397	03		LACOURCIERE, KAREN A	1-APR-2014	31-MAR-2019	Special Emphasis Panel (ZAI1-RCU-M (J1))		1941013	ALLAND, DAVID	Not Applicable	10	INTERNAL MEDICINE/MEDICINE	078795851	US			10034169	RBHS-NEW JERSEY MEDICAL SCHOOL	NEWARK	NJ	SCHOOLS OF MEDICINE	07103-2757	UNITED STATES		1-APR-2016	31-MAR-2017	855	Research Projects	2016	NIAID	946480	183987
Antimicrobial Resistance;Biodefense;Biotechnology;Clinical Research;Emerging Infectious Diseases;Infectious Diseases;Orphan Drug;Rare Diseases;Tuberculosis	DESCRIPTION (provided by applicant): The need for rapid and sensitive methods to detect drug-resistant tuberculosis (TB) has never been greater. The incidence of multi-drug-resistant (MDR) and extensively-drug resistant (XDR) TB is increasing at an alarming rate. Even in the absence of MDR and XDR TB, rapid Fluoroquinolone (FQ) resistance testing will be increasingly needed for patients who are t…	Advanced Development;Algorithms;Amikacin;Aminoglycoside Antibiotics;Aminoglycosides;amplification detection;assay development;Automation;base;Biological Assay;Chemistry;Clinical;Clinical Trials;clinically actionable;Color;Complement;Computer software;cost effective;Country;Decision Making;Detection;Development;Disease;Drug resistance;Drug resistance in tuberculosis;drug testing;Dyes;expectation;e…	Pre-clinical Development of an Advanced Genexpert Test for Drug Resistant Mtb	PUBLIC HEALTH RELEVANCE: Drug resistant tuberculosis is an increasing problem and the pathogen can rapidly kill people if not properly treated. This project will result in the development of a new test that will make it very easy to rapidly find out who has drug resistant tuberculosis and which drugs would be the best ones used in treatment.	Yes: Pre-market development	TRUE	A	TB	NIAID	9249469	30-MAR-2017	RFA-AI-13-013	5R01AI111397-04	5	R01	AI	111397	04		LACOURCIERE, KAREN A	1-APR-2014	31-MAR-2019	Special Emphasis Panel (ZAI1-RCU-M (J1))		1941013	ALLAND, DAVID	Not Applicable	10	INTERNAL MEDICINE/MEDICINE	078795851	US			10034169	RBHS-NEW JERSEY MEDICAL SCHOOL	NEWARK	NJ	SCHOOLS OF MEDICINE	07103-2757	UNITED STATES		1-APR-2017	31-MAR-2018	855	Research Projects	2017	NIAID	950260	183987
Antimicrobial Resistance;Biodefense;Biotechnology;Clinical Research;Emerging Infectious Diseases;Infectious Diseases;Orphan Drug;Rare Diseases;Tuberculosis	DESCRIPTION (provided by applicant): The need for rapid and sensitive methods to detect drug-resistant tuberculosis (TB) has never been greater. The incidence of multi-drug-resistant (MDR) and extensively-drug resistant (XDR) TB is increasing at an alarming rate. Even in the absence of MDR and XDR TB, rapid Fluoroquinolone (FQ) resistance testing will be increasingly needed for patients who are t…	Advanced Development;Algorithms;Amikacin;Aminoglycoside Antibiotics;Aminoglycosides;amplification detection;assay development;Automation;base;Biological Assay;Chemistry;Clinical;Clinical Trials;clinically actionable;Color;Complement;Computer software;cost effective;Country;Decision Making;Detection;Development;Disease;Drug resistance;Drug resistance in tuberculosis;drug testing;Dyes;expectation;e…	Pre-clinical Development of an Advanced Genexpert Test for Drug Resistant Mtb	PUBLIC HEALTH RELEVANCE: Drug resistant tuberculosis is an increasing problem and the pathogen can rapidly kill people if not properly treated. This project will result in the development of a new test that will make it very easy to rapidly find out who has drug resistant tuberculosis and which drugs would be the best ones used in treatment.	Yes: Pre-market development	TRUE	A	TB	NIAID	9462031	16-MAR-2018	RFA-AI-13-013	5R01AI111397-05	5	R01	AI	111397	05		LACOURCIERE, KAREN A	1-APR-2014	31-MAR-2020	Special Emphasis Panel (ZAI1-RCU-M (J1))		1941013	ALLAND, DAVID	Not Applicable	10	INTERNAL MEDICINE/MEDICINE	078795851	US			10034169	RBHS-NEW JERSEY MEDICAL SCHOOL	NEWARK	NJ	SCHOOLS OF MEDICINE	07103-2757	UNITED STATES		1-APR-2018	31-MAR-2020	855	Research Projects	2018	NIAID	946480	183987
No NIH Category available.	DESCRIPTION (provided by applicant): Cepheid Inc. and the New Jersey Medical School have developed an assay system that integrates sample processing and real-time PCR diagnosis into a single, hands free process. During the successful completion of a phase I STTR application, we demonstrated that this system simultaneously detects the presence of Mycobacterium tuberculosis (TB) and diagnose rifamp…	Bacteria;Biological Assay;Buffers;Cells;Clinical;Clinical Trials;Color;commercialization;Computer software;Condition;Cytolysis;Detection;Development;Diagnosis;DNA;Documentation;drug-sensitive;Goals;Hand;inhibitor/antagonist;innovation;instrument;Licensing;medical schools;Methods;Molecular;Mycobacterium tuberculosis;Nested PCR;New Jersey;Numbers;Patients;Phase;Plastics;Polymerase Chain Reaction;pr…	Sample Processing Cartridges for Rapid PCR TB Detection	n/a	Yes: Pre-market development	TRUE	A	TB	NIAID	7281346	14-AUG-2007	PA-06-007	5R42AI052523-03	5	R42	AI	052523	03		JACOBS, GAIL G	15-AUG-2002	31-AUG-2009	Special Emphasis Panel (ZRG1-IDM-M (11)B)		1941013	ALLAND, DAVID	Not Applicable	17	Unavailable	956711444	US	37.4144	-122.003	4417801	CEPHEID	SUNNYVALE	CA	Domestic For-Profits	94089-1189	UNITED STATES		1-SEP-2007	31-AUG-2008	855	SBIR-STTR	2007	NIAID
Antimicrobial Resistance;Biotechnology;Clinical Research;Infectious Diseases;Tuberculosis	DESCRIPTION (provided by applicant): Cepheid Inc. and the New Jersey Medical School have developed an assay system that integrates sample processing and real-time PCR diagnosis into a single, hands free process. During the successful completion of a phase I STTR application, we demonstrated that this system simultaneously detects the presence of Mycobacterium tuberculosis (TB) and diagnose rifamp…	Bacteria;Biological Assay;Buffers;Cells;Clinical;Clinical Trials;Color;commercialization;Computer software;Cytolysis;Detection;Development;Diagnosis;DNA;Documentation;Goals;Hand;inhibitor/antagonist;innovation;instrument;medical schools;Methods;Molecular;Mycobacterium tuberculosis;New Jersey;Numbers;Patients;Phase;Plastics;Polymerase Chain Reaction;pre-clinical;Process;Production;Protocols docume…	Sample Processing Cartridges for Rapid PCR TB Detection	n/a	Yes: Pre-market development	TRUE	A	TB	NIAID	7485840	18-AUG-2008	PA-06-007	5R42AI052523-04	5	R42	AI	052523	04		JACOBS, GAIL G	15-AUG-2002	31-AUG-2010	Special Emphasis Panel (ZRG1-IDM-M (11)B)		1941013	ALLAND, DAVID	Not Applicable	17	Unavailable	956711444	US	37.4144	-122.003	4417801	CEPHEID	SUNNYVALE	CA	Domestic For-Profits	94089-1189	UNITED STATES		1-SEP-2008	31-AUG-2010	855	SBIR-STTR	2008	NIAID
Antimicrobial Resistance;Biodefense;Clinical Research;Emerging Infectious Diseases;Infectious Diseases;Prevention;Rare Diseases;Tuberculosis	DESCRIPTION (provided by applicant): Uncomplicated drug-sensitive tuberculosis (TB) must be treated with up to four drugs to prevent emergence of drug resistance. Yet, resistance is on the rise, with multi-drug and extensively-drug resistant cases increasing globally. Poor compliance due to a large pill burden and lengthy therapy has been largely blamed for the escalation of drug-resistant TB. Wh…	active method;Bacillus;Bacterial Genes;base;Characteristics;Chronic;Clinical;clinically relevant;Combined Modality Therapy;Computer Simulation;design;Development;Disease Resistance;DNA Damage;Dose;drug action;Drug Combinations;Drug Design;drug distribution;Drug Exposure;Drug Kinetics;Drug resistance;Drug resistance in tuberculosis;drug-sensitive;Ensure;Ethambutol;Evolution;Extreme drug resistant …	De facto monotherapy during multidrug TB treatment and emergence of resistance	PUBLIC HEALTH RELEVANCE: This project will tell us if there are special places within patients with tuberculosis and special types of Mycobacterium tuberculosis (the germ that causes tuberculosis) that permit this germ to easily become resistant to drugs. Understanding where and how drug resistance happens will help us design ways to prevent resistance in the future.	N	TRUE			NIAID	8822825	13-MAR-2015	RFA-AI-13-024	5R01AI111967-02	5	R01	AI	111967	02		LACOURCIERE, KAREN A	1-APR-2014	31-MAR-2019	Special Emphasis Panel (ZAI1-FDS-M (J2))		10972746	DARTOIS, VERONIQUE	ALLAND, DAVID	10	PUBLIC HEALTH & PREV MEDICINE	078795851	US			10034169	RBHS-NEW JERSEY MEDICAL SCHOOL	NEWARK	NJ	SCHOOLS OF MEDICINE	07103-2757	UNITED STATES		1-APR-2015	31-MAR-2016	855	Research Projects	2015	NIAID	510792	277334
No NIH Category available.	DESCRIPTION (provided by applicant): Uncomplicated drug-sensitive tuberculosis (TB) must be treated with up to four drugs to prevent emergence of drug resistance. Yet, resistance is on the rise, with multi-drug and extensively-drug resistant cases increasing globally. Poor compliance due to a large pill burden and lengthy therapy has been largely blamed for the escalation of drug-resistant TB. Wh…	acquired drug resistance;active method;Bacillus;Bacterial Genes;base;Characteristics;Chronic;Clinical;clinically relevant;Combination Drug Therapy;Computer Simulation;design;Development;Disease Resistance;DNA Damage;Dose;drug action;Drug Combinations;Drug Design;drug distribution;Drug Exposure;Drug Kinetics;Drug resistance;Drug resistance in tuberculosis;drug-sensitive;Ensure;Ethambutol;Evolution…	De facto monotherapy during multidrug TB treatment and emergence of resistance	PUBLIC HEALTH RELEVANCE: This project will tell us if there are special places within patients with tuberculosis and special types of Mycobacterium tuberculosis (the germ that causes tuberculosis) that permit this germ to easily become resistant to drugs. Understanding where and how drug resistance happens will help us design ways to prevent resistance in the future.	N	TRUE			NIAID	9034541	29-MAR-2016	RFA-AI-13-024	5R01AI111967-03	5	R01	AI	111967	03		LACOURCIERE, KAREN A	1-APR-2014	31-MAR-2019	Special Emphasis Panel (ZAI1-FDS-M (J2))		10972746	DARTOIS, VERONIQUE	ALLAND, DAVID	10	PUBLIC HEALTH & PREV MEDICINE	078795851	US			10034169	RBHS-NEW JERSEY MEDICAL SCHOOL	NEWARK	NJ	SCHOOLS OF MEDICINE	07103-2757	UNITED STATES		1-APR-2016	31-MAR-2017	855	Research Projects	2016	NIAID	795524	277334
Bioengineering;Biotechnology;Emerging Infectious Diseases;Hematology;Infectious Diseases;Septicemia	DESCRIPTION (provided by applicant): Uncomplicated drug-sensitive tuberculosis (TB) must be treated with up to four drugs to prevent emergence of drug resistance. Yet, resistance is on the rise, with multi-drug and extensively-drug resistant cases increasing globally. Poor compliance due to a large pill burden and lengthy therapy has been largely blamed for the escalation of drug-resistant TB. Wh…	acquired drug resistance;active method;Bacillus;Bacterial Genes;base;Characteristics;Chronic;Clinical;Clinical Drug Development;clinically relevant;Combination Drug Therapy;Computer Simulation;design;Development;Disease Resistance;DNA Damage;Dose;drug action;Drug Combinations;Drug Design;drug development;drug distribution;Drug Exposure;Drug Kinetics;Drug resistance;Drug resistance in tuberculosis…	De facto monotherapy during multidrug TB treatment and emergence of resistance	PUBLIC HEALTH RELEVANCE: This project will tell us if there are special places within patients with tuberculosis and special types of Mycobacterium tuberculosis (the germ that causes tuberculosis) that permit this germ to easily become resistant to drugs. Understanding where and how drug resistance happens will help us design ways to prevent resistance in the future.	N	TRUE			NIAID	9250691	8-MAR-2017	RFA-AI-13-024	5R01AI111967-04	5	R01	AI	111967	04		LACOURCIERE, KAREN A	1-APR-2014	31-MAR-2019	Special Emphasis Panel (ZAI1-FDS-M (J2))		10972746	DARTOIS, VERONIQUE	ALLAND, DAVID	10	PUBLIC HEALTH & PREV MEDICINE	078795851	US			10034169	RBHS-NEW JERSEY MEDICAL SCHOOL	NEWARK	NJ	SCHOOLS OF MEDICINE	07103-2757	UNITED STATES		1-APR-2017	31-MAR-2018	855	Research Projects	2017	NIAID	525616	262755
Biodefense;Bioengineering;Biotechnology;Emerging Infectious Diseases;Hematology;Infectious Diseases;Septicemia	DESCRIPTION (provided by applicant): Uncomplicated drug-sensitive tuberculosis (TB) must be treated with up to four drugs to prevent emergence of drug resistance. Yet, resistance is on the rise, with multi-drug and extensively-drug resistant cases increasing globally. Poor compliance due to a large pill burden and lengthy therapy has been largely blamed for the escalation of drug-resistant TB. Wh…	acquired drug resistance;active method;Bacillus;Bacterial Genes;base;Characteristics;Chronic;Clinical;Clinical Drug Development;clinically relevant;Combination Drug Therapy;Computer Simulation;design;Development;Disease Resistance;DNA Damage;Dose;drug action;Drug Combinations;Drug Design;drug development;drug distribution;Drug Exposure;Drug Kinetics;Drug resistance;Drug resistance in tuberculosis…	De facto monotherapy during multidrug TB treatment and emergence of resistance	PUBLIC HEALTH RELEVANCE: This project will tell us if there are special places within patients with tuberculosis and special types of Mycobacterium tuberculosis (the germ that causes tuberculosis) that permit this germ to easily become resistant to drugs. Understanding where and how drug resistance happens will help us design ways to prevent resistance in the future.	N	TRUE			NIAID	9450463	7-MAR-2018	RFA-AI-13-024	5R01AI111967-05	5	R01	AI	111967	05		LAUGHON, BARBARA E	1-APR-2014	31-MAR-2020	Special Emphasis Panel (ZAI1-FDS-M (J2))		1941013	ALLAND, DAVID	DARTOIS, VERONIQUE	10	PUBLIC HEALTH & PREV MEDICINE	078795851	US			10034169	RBHS-NEW JERSEY MEDICAL SCHOOL	NEWARK	NJ	SCHOOLS OF MEDICINE	07103-2757	UNITED STATES		1-APR-2018	31-MAR-2020	855	Research Projects	2018	NIAID	524210	261925
Antimicrobial Resistance;Bioengineering;Clinical Research;HIV/AIDS;Infectious Diseases;Lung;Nanotechnology;Pediatric;Pediatric AIDS;Prevention;Rare Diseases;Tuberculosis	﻿ DESCRIPTION (provided by applicant): Tuberculosis (TB), particularly multidrug and extensively drug-resistant TB (M/XDR-TB), poses a significant, worldwide health threat to HIV-exposed children, as progression from infection to disease can occur rapidly and unpredictably. The current gold standard for TB diagnosis and treatment monitoring in children as well as adults relies heavily on time-con…	Abate;Address;Adult;Affect;Age;Algorithms;Aliquot;Antibodies;Antigens;Antitubercular Agents;Applications Grants;Automobile Driving;Bacteria;Bacterial DNA;base;Base Sequence;Biological Assay;Biological Markers;Biology;Biopsy;Blinded;Blood;Blood Circulation;Blood specimen;care burden;Characteristics;Child;Childhood;Clinical;Clinical Chemistry;clinical Diagnosis;Clinical Management;clinically releva…	Real-time Detection of Active TB in HIV Exposed Children on Customized Nanotrap	PUBLIC HEALTH RELEVANCE: The current tuberculosis diagnostic methods are based on time-consuming bacterial isolation, culture, and identification (or by detection of bacterial DNA), which are especially difficult for childhood TB diagnosis due to the paucibacillary nature of the disease and difficulties in obtaining clinically relevant specimens. In this grant application we wll implement a quant…	N	TRUE			NIAID	8993899	9-DEC-2015	PA-11-148	5R01AI113725-02	5	R01	AI	113725	02		MILLER, JUDITH A	9-JAN-2015	31-DEC-2016	Special Emphasis Panel (ZRG1-AARR-E (81)S)		10898749	HU, TONY Y.	Not Applicable	09	Unavailable	185641052	US	29.7058	-95.4023	10005742	METHODIST HOSPITAL RESEARCH INSTITUTE	HOUSTON	TX	Other Domestic Non-Profits	77030	UNITED STATES		1-JAN-2016	31-DEC-2016	855	Research Projects	2016	NIAID	250000	148750
Antimicrobial Resistance;Bioengineering;Clinical Research;Emerging Infectious Diseases;HIV/AIDS;Infectious Diseases;Lung;Nanotechnology;Pediatric;Pediatric AIDS;Prevention;Rare Diseases;Tuberculosis	﻿ DESCRIPTION (provided by applicant): Tuberculosis (TB), particularly multidrug and extensively drug-resistant TB (M/XDR-TB), poses a significant, worldwide health threat to HIV-exposed children, as progression from infection to disease can occur rapidly and unpredictably. The current gold standard for TB diagnosis and treatment monitoring in children as well as adults relies heavily on time-con…	Abate;Address;Adult;Affect;Age;Algorithms;Aliquot;Antibodies;Antigens;Antitubercular Agents;Applications Grants;Automobile Driving;Bacteria;Bacterial DNA;base;Base Sequence;Biological Assay;Biological Markers;Biology;Biopsy;Blinded;Blood;Blood Circulation;Blood specimen;care burden;Characteristics;Child;Childhood;Clinical;Clinical Chemistry;clinical Diagnosis;Clinical Management;clinical translat…	Real-time Detection of Active TB in HIV Exposed Children on CustomizedNanotrap	PUBLIC HEALTH RELEVANCE: The current tuberculosis diagnostic methods are based on time-consuming bacterial isolation, culture, and identification (or by detection of bacterial DNA), which are especially difficult for childhood TB diagnosis due to the paucibacillary nature of the disease and difficulties in obtaining clinically relevant specimens. In this grant application we wll implement a quant…	N	TRUE			NIAID	9419759	13-DEC-2017	PA-11-148	5R01AI113725-04	5	R01	AI	113725	04		MILLER, JUDITH A	9-JAN-2015	31-DEC-2020	Special Emphasis Panel (ZRG1-AARR-E (81)S)		6770746	LABAER, JOSHUA	Not Applicable	09	MISCELLANEOUS	943360412	US	33.43	-111.925	488301	ARIZONA STATE UNIVERSITY-TEMPE CAMPUS	TEMPE	AZ	ORGANIZED RESEARCH UNITS	85287-6011	UNITED STATES		1-JAN-2018	31-DEC-2020	855	Research Projects	2018	NIAID	269600	118296
No NIH Category available.	ABSTRACTThe current recommended treatment duration for pulmonary tuberculosis (TB) is six months. Despite thisrecommendation, approximately 5% of TB patients will fail treatment and an additional 5% will relapse. Whilefailure and relapse patients might well have been cured with longer or more intensive therapy, many patientscan clearly be treated successfully in four months or less. Identifying m…	absorption;Adherence;AIDS clinical trial group;Area;Bacterial Chromosomes;Biological Assay;Centers for Disease Control and Prevention (U.S.);Characteristics;Clinical;Colony-forming units;cost;design;Drug Kinetics;Enrollment;Failure;Funding;Future;Genetic Transcription;Genome;Genomics;Goals;Health Benefit;Heterogeneity;high risk;HIV Seropositivity;Human;improved;improved outcome;Individual;Integra…	Novel Biomarkers to Shorten TB Treatment	PUBLIC HEALTH BENEFIT This study will help us understand and predict why tuberculosis must be usually be treated for at least six months to be cured. This will help us design generally faster ways to treat tuberculosis that are less expensive and safer.	N	TRUE			NIAID	9302263	16-MAY-2017	PA-13-302	5R01AI126788-02	5	R01	AI	126788	02		LACOURCIERE, KAREN A	22-JUN-2016	31-MAY-2021	Special Emphasis Panel (ZRG1-IDM-S (02)M)		1941013	ALLAND, DAVID	DORMAN, SUSAN E	10	INTERNAL MEDICINE/MEDICINE	078795851	US			10034169	RBHS-NEW JERSEY MEDICAL SCHOOL	NEWARK	NJ	SCHOOLS OF MEDICINE	07103-2757	UNITED STATES		1-JUN-2017	31-MAY-2018	855	Research Projects	2017	NIAID	498632	229436
No NIH Category available.	ABSTRACTThe current recommended treatment duration for pulmonary tuberculosis (TB) is six months. Despite thisrecommendation, approximately 5% of TB patients will fail treatment and an additional 5% will relapse. Whilefailure and relapse patients might well have been cured with longer or more intensive therapy, many patientscan clearly be treated successfully in four months or less. Identifying m…	absorption;Adherence;AIDS clinical trial group;Area;Bacterial Chromosomes;Biological Assay;Centers for Disease Control and Prevention (U.S.);Characteristics;Clinical;Colony-forming units;cost;design;Drug Kinetics;Enrollment;Failure;Funding;Future;Genetic Transcription;Genome;Genomics;Goals;Health Benefit;Heterogeneity;high risk;HIV Seropositivity;Human;improved;improved outcome;Individual;Integra…	Novel Biomarkers to Shorten TB Treatment	PUBLIC HEALTH BENEFIT This study will help us understand and predict why tuberculosis must be usually be treated for at least six months to be cured. This will help us design generally faster ways to treat tuberculosis that are less expensive and safer.	N	TRUE			NIAID	9485318	2-JUL-2018	PA-13-302	5R01AI126788-03	5	R01	AI	126788	03		LACOURCIERE, KAREN A	22-JUN-2016	31-MAY-2021	Special Emphasis Panel (ZRG1-IDM-S (02)M)		1941013	ALLAND, DAVID	DORMAN, SUSAN E	10	INTERNAL MEDICINE/MEDICINE	078795851	US			10034169	RBHS-NEW JERSEY MEDICAL SCHOOL	NEWARK	NJ	SCHOOLS OF MEDICINE	07103-2757	UNITED STATES		1-JUN-2018	31-MAY-2019	855	Research Projects	2018	NIAID	500632	224634
No NIH Category available.	ABSTRACTThe current recommended treatment duration for pulmonary tuberculosis (TB) is six months. Despite thisrecommendation, approximately 5% of TB patients will fail treatment and an additional 5% will relapse. Whilefailure and relapse patients might well have been cured with longer or more intensive therapy, many patientscan clearly be treated successfully in four months or less. Identifying m…	absorption;Adherence;AIDS clinical trial group;Area;Bacterial Chromosomes;Biological Assay;Centers for Disease Control and Prevention (U.S.);Characteristics;Clinical;Colony-forming units;cost;design;Drug Kinetics;Enrollment;Failure;Funding;Future;Genetic Transcription;Genome;Genomics;Goals;Health Benefit;Heterogeneity;high risk;HIV Seropositivity;Human;improved;improved outcome;Individual;Integra…	Novel Biomarkers to Shorten TB Treatment	PUBLIC HEALTH BENEFIT This study will help us understand and predict why tuberculosis must be usually be treated for at least six months to be cured. This will help us design generally faster ways to treat tuberculosis that are less expensive and safer.	N	TRUE			NIAID	9736605	6-MAY-2019	PA-13-302	5R01AI126788-04	5	R01	AI	126788	04		LACOURCIERE, KAREN A	22-JUN-2016	31-MAY-2021	Special Emphasis Panel (ZRG1-IDM-S (02)M)		1941013	ALLAND, DAVID	DORMAN, SUSAN E	10	INTERNAL MEDICINE/MEDICINE	078795851	US			10034169	RBHS-NEW JERSEY MEDICAL SCHOOL	NEWARK	NJ	SCHOOLS OF MEDICINE	07103-2757	UNITED STATES		1-JUN-2019	31-MAY-2020	855	Research Projects	2019	NIAID	490632	218734
No NIH Category available.	ABSTRACTThe current recommended treatment duration for pulmonary tuberculosis (TB) is six months. Despite thisrecommendation, approximately 5% of TB patients will fail treatment and an additional 5% will relapse. Whilefailure and relapse patients might well have been cured with longer or more intensive therapy, many patientscan clearly be treated successfully in four months or less. Identifying m…	absorption;Adherence;AIDS clinical trial group;Area;Bacterial Chromosomes;Biological Assay;Centers for Disease Control and Prevention (U.S.);Characteristics;Clinical;Colony-forming units;cost;design;Drug Kinetics;Enrollment;Failure;Funding;Future;Genetic Transcription;Genome;Genomics;Goals;Health Benefit;Heterogeneity;high risk;HIV Seropositivity;Human;improved;improved outcome;Individual;Integra…	Novel Biomarkers to Shorten TB Treatment	PUBLIC HEALTH BENEFIT This study will help us understand and predict why tuberculosis must be usually be treated for at least six months to be cured. This will help us design generally faster ways to treat tuberculosis that are less expensive and safer.	N	TRUE			NIAID	9926212	8-JUN-2020	PA-13-302	5R01AI126788-05	5	R01	AI	126788	05		LACOURCIERE, KAREN A	22-JUN-2016	31-MAY-2021	Special Emphasis Panel (ZRG1-IDM-S (02)M)		1941013	ALLAND, DAVID	DORMAN, SUSAN E	10	INTERNAL MEDICINE/MEDICINE	078795851	US			10034169	RBHS-NEW JERSEY MEDICAL SCHOOL	NEWARK	NJ	SCHOOLS OF MEDICINE	07103-2757	UNITED STATES		1-JUN-2020	31-MAY-2021	855	Research Projects	2020	NIAID	483976	175854
Antimicrobial Resistance;Biodefense;Clinical Research;Emerging Infectious Diseases;Infectious Diseases;Rare Diseases;Tuberculosis	The Xpert MTB/RIF assay, an automated, integrated nucleic acid amplification diagnostic test, has beena major breakthrough in tuberculosis (TB) diagnostics. Yet, large proportions of TB suspects are placed on TBtreatment based on empirical decision-making even in settings where Xpert MTB/RIF is available. Empirical TBtreatment decisions can be problematic, resulting both in under-treatment and in…	Address;Adult;Algorithms;Antibiotics;base;Biological Assay;Brazil;Clinical;clinical care;clinical diagnostics;clinical research site;Collection;combat;Communicable Diseases;cost;cost effectiveness;Data;Decision Making;Detection;Diagnosis;Diagnostic;diagnostic accuracy;Diagnostic tests;Diagnostics Research;DNA;DNA sequencing;Empiricism;Engineering;Enrollment;Evaluation;evidence base;experience;Fea…	Accuracy of the Xpert Ultra for Diagnosis of Pulmonary Tuberculosis	Tuberculosis (TB), an infectious disease that usually can be cured by taking antibiotics, is nevertheless a leading killer globally, in part because of inadequate diagnostic tests. The Xpert MTB/RIF test is an automated, easy- to-use sputum nucleic acid amplification test that has improved the accuracy and speed of the TB diagnostic testing process, but the Xpert MTB/RIF test fails to detect a su…	Yes: Validation	TRUE		TB	NIAID	9643992	14-JAN-2019	PA-13-302	5R01AI129411-03	5	R01	AI	129411	03		LACOURCIERE, KAREN A	1-FEB-2017	31-JAN-2021	Special Emphasis Panel (ZRG1-IDM-N (02)M)		6711439	DORMAN, SUSAN E	ALLAND, DAVID ;ELLNER, JERROLD J.	06	INTERNAL MEDICINE/MEDICINE	183710748	US	32.7883	-79.9549	7575301	MEDICAL UNIVERSITY OF SOUTH CAROLINA	CHARLESTON	SC	SCHOOLS OF MEDICINE	29407	UNITED STATES		1-FEB-2019	31-JAN-2020	855	Research Projects	2019	NIAID	1071509	109094
Antimicrobial Resistance;Clinical Research;Hematology;Infectious Diseases;Septicemia	The Xpert MTB/RIF assay, an automated, integrated nucleic acid amplification diagnostic test, has beena major breakthrough in tuberculosis (TB) diagnostics. Yet, large proportions of TB suspects are placed on TBtreatment based on empirical decision-making even in settings where Xpert MTB/RIF is available. Empirical TBtreatment decisions can be problematic, resulting both in under-treatment and in…	Address;Adult;Algorithms;Antibiotics;base;Biological Assay;Brazil;Clinical;clinical care;clinical diagnostics;clinical research site;Collection;combat;Communicable Diseases;cost;cost effectiveness;Data;Decision Making;Detection;Diagnosis;Diagnostic;diagnostic accuracy;Diagnostic tests;Diagnostics Research;DNA;DNA sequencing;Empiricism;Engineering;Enrollment;Evaluation;evidence base;experience;Fea…	Accuracy of the Xpert Ultra for Diagnosis of Pulmonary Tuberculosis	Tuberculosis (TB), an infectious disease that usually can be cured by taking antibiotics, is nevertheless a leading killer globally, in part because of inadequate diagnostic tests. The Xpert MTB/RIF test is an automated, easy- to-use sputum nucleic acid amplification test that has improved the accuracy and speed of the TB diagnostic testing process, but the Xpert MTB/RIF test fails to detect a su…	Yes: Validation	TRUE		TB	NIAID	9850197	17-JAN-2020	PA-13-302	5R01AI129411-04	5	R01	AI	129411	04		LACOURCIERE, KAREN A	1-FEB-2017	31-JAN-2021	Special Emphasis Panel (ZRG1-IDM-N (02)M)		6711439	DORMAN, SUSAN E	ALLAND, DAVID ;ELLNER, JERROLD J.	06	INTERNAL MEDICINE/MEDICINE	183710748	US	32.7883	-79.9549	7575301	MEDICAL UNIVERSITY OF SOUTH CAROLINA	CHARLESTON	SC	SCHOOLS OF MEDICINE	29407	UNITED STATES		1-FEB-2020	31-JAN-2021	855	Research Projects	2020	NIAID	487377	69146
Antimicrobial Resistance;Biodefense;Clinical Research;Digestive Diseases;Emerging Infectious Diseases;Infectious Diseases;Lung;Pediatric;Rare Diseases;Tuberculosis	ABSTRACT Pediatric pulmonary tuberculosis (TB) remains a diagnostic challenge. Children swallow their sputumrather than coughing it up, making analysis with standard TB tests difficult to perform. We led the developmentand testing of the Xpert MTB/RIF (Xpert) assay, which simultaneously detects the presence of M. tuberculosisand its susceptibility to the important first line drug rifampin in less…	Adult;Aspirate substance;Bacillus;Bacteria;base;Biohazardous Substance;Biological Assay;Buffers;Centrifugation;Child;Childhood;Clinical;clinical Diagnosis;Clinical Microbiology;clinical research site;cohort;Collaborations;Communicable Diseases;Complex;Consumption;Coughing;Deglutition;Detection;Development;Diagnosis;Diagnostic;Diagnostic Sensitivity;Disease;Drug resistance;Drug resistance in tuber…	TB detection in children using a novel stool-based GeneXpert assay	PUBLIC HEALTH BENEFIT It can be very difficult to diagnose tuberculosis in children since they do not easily cough up sputum where tuberculosis is usually detected. Instead, we think that Mycobacterium tuberculosis bacteria end up in children's stool, because they swallow their sputum after coughing. This project will develop a simple method to rapidly detect tuberculosis in children by examining…	Yes: Validation	TRUE		TB	NIAID	9607561	15-NOV-2018	PA-16-160	5R01AI131617-02	5	R01	AI	131617	02		LACOURCIERE, KAREN A	5-DEC-2017	30-NOV-2022	Clinical Research and Field Studies of Infectious Diseases Study Section (CRFS)		1941013	ALLAND, DAVID	NICOL, MARK PATRICK	10	NONE	078795851	US			10034169	RBHS-NEW JERSEY MEDICAL SCHOOL	NEWARK	NJ	OTHER DOMESTIC HIGHER EDUCATION	07103-2757	UNITED STATES		1-DEC-2018	30-NOV-2019	855	Research Projects	2019	NIAID	383864	144955
No NIH Category available.	ABSTRACT Pediatric pulmonary tuberculosis (TB) remains a diagnostic challenge. Children swallow their sputumrather than coughing it up, making analysis with standard TB tests difficult to perform. We led the developmentand testing of the Xpert MTB/RIF (Xpert) assay, which simultaneously detects the presence of M. tuberculosisand its susceptibility to the important first line drug rifampin in less…	Adult;Aspirate substance;Bacillus;Bacteria;base;Biohazardous Substance;Biological Assay;Buffers;Centrifugation;Child;Childhood;Clinical;clinical Diagnosis;Clinical Microbiology;clinical research site;cohort;Collaborations;Communicable Diseases;Complex;Consumption;Coughing;Deglutition;Detection;Development;Diagnosis;Diagnostic;Diagnostic Sensitivity;Disease;Drug resistance;Drug resistance in tuber…	TB detection in children using a novel stool-based GeneXpert assay	PUBLIC HEALTH BENEFIT It can be very difficult to diagnose tuberculosis in children since they do not easily cough up sputum where tuberculosis is usually detected. Instead, we think that Mycobacterium tuberculosis bacteria end up in children's stool, because they swallow their sputum after coughing. This project will develop a simple method to rapidly detect tuberculosis in children by examining…	Yes: Validation	TRUE		TB	NIAID	9823830	21-NOV-2019	PA-16-160	5R01AI131617-03	5	R01	AI	131617	03		LACOURCIERE, KAREN A	5-DEC-2017	30-NOV-2022	Clinical Research and Field Studies of Infectious Diseases Study Section (CRFS)		1941013	ALLAND, DAVID	NICOL, MARK PATRICK	10	NONE	078795851	US			10034169	RBHS-NEW JERSEY MEDICAL SCHOOL	NEWARK	NJ	OTHER DOMESTIC HIGHER EDUCATION	07103-2757	UNITED STATES		1-DEC-2019	30-NOV-2020	855	Research Projects	2020	NIAID	385861	150914
Antimicrobial Resistance;Biodefense;Clinical Research;Clinical Trials;Emerging Infectious Diseases;Infectious Diseases;Tuberculosis	Project Summary/AbstractThe current standard of care for drug-sensitive TB is a “one-size-fits-all” approach, putting hard-to-treatpatients at higher risk of relapse and mycobacteria at higher risk of acquiring drug resistance. The Phase 3treatment-shortening study TBTC/ACTG (Study 31/A5349) is evaluating the efficacy and safety of two newshort-course regimens containing high-dose rifapentine. Th…	Address;Adherence;advanced analytics;AIDS clinical trial group;Algorithms;Automobile Driving;Bacteria;base;Budgets;Caring;Categories;Centers for Disease Control and Prevention (U.S.);Characteristics;Chest;Clinical;clinical care;Clinical Trials;combinatorial;comparative efficacy;Complement;compliance behavior;computerized tools;Concentration measurement;cost;Data;data access;Data Analyses;Data Col…	Identifying Optimal Treatment Strategies for Tuberculosis Treatment	Project Narrative The current treatment for tuberculosis (TB) requires a multidrug regimen, necessitating six to eight months of therapy for drug-sensitive TB and up to two years for drug-resistant TB; this increases the likelihood of drug toxicity and results in poor patient adherence, which leads to lower-than-acceptable success rates and growth of multidrug-resistant TB. The development of new…	N	TRUE			NIAID	9850920	19-DEC-2019	PA-18-484	5R01AI135124-02	5	R01	AI	135124	02		LAUGHON, BARBARA E	16-JAN-2019	31-DEC-2023	Clinical Research and Field Studies of Infectious Diseases Study Section (CRFS)		11061281	SAVIC, RADOJKA	ALLAND, DAVID	12	PHARMACOLOGY	094878337	US	37.7869	-122.449	577508	UNIVERSITY OF CALIFORNIA, SAN FRANCISCO	SAN FRANCISCO	CA	SCHOOLS OF PHARMACY	94118-6215	UNITED STATES		1-JAN-2020	31-DEC-2020	855	Research Projects	2020	NIAID	587217	189037
No NIH Category available.	DESCRIPTION (provided by applicant): This proposal is to perform preliminary studies that will ultimately result in antibiotics with synergistic activity against the HTV opportunistic pathogen, Mycobacterium tuberculosis (TB). TB is the leading cause of death among HTV-infected patients in the developing world. This bacterium predictably becomes resistant to each drug soon after it is introduced.…	antibiotics;antitubercular agents;bacterial genetics;cell wall;dendritic cells;drug design /synthesis /production;drug interactions;drug resistance;ethambutol;gene mutation;HIV infections;laboratory mouse;lipopolysaccharides;macrophage;Mycobacterium tuberculosis;opportunistic infections;phagocytosis;pharmacokinetics;tissue /cell culture;	Towards drugs that prevent resistance to the HIV OI, TB	n/a	N	TRUE			NIAID	7028846	23-FEB-2006	PA-03-107	5R21AI065273-02	5	R21	AI	065273	02		GOLDMAN, ROBERT C	1-MAR-2005	28-FEB-2009	Special Emphasis Panel (ZRG1-AARR-A (04)M)		1941013	ALLAND, DAVID	Not Applicable	10	INTERNAL MEDICINE/MEDICINE	623946217	US	40.7388	-74.1902	714201	UNIV OF MED/DENT OF NJ-NJ MEDICAL SCHOOL	NEWARK	NJ	SCHOOLS OF MEDICINE	07103-2757	UNITED STATES		1-MAR-2006	28-FEB-2009	855	Research Projects	2006	NIAID
Antimicrobial Resistance;Clinical Research;Emerging Infectious Diseases;Genetics;HIV/AIDS;Infectious Diseases;Rare Diseases;Tuberculosis	DESCRIPTION (provided by applicant): The HIV/multidrug-resistant tuberculosis (MDR-TB) epidemic in the Irkutsk oblast of Eastern Siberia is arguably the most severe in the world. We have found that in the Irkutsk TB Dispensary, the referral hospital for the oblast, all patients wih HIV and primary MDR-TB (no prior history of TB treatment) died during the inpatient phase of treatment. We have also…	Academy;Acquired Immunodeficiency Syndrome;Anti-Retroviral Agents;Area;Biological Markers;Blood Circulation;case finding;Central Nervous System Diseases;Clinical;Cluster Analysis;Collaborations;combat;Complex;Coughing;Data;Detection;Diagnosis;Diagnostic;Drug Kinetics;Drug resistance;Drug resistance in tuberculosis;Drug usage;Epidemic;Epidemiology;evidence base;experience;Extreme drug resistant tu…	Genotyping and Pharmacokinetics in the HIV/MDR-TB epidemic of Eastern Siberia	PUBLIC HEALTH RELEVANCE: HIV/multidrug-resistant TB in the Irkutsk Oblast of Eastern Siberia is of increasing in prevalence with overwhelming mortality. This US-Russia collaborative research between the University of Virginia and Irkutsk will examine factors of anti-TB/antiretroviral pharmacokinetics, TB drug-resistance mutations and virulent/transmissible M. tuberculosis sublineages. The foundat…	N	TRUE			NIAID	8793095	22-JAN-2015	RFA-DA-14-001	5R21AI108521-02	5	R21	AI	108521	02		SRINIVASAN, SUDHA	1-FEB-2014	31-JAN-2017	Special Emphasis Panel (ZRG1-AARR-H (51)R)		6260020	HOUPT, ERIC R	Not Applicable	05	INTERNAL MEDICINE/MEDICINE	065391526	US	38.0342	-78.5123	1526402	UNIVERSITY OF VIRGINIA	CHARLOTTESVILLE	VA	SCHOOLS OF MEDICINE	22904-4195	UNITED STATES		1-FEB-2015	31-JAN-2017	855	Research Projects	2015	OD	143000	39875
No NIH Category available.	DESCRIPTION (provided by applicant): Drug-resistant Mycobacterium tuberculosis (Mtb) is an increasing threat to global health. A number of innovative genetic studies have identified genes and pathways that are essential to Mtb survival; however, these discoveries have produced few new validated drug targets and target-inhibitors. Similarly, recent studies have identified hundreds of novel hits ac…	Anabolism;analog;Anti-Bacterial Agents;Antitubercular Agents;Biochemical;Biochemical Genetics;biochemical tools;Biological;Biological Assay;Cell physiology;Cell Wall;Cells;cellular targeting;Chemicals;Clinical;Communities;Data;Disease;drug candidate;Drug Compounding;drug development;drug discovery;Drug Kinetics;Drug resistance;Drug resistance in tuberculosis;Drug Targeting;Effectiveness;Future;Ge…	Discovery and validation of drug targets in vulnerable pathways of Mtb	PUBLIC HEALTH RELEVANCE: Tuberculosis (TB) is a global health problem. There are not enough good drugs to treat this disease, especially for the treatment of wide-spread drug resistant TB in recent years. Our proposal will discover new parts of the organism which causes TB that can be targeted by drugs and also discover new molecules that can be developed into effective drugs. This will make it p…	N	TRUE			NIAID	8803316	19-FEB-2015	RFA-AI-13-019	5R21AI111647-02	5	R21	AI	111647	02		BOYCE, JIM P	1-MAR-2014	29-FEB-2016	Special Emphasis Panel (ZAI1-SM-M (J2))		1941013	ALLAND, DAVID	Not Applicable	10	INTERNAL MEDICINE/MEDICINE	078795851	US			10034169	RBHS-NEW JERSEY MEDICAL SCHOOL	NEWARK	NJ	SCHOOLS OF MEDICINE	07103-2757	UNITED STATES		1-MAR-2015	29-FEB-2016	855	Research Projects	2015	NIAID	137499	81124
Clinical Research;HIV/AIDS;Infectious Diseases;Prevention;Sexually Transmitted Diseases/Herpes	﻿ DESCRIPTION (provided by applicant): Sexually transmitted infections (STIs) are strongly associated with HIV risk. However, population based studies to manage STIs as a way of reducing HIV risk have had limited success. Recent studies show that elevated genital tract inflammatory cytokines are strongly associated with an increased risk of HIV acquisition, and STIs are one of the commonest cause…	Address;Bacterial Vaginosis;base;Bedside Testings;Biological Assay;Caring;Chlamydia trachomatis;Communities;cytokine;Detection;Diagnosis;Diagnostic tests;Dose;Drug resistance in tuberculosis;effective therapy;Ensure;Female;Genital system;Goals;Health;HIV;HIV Infections;HIV risk;Home environment;Human;Individual;Infection;Inflammation;Inflammatory;innovation;interest;Intervention;Left;Measurement;…	Enhanced STI management to reduce genital inflammation and HIV risk	PUBLIC HEALTH RELEVANCE: Sexually transmitted infections (STIs) cause inflammation in the female genital tract and this inflammation places women at an increased risk of acquiring HIV. HIV and STIs are extremely common in South African women and this study aims to establish if effective treatment of STIs can reduce genital tract inflammation in women and in doing so intimately reduce the risk of …	N	TRUE			NIAID	8997447	27-JAN-2016	RFA-AI-14-010	5R21AI116759-02	5	R21	AI	116759	02		TURPIN, DELMYRA B	1-FEB-2015	31-JAN-2017	Special Emphasis Panel (ZRG1-AARR-K (52)R)		12051160	GARRETT, NIGEL JOEL	ROMPALO, ANNE M	n/a	Unavailable	639174239	SF	-29.85	31.0167	10025848	CENTRE/AIDS PROGRAMME/RES/SOUTH AFRICA	Durban		Unavailable	4001	SOUTH AFRICA		1-FEB-2016	31-JAN-2017	855	Research Projects	2016	NIAID	152252	12180
No NIH Category available.	This project will evaluate a novel strategy for rapid molecular confirmation of response to tuberculosis (TB)treatment. TB is a chronic infection caused by Mycobacterium tuberculosis complex (MTBC). The course oftreatment is long and treatment failure is common. Because it can take months or years for sub-optimaltreatment to manifest clinically in the form of recurrent disease, it is important to…	Address;antimicrobial;Archives;Bacillus;Bacteria;Bacterial Infections;bactericide;base;Biological Assay;Cell Survival;Cells;chronic infection;Clinical;Clinical Research;Clinical Trials;Collaborations;Communicable Diseases;Complex;Containment;Detection;diagnosis design;Diagnostic;DNA;Evaluation;Exclusion;Future;Genus Mycobacterium;Gold;Grant;Immunotherapy;improved;Incidence;Laboratories;Measuremen…	Molecular confirmation of tuberculosis treatment	This project will evaluate a novel strategy for rapid molecular assessment of response to tuberculosis (TB) treatment. If successful it will improve the control of TB and MDR-TB and facilitate evaluation of new TB therapies in clinical trials. Similar strategies can be applied to other infectious disease diagnostic tasks that require maximal sensitivity and specificity for viable pathogen cells, …	N	TRUE			NIAID	9832647	21-NOV-2019	PA-18-489	5R21AI141944-02	5	R21	AI	141944	02		LACOURCIERE, KAREN A	7-DEC-2018	30-NOV-2020	Clinical Research and Field Studies of Infectious Diseases Study Section (CRFS)		1873944	CANGELOSI, GERARD A	Not Applicable	07	PUBLIC HEALTH & PREV MEDICINE	605799469	US	47.66	-122.314	9087701	UNIVERSITY OF WASHINGTON	SEATTLE	WA	SCHOOLS OF PUBLIC HEALTH	98195-9472	UNITED STATES		1-DEC-2019	30-NOV-2020	855	Research Projects	2020	NIAID	100774	50131
Behavioral and Social Science;Bioengineering;Clinical Research;Health Disparities;Health Services;Prevention	PROJECT SUMMARY / ABSTRACTIn 2013, WHO estimated that 3.3 million cases of TB had been missed (undiagnosed or with a significant delayin diagnosis or treatment). “Missed” TB cases are a key driver of TB transmission, with approximately 9 millionindividuals developing TB globally each year, equivalent to 126 cases per 100,000 population. The overall goalof this proposal is to evaluate the utility …	Address;Area;base;Buffaloes;care seeking;Care Technology Points;Caring;case finding;Cities;Clinic;Communities;Consent;Contact Tracing;cost effective;Country;Databases;Detection;Development;Diagnosis;Diagnostic;Disease;Early Diagnosis;Effectiveness;Epidemic;experience;follow-up;Foundations;Goals;Guidelines;Health;Health care facility;health seeking behavior;high risk population;HIV diagnosis;Home …	Investigating the acceptability and feasibility of home-based TB testing of household contacts using a new, mobile point-of-care technology	PROJECT NARRATIVE This exploratory study will evaluate the utility of home-based point-of-care TB testing for early diagnosis and linkage to care of household contacts of TB patients. If shown to be acceptable, and feasible, this intervention may represent a new strategy for increasing TB case finding and improving linkage-to-care for the 3 million missed cases of TB annually throughout the world…	N	TRUE			NIBIB	9326297	31-MAY-2017	PA-13-303	5R21EB023679-02	5	R21	EB	023679	02		LASH, TIFFANI BAILEY	15-AUG-2016	31-MAY-2019	Clinical Research and Field Studies of Infectious Diseases Study Section (CRFS)		12168080	MEDINA-MARINO, ANDREW	Not Applicable	n/a	Unavailable	568904572	SF	-25.7449	28.1878	10031715	FOUNDATION FOR PROFESSIONAL DEVELOPMENT	PRETORIA		Unavailable	0040	SOUTH AFRICA		1-JUN-2017	31-MAY-2019	286	Research Projects	2017	NIBIB	137634	11011
Clinical Research;Infectious Diseases;Lung;Pediatric;Rare Diseases;Tuberculosis	﻿ DESCRIPTION (provided by applicant): Background: Tuberculosis (TB) is the leading cause of death from a bacteria worldwide and infants and young children are disproportionately affected. However, there is currently no single accurate test to diagnose or monitor children with TB disease. Traditional diagnostic methods that rely upon detecting the actual mycobacterial organisms from sputum are in…	4 year old;5 year old;Acid Fast Bacillae Staining Method;Address;Adult;Advocate;Affect;Age;Antibodies;Bacillus;Bacteria;Bangladesh;base;Biological Assay;Biological Markers;Blood;Blood Circulation;Blood specimen;Cause of Death;Cells;Centers for Disease Control and Prevention (U.S.);Child;Childhood;Clinical;clinical predictors;Collaborations;Communicable Diseases;Consensus;Coupled;Detection;Diagnos…	Non-respiratory biomarkers to diagnose and monitor response in pediatric TB	PUBLIC HEALTH RELEVANCE: Tuberculosis (TB) is a disease that affects more than 500,000 children every year, but currently available diagnostic tests do not perform well in children. We will evaluate two diagnostic biomarkers for TB among young children from Bangladesh: the antibodies in lymphocyte supernatant (ALS) assay, which detects ongoing immune activation to TB in blood, and the trans-renal…	N	TRUE			NICHD	9116648	25-JUL-2016	PAR-13-295	5R21HD084718-02	5	R21	HD	084718	02		GIACOIA, GEORGE	1-AUG-2015	31-JUL-2018	Special Emphasis Panel (ZRG1-SBIB-V (82)R)		10795626	THOMAS, TANIA A	Not Applicable	05	INTERNAL MEDICINE/MEDICINE	065391526	US	38.0342	-78.5123	1526402	UNIVERSITY OF VIRGINIA	CHARLOTTESVILLE	VA	SCHOOLS OF MEDICINE	22904-4195	UNITED STATES		1-AUG-2016	31-JUL-2018	865	Research Projects	2016	NICHD	132778	6316
No NIH Category available.	The goal of this proposal is to translate a set of Mycobacterium tuberculosis (Mtb) derived urinary markers,measured by our new nanotechnology, from adults to pediatric patients. The markers have proven utility in adultpatients for active tuberculosis TB screening, and correlate with disease severity. TB kills 1.8 million peopleyearly. The mortality rate for untreated active TB (1.8 million peopl…	Adult;Affinity;Antibodies;Antigens;Aspirate substance;Bacteria;base;Biological Markers;case control;Centrifugation;Chest;Child;Childhood;Clinical;clinical Diagnosis;Clinical Microbiology;clinically relevant;cohort;Collection;cost;density;Desire for food;Detection;Devices;Diagnosis;Diagnostic;diagnostic screening;Disease;Disease Outcome;Extreme drug resistant tuberculosis;Family;fiberglass;Genus M…	Bridging adult to pediatric markers of tuberculosis disease severity	The goal of this proposal is to translate a set of Mycobacterium tuberculosis (Mtb) derived urinary markers, measured by our new nanotechnology, from adults to pediatric patients. The markers have proven utility in adult patients for active tuberculosis TB screening, and correlation with disease severity.	N	TRUE			NICHD	9882301	18-MAR-2020	PAR-17-169	5R21HD097472-02	5	R21	HD	097472	02		GIACOIA, GEORGE	1-MAR-2019	28-FEB-2021	Special Emphasis Panel (ZRG1-SBIB-D (82)R)		2402291	LIOTTA, LANCE ALLEN	Not Applicable	11	OTHER BASIC SCIENCES	077817450	US	38.8355	-77.3066	819801	GEORGE MASON UNIVERSITY	FAIRFAX	VA	SCHOOLS OF ARTS AND SCIENCES	22030-4422	UNITED STATES		1-MAR-2020	28-FEB-2021	865	Research Projects	2020	NICHD	160960	60016
Antimicrobial Resistance;Biodefense;Biotechnology;Emerging Infectious Diseases;Genetics;Infectious Diseases;Lung;Orphan Drug;Rare Diseases;Tuberculosis	DESCRIPTION (provided by applicant): Drug-resistant Mycobacterium tuberculosis (Mtb) is an increasing threat to global health. A number of innovative genetic studies have identified genes and pathways that are essential to Mtb survival; however, these discoveries have produced few new validated drug targets and target-inhibitors. Similarly, recent studies have identified hundreds of novel hits ac…	Alleles;Anabolism;analog;Anti-Bacterial Agents;Antitubercular Agents;Biochemical;Biochemical Genetics;biochemical tools;Biological;Biological Assay;Cell physiology;Cell Wall;Cells;cellular targeting;Chemicals;Clinical;Communities;Data;Disease;drug candidate;Drug Compounding;drug development;drug discovery;Drug Kinetics;Drug resistance;Drug resistance in tuberculosis;Drug Targeting;Effectiveness;F…	Discovery and Validation of Drug Targets in Vulnerable Populations	PUBLIC HEALTH RELEVANCE: Tuberculosis (TB) is a global health problem. There are not enough good drugs to treat this disease, especially for the treatment of wide-spread drug resistant TB in recent years. Our proposal will discover new parts of the organism which causes TB that can be targeted by drugs and also discover new molecules that can be developed into effective drugs. This will make it p…	N	TRUE			NIAID	9238652	27-FEB-2017	RFA-AI-13-019	5R33AI111647-04	5	R33	AI	111647	04		BOYCE, JIM P	1-MAR-2014	28-FEB-2019	Special Emphasis Panel (NSS)		1941013	ALLAND, DAVID	Not Applicable	10	INTERNAL MEDICINE/MEDICINE	078795851	US			10034169	RBHS-NEW JERSEY MEDICAL SCHOOL	NEWARK	NJ	SCHOOLS OF MEDICINE	07103-2757	UNITED STATES		1-MAR-2017	28-FEB-2018	855	Research Projects	2017	NIAID	312299	166558
No NIH Category available.	DESCRIPTION (provided by applicant): Drug-resistant Mycobacterium tuberculosis (Mtb) is an increasing threat to global health. A number of innovative genetic studies have identified genes and pathways that are essential to Mtb survival; however, these discoveries have produced few new validated drug targets and target-inhibitors. Similarly, recent studies have identified hundreds of novel hits ac…	Alleles;Anabolism;analog;Anti-Bacterial Agents;Antitubercular Agents;Biochemical;Biochemical Genetics;biochemical tools;Biological;Biological Assay;Cell physiology;Cell Wall;Cells;cellular targeting;Chemicals;Clinical;Communities;Data;Disease;drug candidate;Drug Compounding;drug development;drug discovery;Drug Kinetics;Drug resistance;Drug resistance in tuberculosis;Drug Targeting;druggable targe…	Discovery and Validation of Drug Targets in Vulnerable Populations	PUBLIC HEALTH RELEVANCE: Tuberculosis (TB) is a global health problem. There are not enough good drugs to treat this disease, especially for the treatment of wide-spread drug resistant TB in recent years. Our proposal will discover new parts of the organism which causes TB that can be targeted by drugs and also discover new molecules that can be developed into effective drugs. This will make it p…	N	TRUE			NIAID	9441702	16-FEB-2018	RFA-AI-13-019	5R33AI111647-05	5	R33	AI	111647	05		BOYCE, JIM P	1-MAR-2014	29-FEB-2020	Special Emphasis Panel (NSS)		1941013	ALLAND, DAVID	Not Applicable	10	INTERNAL MEDICINE/MEDICINE	078795851	US			10034169	RBHS-NEW JERSEY MEDICAL SCHOOL	NEWARK	NJ	SCHOOLS OF MEDICINE	07103-2757	UNITED STATES		1-MAR-2018	29-FEB-2020	855	Research Projects	2018	NIAID	312299	166558
Biotechnology;Infant Mortality/ (LBW);Infectious Diseases;Pediatric;Perinatal - Birth - Preterm (LBW);Perinatal Period - Conditions Originating in Perinatal Period;Prevention	DESCRIPTION (provided by applicant): Streptococcus agalactiae, a.k.a. group B streptococcus (GBS), is one of the leading causes of morbidity, and mortality among newborns. We propose to develop a molecular assay for GBS using our proprietary helicase dependent amplification (HDA), and a lateral flow strip embedded in a device that encloses the reaction vessel to prevent contamination of the labor…	Accounting;Agglutination;Antibiotics;Antibodies;antimicrobial;base;Bathing;Binding;Biological Assay;Biotin;Birth;Buffers;Caring;Carrots - dietary;Centers for Disease Control and Prevention (U.S.);Clinical;Clinical Research;cost;design;desire;Detection;Devices;Diagnostic;Disease;DNA;early onset;Economics;Equilibrium;Fever;Filtration;Fluorescein-5-isothiocyanate;Goals;Haptens;Health Care Costs;Heat…	Lateral flow assay for detecting colonization by Streptococcus agalactiae	n/a	N	TRUE			NIAID	7481800	27-MAR-2008	PA-06-134	1R43AI078592-01	1	R43	AI	078592	01		RUBIN, FRAN A	1-APR-2008	31-MAR-2009	Special Emphasis Panel (ZRG1-IDM-R (12)B)		6916002	LI, YING	Not Applicable	06	Unavailable	169510950	US	42.5665	-70.8564	10005808	BIOHELIX CORPORATION	BEVERLY	MA	Domestic For-Profits	01915-6142	UNITED STATES		1-APR-2008	31-MAR-2009	855	SBIR-STTR	2008	NIAID
No NIH Category available.	DESCRIPTION (provided by applicant): Cepheid develops integrated sample preparation and detection systems for rapid molecular diagnostic applications at a point of use environment. Currently, Cepheid has the GeneXpert system, which is a cartridge and instrument platform for integrated sample preparation and real-time PCR detection of target nucleic acids in biological samples. The current configu…	beta glucuronidase;biomarker;carcinoembryonal antigen;diagnosis design /evaluation;diagnosis quality /standard;diagnostic tests;early diagnosis;genetic markers;keratin;molecular oncology;neoplasm /cancer diagnosis;nucleic acid purification;nucleic acid quantitation /detection;polymerase chain reaction;	Automated RNA Isolation and RT-PCR for Cancer Detection	n/a	Yes: Pre-market development	TRUE	A	cancer	NCI	6892872	21-SEP-2005	PAR-01-107	5R42CA099123-03	5	R42	CA	099123	03		RASOOLY, AVRAHAM	1-MAY-2003	28-FEB-2007	Special Emphasis Panel (ZCA1-SRRB-C (O1))		9675607	KOZMA, LYNN MARIE	Not Applicable	14	Unavailable	956711444	US	37.4144	-122.003	4417801	CEPHEID	SUNNYVALE	CA	Domestic For-Profits	94089-1189	UNITED STATES		21-SEP-2005	28-FEB-2007	394	SBIR-STTR	2005	NCI
Bioengineering;Biotechnology;Infectious Diseases;Sexually Transmitted Diseases/Herpes;Urologic Diseases	DESCRIPTION (provided by applicant): This STTR-AT-NIAID seeks to develop an integrated nucleic acid system based on research done by Catherine Klapperich's laboratory at Boston University. The BU lab-on-a-chip includes a micro solid phase extraction (&lt;SPE) column, flap valves and hydrophobic vents to gate fluid movements through micro channels, and multiple reaction chambers for experimental r…	base;Bedside Testings;Biological Assay;Boston;Buffers;Centers for Disease Control and Prevention (U.S.);Chemistry;Chlamydia trachomatis;Client;Clinic;Clinical;commercialization;cost;Cytolysis;design;Detection;Device Designs;Devices;Diagnostic;DNA;DNA amplification;Engineering;experience;Eye;fluorescence microscope;Hand;Health Personnel;helicase;high throughput screening;Housing;inhibitor/antagoni…	Integrated molecular diagnostic system for the point-of-care	This Phase I STTR-AT-NIAID project seeks proof-of-concept project will focus on the most abundant sexually transmitted disease (STD) pathogens: Chlamydia trachomatis (CT) and Neisseria gonorrhoeae (NG). The scientific literature clearly shows that molecular testing is the most sensitive means of detecting CT and NG and the molecular CT/NG high throughput screening market is currently valued at ov…	N	TRUE			NIAID	8056922	28-SEP-2011	PA-10-124	1R41AI092913-01	1	R41	AI	092913	01		ROGERS, ELIZABETH	30-SEP-2011	31-AUG-2013	Special Emphasis Panel (ZRG1-IMST-D (13)B)		8288411	KONG, HUIMIN	Not Applicable	06	Unavailable	169510950	US	42.5665	-70.8564	10005808	BIOHELIX CORPORATION	BEVERLY	MA	Domestic For-Profits	01915-6142	UNITED STATES		30-SEP-2011	31-AUG-2012	855	SBIR-STTR	2011	NIAID
Biodefense;Bioengineering;Biotechnology;Emerging Infectious Diseases;Hematology;Infectious Diseases;Septicemia	DESCRIPTION (provided by applicant): This application addresses broad Challenge Area (15) Translational Science and specific Challenge Topic, 15-AI-102 Develop diagnostics and drugs for multiple or extensively drug-resistant tuberculosis (MDR/XDR TB). We will develop a rapid and high-throughput method for determining the drug susceptibility profile of tuberculosis patients directly from an acid f…	Acid Fast Bacillae Staining Method;Acoustics;Address;Area;Bacillus;Biological Assay;Budgets;Cell physiology;Cells;Cessation of life;Clinic;Clinical;Collaborations;Complex;cost;Country;Culture Techniques;Cytolysis;design;Detection;Diagnosis;Diagnostic;Disease;Disease Outbreaks;Disease Resistance;DNA;DNA Sequence;Drug Combinations;Drug resistance;Drug resistance in tuberculosis;Drug Resistant Tuber…	AFB Smears for Drug Resistance Detection and Surveillance in MTb.	We will develop a way to use a small amount of sputum which is smeared on a microscope slide as the starting point for a test of drug resistance in tuberculosis. The test will start when a microscope slide is delivered to the laboratory. Advanced DNA testing technology will then look for mutations within certain tuberculosis genes that can cause drug resistance. Importance to public health: This …	N	TRUE			NIAID	7936208	19-AUG-2010	RFA-OD-09-003	5RC1AI087062-02	5	RC1	AI	087062	02		JACOBS, GAIL G	26-SEP-2009	31-AUG-2012	Special Emphasis Panel (ZRG1-IMM-E (58)R)		1941013	ALLAND, DAVID	Not Applicable	10	INTERNAL MEDICINE/MEDICINE	623946217	US	40.7388	-74.1902	714201	UNIV OF MED/DENT OF NJ-NJ MEDICAL SCHOOL	NEWARK	NJ	SCHOOLS OF MEDICINE	07103-2757	UNITED STATES	YES	1-SEP-2010	31-AUG-2012	701	Research Projects	2010	NIAID
Biodefense;Clinical Research;Emerging Infectious Diseases;HIV/AIDS;Infectious Diseases;Orphan Drug;Prevention;Rare Diseases;Tuberculosis	DESCRIPTION (provided by applicant): The emerging threat of bioterrorism has created a need for rapid diagnostic assays of pathogenic bacteria. To be maximally effective, assays must not only be rapid, sensitive, and specific, but also sufficiently simple and robust to be used in local healthcare settings, as well as in regional laboratories. Assays must detect all bacteria that are classified as…	bacteria characteristic;biohazard detection;biotechnology;bioterrorism /chemical warfare;cooperative study;DNA primers;fluorescence;fluorescent dye /probe;ionophores;microorganism classification;nucleic acid amplification techniques;nucleic acid hybridization;nucleic acid probes;nucleic acid quantitation /detection;nucleic acid sequence;polymerase chain reaction;rapid diagnosis;technology /techni…	Detection of Select Agents in Single-Well Assays	n/a	Yes: Pre-market development	TRUE	A	bacterial disease (sepsis and biothreat agents)	NIAID	6784572	13-FEB-2004	RFA-AI-02-026	5U01AI056689-02	5	U01	AI	056689	02		SCHAEFER, MICHAEL R	1-AUG-2003	31-JAN-2008	Special Emphasis Panel (ZAI1-ALR-M (M3))		1941013	ALLAND, DAVID	Not Applicable	10	INTERNAL MEDICINE/MEDICINE	623946217	US	40.7388	-74.1902	714201	UNIV OF MED/DENT OF NJ-NJ MEDICAL SCHOOL	NEWARK	NJ	SCHOOLS OF MEDICINE	07103-2757	UNITED STATES		1-FEB-2004	31-JAN-2005	856	Research Projects	2004	NIAID
No NIH Category available.	DESCRIPTION (provided by applicant): The emerging threat of bioterrorism has created a need for rapid diagnostic assays of pathogenic bacteria. To be maximally effective, assays must not only be rapid, sensitive, and specific, but also sufficiently simple and robust to be used in local healthcare settings, as well as in regional laboratories. Assays must detect all bacteria that are classified as…	bacteria characteristic;biohazard detection;biotechnology;bioterrorism /chemical warfare;cooperative study;DNA primers;fluorescence;fluorescent dye /probe;ionophores;microorganism classification;nucleic acid amplification techniques;nucleic acid hybridization;nucleic acid probes;nucleic acid quantitation /detection;nucleic acid sequence;polymerase chain reaction;rapid diagnosis;technology /techni…	Detection of Select Agents in Single-Well Assays	n/a	Yes: Pre-market development	TRUE	A	bacterial disease (sepsis and biothreat agents)	NIAID	6857104	1-FEB-2005	RFA-AI-02-026	5U01AI056689-03	5	U01	AI	056689	03		BEANAN, MAUREEN J	1-AUG-2003	31-JAN-2008	Special Emphasis Panel (ZAI1-ALR-M (M3))		1941013	ALLAND, DAVID	Not Applicable	10	INTERNAL MEDICINE/MEDICINE	623946217	US	40.7388	-74.1902	714201	UNIV OF MED/DENT OF NJ-NJ MEDICAL SCHOOL	NEWARK	NJ	SCHOOLS OF MEDICINE	07103-2757	UNITED STATES		1-FEB-2005	31-JAN-2006	856	Research Projects	2005	NIAID
No NIH Category available.	DESCRIPTION (provided by applicant): The emerging threat of bioterrorism has created a need for rapid diagnostic assays of pathogenic bacteria. To be maximally effective, assays must not only be rapid, sensitive, and specific, but also sufficiently simple and robust to be used in local healthcare settings, as well as in regional laboratories. Assays must detect all bacteria that are classified as…	bacteria characteristic;biohazard detection;biotechnology;bioterrorism /chemical warfare;cooperative study;DNA primers;fluorescence;fluorescent dye /probe;ionophores;microorganism classification;nucleic acid amplification techniques;nucleic acid hybridization;nucleic acid probes;nucleic acid quantitation /detection;nucleic acid sequence;polymerase chain reaction;rapid diagnosis;technology /techni…	Detection of Select Agents in Single-Well Assays	n/a	Yes: Pre-market development	TRUE	A	bacterial disease (sepsis and biothreat agents)	NIAID	7013602	14-FEB-2006	RFA-AI-02-026	5U01AI056689-04	5	U01	AI	056689	04		ZOU, LANLING	1-AUG-2003	31-JAN-2008	Special Emphasis Panel (ZAI1-ALR-M (M3))		1941013	ALLAND, DAVID	Not Applicable	10	INTERNAL MEDICINE/MEDICINE	623946217	US	40.7388	-74.1902	714201	UNIV OF MED/DENT OF NJ-NJ MEDICAL SCHOOL	NEWARK	NJ	SCHOOLS OF MEDICINE	07103-2757	UNITED STATES		1-FEB-2006	31-JAN-2007	855	Research Projects	2006	NIAID
No NIH Category available.	DESCRIPTION (provided by applicant): The emerging threat of bioterrorism has created a need for rapid diagnostic assays of pathogenic bacteria. To be maximally effective, assays must not only be rapid, sensitive, and specific, but also sufficiently simple and robust to be used in local healthcare settings, as well as in regional laboratories. Assays must detect all bacteria that are classified as…	Achievement;Aliquot;Bacteria;base;Base Sequence;Binding;Binding Sites;Biological Assay;Bioterrorism;Blinded;Characteristics;Code;Color;Communicable Diseases;Compatible;Conserved Sequence;design;desire;Detection;Development;Diagnostic;Diagnostic Procedure;DNA;DNA Sequence;Ensure;Event;Familiarity;Fluorescence;fluorophore;Foundations;Generations;Genes;Healthcare;Hybrids;Individual;innovation;intere…	Detection of Select Agents in Single-Well Assays	n/a	Yes: Pre-market development	TRUE	A	bacterial disease (sepsis and biothreat agents)	NIAID	7186684	18-JUN-2007	RFA-AI-02-026	5U01AI056689-05	5	U01	AI	056689	05		ZOU, LANLING	1-AUG-2003	31-JAN-2008	Special Emphasis Panel (ZAI1-ALR-M (M3))		1941013	ALLAND, DAVID	Not Applicable	10	INTERNAL MEDICINE/MEDICINE	623946217	US	40.7388	-74.1902	714201	UNIV OF MED/DENT OF NJ-NJ MEDICAL SCHOOL	NEWARK	NJ	SCHOOLS OF MEDICINE	07103-2757	UNITED STATES		1-FEB-2007	31-JAN-2008	855	Research Projects	2007	NIAID
Clinical Research;Digestive Diseases;Emerging Infectious Diseases;Food Safety;Infectious Diseases;Vector-Borne Diseases	DESCRIPTION (provided by applicant): The ability to rapidly detect food and water-borne pathogens is of utmost importance in preventing outbreaks associated with contamination of our nation's food and water supply. Existing detection systems have a limited ability to simultaneously screen a single sample for multiple agents. To meet this need we propose to use the ligase detection reaction (LDR) …	Antibiotic Resistance;Bacillus anthracis;Bacteria;Biological Assay;biothreat;Blood;Blood capillaries;Brucella abortus;Calicivirus;Campylobacter jejuni;capillary;Capillary Electrophoresis;Categories;Centers for Disease Control and Prevention (U.S.);Clinical;Computer software;Cryptosporidium parvum;Culicidae;Cyclospora cayatanensis;Data Analyses;Dengue;Dengue Virus;Detection;Devices;Diarrhea;Diseas…	Multiplexed Detection of Food and Waterborne Pathogens	n/a	Yes: Pre-market development	TRUE	A	bacterial disease (sepsis and biothreat agents)	NIAID	7495032	8-SEP-2008	RFA-AI-06-029	5U01AI075470-02	5	U01	AI	075470	02		HALL, ROBERT H	15-SEP-2007	31-AUG-2012	Special Emphasis Panel (ZAI1-MH-M (M2))		1876828	BARANY, FRANCIS	Not Applicable	12	MICROBIOLOGY/IMMUN/VIROLOGY	060217502	US	40.7649	-73.9551	1514803	WEILL MEDICAL COLL OF CORNELL UNIV	NEW YORK	NY	SCHOOLS OF MEDICINE	10065-4805	UNITED STATES		1-SEP-2008	31-AUG-2009	855	Research Projects	2008	NIAID
Biodefense;Clinical Research;Digestive Diseases;Emerging Infectious Diseases;Food Safety;Infectious Diseases	DESCRIPTION (provided by applicant): The ability to rapidly detect food and water-borne pathogens is of utmost importance in preventing outbreaks associated with contamination of our nation's food and water supply. Existing detection systems have a limited ability to simultaneously screen a single sample for multiple agents. To meet this need we propose to use the ligase detection reaction (LDR) …	Antibiotic Resistance;Bacillus anthracis;Bacteria;Biological Assay;biothreat;Blood;Blood capillaries;Brucella abortus;Calicivirus;Campylobacter jejuni;capillary;Capillary Electrophoresis;Categories;Centers for Disease Control and Prevention (U.S.);Clinical;Computer software;Cryptosporidium parvum;Culicidae;Cyclospora cayatanensis;Data Analyses;Dengue;Dengue Virus;Detection;Devices;Diarrhea;Diseas…	Multiplexed Detection of Food and Waterborne Pathogens	n/a	Yes: Pre-market development	TRUE	A	bacterial disease (sepsis and biothreat agents)	NIAID	7685345	17-SEP-2009	RFA-AI-06-029	5U01AI075470-03	5	U01	AI	075470	03		HALL, ROBERT H	15-SEP-2007	31-AUG-2012	Special Emphasis Panel (ZAI1-MH-M (M2))		1876828	BARANY, FRANCIS	Not Applicable	12	MICROBIOLOGY/IMMUN/VIROLOGY	060217502	US	40.7649	-73.9551	1514803	WEILL MEDICAL COLL OF CORNELL UNIV	NEW YORK	NY	SCHOOLS OF MEDICINE	10065-4805	UNITED STATES		1-SEP-2009	31-AUG-2010	855	Research Projects	2009	NIAID
Biodefense;Clinical Research;Digestive Diseases;Emerging Infectious Diseases;Food Safety;Hepatitis;Hepatitis - A;Infectious Diseases;Liver Disease	DESCRIPTION (provided by applicant): The ability to rapidly detect food and water-borne pathogens is of utmost importance in preventing outbreaks associated with contamination of our nation's food and water supply. Existing detection systems have a limited ability to simultaneously screen a single sample for multiple agents. To meet this need we propose to use the ligase detection reaction (LDR) …	Antibiotic Resistance;Bacillus anthracis;Bacteria;Biological Assay;biothreat;Blood;Blood capillaries;Brucella abortus;Calicivirus;Campylobacter jejuni;capillary;Capillary Electrophoresis;Categories;Centers for Disease Control and Prevention (U.S.);Clinical;Computer software;Cryptosporidium parvum;Culicidae;Cyclospora cayatanensis;Data Analyses;Dengue;Dengue Virus;Detection;Devices;Diarrhea;Diseas…	Multiplexed Detection of Food and Waterborne Pathogens	n/a	Yes: Pre-market development	TRUE	A	bacterial disease (sepsis and biothreat agents)	NIAID	7934474	26-AUG-2010	RFA-AI-06-029	5U01AI075470-04	5	U01	AI	075470	04		HALL, ROBERT H	15-SEP-2007	31-AUG-2012	Special Emphasis Panel (ZAI1-MH-M (M2))		1876828	BARANY, FRANCIS	Not Applicable	12	MICROBIOLOGY/IMMUN/VIROLOGY	060217502	US	40.7649	-73.9551	1514803	WEILL MEDICAL COLL OF CORNELL UNIV	NEW YORK	NY	SCHOOLS OF MEDICINE	10065-4805	UNITED STATES		1-SEP-2010	31-AUG-2011	855	Research Projects	2010	NIAID
Biodefense;Clinical Research;Digestive Diseases;Emerging Infectious Diseases;Food Safety;Hepatitis;Hepatitis - A;Infectious Diseases;Liver Disease;Rare Diseases	DESCRIPTION (provided by applicant): The ability to rapidly detect food and water-borne pathogens is of utmost importance in preventing outbreaks associated with contamination of our nation's food and water supply. Existing detection systems have a limited ability to simultaneously screen a single sample for multiple agents. To meet this need we propose to use the ligase detection reaction (LDR) …	Antibiotic Resistance;Bacillus anthracis;Bacteria;Biological Assay;biothreat;Blood;Blood capillaries;Brucella abortus;Calicivirus;Campylobacter jejuni;capillary;Capillary Electrophoresis;Categories;Centers for Disease Control and Prevention (U.S.);Clinical;Computer software;Cryptosporidium parvum;Culicidae;Cyclospora cayatanensis;Data Analyses;Dengue;Dengue Virus;Detection;Devices;Diarrhea;Diseas…	Multiplexed Detection of Food and Waterborne Pathogens	n/a	Yes: Pre-market development	TRUE	A	bacterial disease (sepsis and biothreat agents)	NIAID	8134759	25-AUG-2011	RFA-AI-06-029	5U01AI075470-05	5	U01	AI	075470	05		HALL, ROBERT H	15-SEP-2007	31-AUG-2013	Special Emphasis Panel (ZAI1-MH-M (M2))		1876828	BARANY, FRANCIS	Not Applicable	12	MICROBIOLOGY/IMMUN/VIROLOGY	060217502	US	40.7649	-73.9551	1514803	WEILL MEDICAL COLL OF CORNELL UNIV	NEW YORK	NY	SCHOOLS OF MEDICINE	10065-4805	UNITED STATES		1-SEP-2011	31-AUG-2013	855	Research Projects	2011	NIAID
Biodefense;Emerging Infectious Diseases;Infectious Diseases;Lung;Orphan Drug;Precision Medicine;Rare Diseases;Tuberculosis	DESCRIPTION (provided by applicant): Serious infections with category B select agents or other bacteria require urgent treatment. We propose to develop a user-friendly assay system that is appropriate for point-of-care detection of category B select agents and other common pathogenic bacteria. The system will integrate a hands-free method to process clinical blood samples for PCR with an exceptio…	Algorithms;assay development;Asses;Bacteria;Bacterial DNA;base;biodefense;Biological Assay;Bioterrorism;Blood;Blood specimen;Body Fluids;Categories;Cells;Centers for Disease Control and Prevention (U.S.);Clinical;Clinical Microbiology;Code;Color;Computer software;Data;design;Detection;Development;Diagnosis;Diagnostic;DNA;Ensure;Event;experience;extracellular;Genomics;Goals;Hand;Health care facili…	Integrated Dual-Use Systems for Bio-Defense & Sepsis Diagnosis	n/a	Yes: Pre-market development	TRUE	A	bacterial disease (sepsis and biothreat agents)	NIAID	7492250	21-AUG-2008	RFA-AI-06-029	5U01AI075490-02	5	U01	AI	075490	02		BEANAN, MAUREEN J	1-SEP-2007	31-AUG-2011	Special Emphasis Panel (ZAI1-MH-M (M2))		1941013	ALLAND, DAVID	Not Applicable	10	INTERNAL MEDICINE/MEDICINE	623946217	US	40.7388	-74.1902	714201	UNIV OF MED/DENT OF NJ-NJ MEDICAL SCHOOL	NEWARK	NJ	SCHOOLS OF MEDICINE	07103-2757	UNITED STATES		1-SEP-2008	31-AUG-2009	855	Research Projects	2008	NIAID
Biodefense;Emerging Infectious Diseases;Genetics;Infectious Diseases;Lung;Orphan Drug;Precision Medicine;Rare Diseases;Tuberculosis	DESCRIPTION (provided by applicant): Serious infections with category B select agents or other bacteria require urgent treatment. We propose to develop a user-friendly assay system that is appropriate for point-of-care detection of category B select agents and other common pathogenic bacteria. The system will integrate a hands-free method to process clinical blood samples for PCR with an exceptio…	Algorithms;assay development;Asses;Bacteria;Bacterial DNA;base;biodefense;Biological Assay;Bioterrorism;Blood;Blood specimen;Body Fluids;Categories;Cells;Centers for Disease Control and Prevention (U.S.);Clinical;Clinical Microbiology;Code;Color;Computer software;Data;design;Detection;Development;Diagnosis;Diagnostic;DNA;Ensure;Event;experience;extracellular;Genomics;Goals;Hand;Health care facili…	Integrated Dual-Use Systems for Bio-Defense & Sepsis Diagnosis	n/a	Yes: Pre-market development	TRUE	A	bacterial disease (sepsis and biothreat agents)	NIAID	7679014	26-AUG-2009	RFA-AI-06-029	5U01AI075490-03	5	U01	AI	075490	03		BEANAN, MAUREEN J	1-SEP-2007	31-AUG-2011	Special Emphasis Panel (ZAI1-MH-M (M2))		1941013	ALLAND, DAVID	Not Applicable	10	INTERNAL MEDICINE/MEDICINE	623946217	US	40.7388	-74.1902	714201	UNIV OF MED/DENT OF NJ-NJ MEDICAL SCHOOL	NEWARK	NJ	SCHOOLS OF MEDICINE	07103-2757	UNITED STATES		1-SEP-2009	31-AUG-2010	855	Research Projects	2009	NIAID
Biodefense;Emerging Infectious Diseases;Genetics;Infectious Diseases;Lung;Orphan Drug;Precision Medicine;Rare Diseases;Tuberculosis	DESCRIPTION (provided by applicant): Serious infections with category B select agents or other bacteria require urgent treatment. We propose to develop a user-friendly assay system that is appropriate for point-of-care detection of category B select agents and other common pathogenic bacteria. The system will integrate a hands-free method to process clinical blood samples for PCR with an exceptio…	Algorithms;assay development;Asses;Bacteria;Bacterial DNA;base;biodefense;Biological Assay;Bioterrorism;Blood;Blood specimen;Body Fluids;Categories;Cells;Centers for Disease Control and Prevention (U.S.);Clinical;Clinical Microbiology;Code;Color;Computer software;Data;design;Detection;Development;Diagnosis;Diagnostic;DNA;Ensure;Event;experience;extracellular;Genomics;Goals;Hand;Health care facili…	Integrated Dual-Use Systems for Bio-Defense & Sepsis Diagnosis	n/a	Yes: Pre-market development	TRUE	A	bacterial disease (sepsis and biothreat agents)	NIAID	7922573	17-AUG-2010	RFA-AI-06-029	5U01AI075490-04	5	U01	AI	075490	04		BEANAN, MAUREEN J	1-SEP-2007	31-AUG-2012	Special Emphasis Panel (ZAI1-MH-M (M2))		1941013	ALLAND, DAVID	Not Applicable	10	INTERNAL MEDICINE/MEDICINE	623946217	US	40.7388	-74.1902	714201	UNIV OF MED/DENT OF NJ-NJ MEDICAL SCHOOL	NEWARK	NJ	SCHOOLS OF MEDICINE	07103-2757	UNITED STATES		1-SEP-2010	31-AUG-2012	855	Research Projects	2010	NIAID
Antimicrobial Resistance;Biodefense;Clinical Research;Emerging Infectious Diseases;Infectious Diseases;Tuberculosis	DESCRIPTION (provided by applicant): We propose to develop an integrated sample processing and identification system to detect multidrug- resistant (MDR) and extensively drug resistant (XDR) Mycobacterium tuberculosis (MTB) directly from clinical sputum samples within 90-100 minutes. In the process, we seek to begin the transformation of the clinical mycobacteriology laboratory, by substituting m…	Address;Antibiotic Resistance;Antibiotics;Antitubercular Agents;Bacteria;biodefense;Biological Assay;Biotechnology;Calibration;Categories;Cells;Chemistry;Clinical;Clinical Trials;color detection;Complement;Computer software;Cytolysis;design;Detection;Development;Diagnosis;Diagnostic;Disease Outbreaks;DNA;DNA Sequence;Drug resistance in tuberculosis;Dyes;Extreme drug resistant tuberculosis;flexibi…	Development of a second generation MDR-XDR TB assay	n/a	Yes: Pre-market development	TRUE	Both	TB	NIAID	7845017	29-APR-2010	RFA-AI-08-001	5U01AI082174-02	5	U01	AI	082174	02		JACOBS, GAIL G	18-MAY-2009	30-APR-2014	Special Emphasis Panel (ZAI1-MMT-M (J1))		1941013	ALLAND, DAVID	Not Applicable	10	INTERNAL MEDICINE/MEDICINE	623946217	US	40.7388	-74.1902	714201	UNIV OF MED/DENT OF NJ-NJ MEDICAL SCHOOL	NEWARK	NJ	SCHOOLS OF MEDICINE	07103-2757	UNITED STATES		1-MAY-2010	30-APR-2011	855	Research Projects	2010	NIAID
Antimicrobial Resistance;Biodefense;Clinical Research;Emerging Infectious Diseases;Infectious Diseases;Rare Diseases;Tuberculosis	DESCRIPTION (provided by applicant): We propose to develop an integrated sample processing and identification system to detect multidrug- resistant (MDR) and extensively drug resistant (XDR) Mycobacterium tuberculosis (MTB) directly from clinical sputum samples within 90-100 minutes. In the process, we seek to begin the transformation of the clinical mycobacteriology laboratory, by substituting m…	Address;Antibiotic Resistance;Antibiotics;Antitubercular Agents;Bacteria;biodefense;Biological Assay;Biotechnology;Calibration;Categories;Cells;Chemistry;Clinical;Clinical Trials;color detection;Complement;Computer software;Cytolysis;design;Detection;Development;Diagnosis;Diagnostic;Disease Outbreaks;DNA;DNA Sequence;Drug resistance in tuberculosis;Dyes;Extreme drug resistant tuberculosis;flexibi…	Development of a second generation MDR-XDR TB assay	n/a	Yes: Pre-market development	TRUE	Both	TB	NIAID	8069360	22-APR-2011	RFA-AI-08-001	5U01AI082174-03	5	U01	AI	082174	03		JACOBS, GAIL G	18-MAY-2009	30-APR-2014	Special Emphasis Panel (ZAI1-MMT-M (J1))		1941013	ALLAND, DAVID	Not Applicable	10	INTERNAL MEDICINE/MEDICINE	623946217	US	40.7388	-74.1902	714201	UNIV OF MED/DENT OF NJ-NJ MEDICAL SCHOOL	NEWARK	NJ	SCHOOLS OF MEDICINE	07103-2757	UNITED STATES		1-MAY-2011	30-APR-2012	855	Research Projects	2011	NIAID
Antimicrobial Resistance;Biodefense;Clinical Research;Emerging Infectious Diseases;Infectious Diseases;Rare Diseases;Tuberculosis	DESCRIPTION (provided by applicant): We propose to develop an integrated sample processing and identification system to detect multidrug- resistant (MDR) and extensively drug resistant (XDR) Mycobacterium tuberculosis (MTB) directly from clinical sputum samples within 90-100 minutes. In the process, we seek to begin the transformation of the clinical mycobacteriology laboratory, by substituting m…	Address;Antibiotic Resistance;Antibiotics;Antitubercular Agents;Bacteria;biodefense;Biological Assay;Biotechnology;Calibration;Categories;Cells;Chemistry;Clinical;Clinical Trials;color detection;Complement;Computer software;Cytolysis;design;Detection;Development;Diagnosis;Diagnostic;Disease Outbreaks;DNA;DNA Sequence;Drug resistance in tuberculosis;Dyes;Extreme drug resistant tuberculosis;flexibi…	Development of a second generation MDR-XDR TB assay	n/a	Yes: Pre-market development	TRUE	Both	TB	NIAID	8260288	13-APR-2012	RFA-AI-08-001	5U01AI082174-04	5	U01	AI	082174	04		JACOBS, GAIL G	18-MAY-2009	30-APR-2014	Special Emphasis Panel (ZAI1-MMT-M (J1))		1941013	ALLAND, DAVID	Not Applicable	10	INTERNAL MEDICINE/MEDICINE	623946217	US	40.7388	-74.1902	714201	UNIV OF MED/DENT OF NJ-NJ MEDICAL SCHOOL	NEWARK	NJ	SCHOOLS OF MEDICINE	07103-2757	UNITED STATES		1-MAY-2012	30-APR-2013	855	Research Projects	2012	NIAID	1455851	201059
Antimicrobial Resistance;Biodefense;Clinical Research;Emerging Infectious Diseases;Infectious Diseases;Rare Diseases;Tuberculosis	DESCRIPTION (provided by applicant): We propose to develop an integrated sample processing and identification system to detect multidrug- resistant (MDR) and extensively drug resistant (XDR) Mycobacterium tuberculosis (MTB) directly from clinical sputum samples within 90-100 minutes. In the process, we seek to begin the transformation of the clinical mycobacteriology laboratory, by substituting m…	Address;Antibiotic Resistance;Antibiotics;Antitubercular Agents;Bacteria;biodefense;Biological Assay;Biotechnology;Calibration;Categories;Cells;Chemistry;Clinical;Clinical Trials;color detection;Complement;Computer software;Cytolysis;design;Detection;Development;Diagnosis;Diagnostic;Disease Outbreaks;DNA;DNA Sequence;Drug resistance in tuberculosis;Dyes;Extreme drug resistant tuberculosis;flexibi…	Development of a second generation MDR-XDR TB assay	n/a	Yes: Pre-market development	TRUE	Both	TB	NIAID	8459370	5-APR-2013	RFA-AI-08-001	5U01AI082174-05	5	U01	AI	082174	05		JACOBS, GAIL G	18-MAY-2009	30-JUN-2013	Special Emphasis Panel (ZAI1-MMT-M (J1))		1941013	ALLAND, DAVID	Not Applicable	10	INTERNAL MEDICINE/MEDICINE	623946217	US	40.7388	-74.1902	714201	UNIV OF MED/DENT OF NJ-NJ MEDICAL SCHOOL	NEWARK	NJ	SCHOOLS OF MEDICINE	07103-2757	UNITED STATES		1-MAY-2013	30-JUN-2013	855	Research Projects	2013	NIAID	293902	0
No NIH Category available.	In the event of a terrorist attack using radioactive material, risk-stratification of patients based on exposure doses will be critical to ensure appropriate care. Current dosimetry assays take days to perform, which would delay life-saving therapies. This proposal seeks to develop RNA-based dosimetry assays using the GeneXpert platform that will risk-stratify patients immediately after radiation…	blood cells;clinical research;dogs;hematopoietic stem cells;human subject;microarray technology;polymerase chain reaction;radiation dosage;radiation genetics;RNA;technology /technique development;	Quantitative RT/PCR-based radiation dosimetry	n/a	N	TRUE			NIAID	7310424			5U19AI067770-02	5	U19	AI	067770	02		Unavailable			Special Emphasis Panel (ZCA1)	3	2046369	STIREWALT, DEREK L	Not Applicable	07	Unavailable	078200995	US	47.6287	-122.331	861001	FRED HUTCHINSON CANCER RES CTR	SEATTLE	WA	Research Institutes	98109-4433	UNITED STATES		1-AUG-2006	31-JUL-2007		Research Projects	2006
No NIH Category available.	In the event of a terrorist attack using radioactive material, risk-stratification of patients based on exposure doses will be critical to ensure appropriate care. Current dosimetry assays take days to perform, which would delay life-saving therapies. This proposal seeks to develop RNA-based dosimetry assays using the GeneXpert platform that will risk-stratify patients immediately after radiation…	Adverse effects;Affect;Animal Model;Animals;base;biodosimetry;Biological Assay;Blinded;Blood Cells;Bone Marrow;Candidate Disease Gene;Canis familiaris;Caring;CD4 Positive T Lymphocytes;Cells;Cessation of life;Classification;Clinical;clinically relevant;day;design;Development;DNA Microarray Chip;DNA Microarray format;Dose;dosimetry;Emergency Situation;Ensure;Ethical Issues;Event;Extracellular Spac…	Quantitative RT/PCR-based radiation dosimetry	n/a	N	TRUE			NIAID	7486748			5U19AI067770-03	5	U19	AI	067770	03		Unavailable			Special Emphasis Panel (ZCA1)	3	2046369	STIREWALT, DEREK L	Not Applicable	07	Unavailable	078200995	US	47.6287	-122.331	861001	FRED HUTCHINSON CAN RES CTR	SEATTLE	WA	Research Institutes	98109-4433	UNITED STATES		1-AUG-2007	31-JUL-2008		Research Projects	2007
Biotechnology;Genetics	In the event of a terrorist attack using radioactive material, risk-stratification of patients based on exposure doses will be critical to ensure appropriate care. Current dosimetry assays take days to perform, which would delay life-saving therapies. This proposal seeks to develop RNA-based dosimetry assays using the GeneXpert platform that will risk-stratify patients immediately after radiation…	Adverse effects;Affect;Animal Model;Animals;base;biodosimetry;Biological Assay;Blinded;Blood Cells;Bone Marrow;Candidate Disease Gene;Canis familiaris;Caring;CD4 Positive T Lymphocytes;Cells;Cessation of life;Classification;Clinical;clinically relevant;day;design;Development;DNA Microarray Chip;DNA Microarray format;Dose;dosimetry;Emergency Situation;Ensure;Ethical Issues;Event;Extracellular Spac…	Quantitative RT/PCR-based radiation dosimetry	n/a	N	TRUE			NIAID	7676112			5U19AI067770-04	5	U19	AI	067770	04		Unavailable			Special Emphasis Panel (ZCA1)	3	2046369	STIREWALT, DEREK L	Not Applicable	07	Unavailable	078200995	US	47.6287	-122.331	861001	FRED HUTCHINSON CANCER RESEARCH CENTER	SEATTLE	WA	Research Institutes	98109-4433	UNITED STATES		1-AUG-2008	31-JUL-2009		Research Projects	2008
Biodefense;Genetics	In the event of a terrorist attack using radioactive material, risk-stratification of patients based on exposure doses will be critical to ensure appropriate care. Current dosimetry assays take days to perform, which would delay life-saving therapies. This proposal seeks to develop RNA-based dosimetry assays using the GeneXpert platform that will risk-stratify patients immediately after radiation…	Adverse effects;Affect;Animal Model;Animals;base;biodosimetry;Biological Assay;Blinded;Blood Cells;Bone Marrow;Candidate Disease Gene;Canis familiaris;Caring;CD4 Positive T Lymphocytes;Cells;Cessation of life;Classification;Clinical;clinically relevant;design;Development;DNA Microarray Chip;Dose;dosimetry;Emergency Situation;Ensure;Ethical Issues;Event;Extracellular Space;gene discovery;Genes;Gen…	Quantitative RT/PCR-based radiation dosimetry	n/a	N	TRUE			NIAID	7930691		RFA-AI-04-045	5U19AI067770-05	5	U19	AI	067770	05		Unavailable		31-JUL-2012	Special Emphasis Panel (ZCA1)	3	2046369	STIREWALT, DEREK L	Not Applicable	07	Unavailable	078200995	US	47.6287	-122.331	861001	FRED HUTCHINSON CANCER RESEARCH CENTER	SEATTLE	WA	Research Institutes	98109-4433	UNITED STATES		1-AUG-2009	31-JUL-2012		Research Projects	2009
No NIH Category available.	New drugs to treat TB are urgently needed. Unfortunately, few new drugs and drug targets have been validated against Mycobacterium tuberculosis (Mtb) despite considerable advances in our understanding of the biochemistry and metabolism of this bacterium. It has become apparent that not all essential metabolic processes represent good drug targets in bacteria. Fortunately, years of drug developmen…	Anabolism;analog;Animal Model;Anti-Bacterial Agents;Antitubercular Agents;Automobile Driving;Bacteria;base;Biochemical;Biochemistry;Cell Death;Cell physiology;Cell Wall;Cells;Clinical;Computer Simulation;Critical Pathways;Data;design;DNA Gyrase;drug development;drug discovery;Drug Kinetics;Drug resistance;Drug resistance in tuberculosis;Drug Targeting;Enzymes;Essential Genes;Future;Gene Exchanges…	Process and pathway based discovery of novel anti-TB drugs	This proposal will develop a number of promising new compounds that are likely to be very useful for treating tuberculosis including drug-resistant forms.	N	TRUE			NIAID	8841306	20-FEB-2015	RFA-AI-12-044	5U19AI109713-02	5	U19	AI	109713	02		Unavailable			Special Emphasis Panel (ZAI1-LR-M)	8683	1941013	ALLAND, DAVID	Not Applicable	10	Unavailable	078795851	US			10034169	RBHS-NEW JERSEY MEDICAL SCHOOL	NEWARK	NJ	Domestic Higher Education	07103-2757	UNITED STATES		1-APR-2015	31-MAR-2016		Research Projects	2015		310575	130962
No NIH Category available.	New drugs to treat TB are urgently needed. Unfortunately, few new drugs and drug targets have been validated against Mycobacterium tuberculosis (Mtb) despite considerable advances in our understanding of the biochemistry and metabolism of this bacterium. It has become apparent that not all essential metabolic processes represent good drug targets in bacteria. Fortunately, years of drug developmen…	Anabolism;analog;Animal Model;Anti-Bacterial Agents;Automobile Driving;Bacteria;bacterial metabolism;base;Biochemical;Biochemistry;Cell Death;Cell physiology;Cell Wall;Cells;Clinical;Computer Simulation;Critical Pathways;Data;design;DNA Gyrase;drug development;drug discovery;Drug Kinetics;Drug resistance;Drug resistance in tuberculosis;Drug Targeting;Enzymes;Essential Genes;Future;Gene Exchanges;…	Process and pathway based discovery of novel anti-TB drugs	This proposal will develop a number of promising new compounds that are likely to be very useful for treating tuberculosis including drug-resistant forms.	N	TRUE			NIAID	9020193	15-MAR-2016	RFA-AI-12-044	5U19AI109713-03	5	U19	AI	109713	03		Unavailable			Special Emphasis Panel (ZAI1-LR-M)	8683	1941013	ALLAND, DAVID	Not Applicable	10	Unavailable	078795851	US			10034169	RBHS-NEW JERSEY MEDICAL SCHOOL	NEWARK	NJ	Domestic Higher Education	07103-2757	UNITED STATES		1-APR-2016	31-MAR-2017		Research Projects	2016		310374	151742
Antimicrobial Resistance;Biodefense;Clinical Research;Digestive Diseases;Emerging Infectious Diseases;Infectious Diseases;Lung;Pediatric;Rare Diseases;Tuberculosis	New drugs to treat TB are urgently needed. Unfortunately, few new drugs and drug targets have been validated against Mycobacterium tuberculosis (Mtb) despite considerable advances in our understanding of the biochemistry and metabolism of this bacterium. It has become apparent that not all essential metabolic processes represent good drug targets in bacteria. Fortunately, years of drug developmen…	Alleles;Anabolism;analog;Animal Model;Anti-Bacterial Agents;Automobile Driving;Bacteria;bacterial metabolism;base;Biochemical;Biochemistry;Cell Death;Cell physiology;Cell Wall;Cells;Clinical;Computer Simulation;Critical Pathways;Data;design;DNA Gyrase;drug development;drug discovery;Drug Kinetics;Drug resistance;Drug resistance in tuberculosis;Drug Targeting;Enzymes;Essential Genes;Future;Genes;G…	Process and pathway based discovery of novel anti-TB drugs	This proposal will develop a number of promising new compounds that are likely to be very useful for treating tuberculosis including drug-resistant forms.	N	TRUE			NIAID	9243958	20-MAR-2017	RFA-AI-12-044	5U19AI109713-04	5	U19	AI	109713	04		Unavailable			Special Emphasis Panel (ZAI1-LR-M)	8683	1941013	ALLAND, DAVID	Not Applicable	10	Unavailable	078795851	US			10034169	RBHS-NEW JERSEY MEDICAL SCHOOL	NEWARK	NJ	Domestic Higher Education	07103-2757	UNITED STATES		1-APR-2017	31-MAR-2018		Research Projects	2017		310548	183223
Antimicrobial Resistance;Biodefense;Clinical Research;Digestive Diseases;Emerging Infectious Diseases;Infectious Diseases;Lung;Pediatric;Rare Diseases;Tuberculosis	New drugs to treat TB are urgently needed. Unfortunately, few new drugs and drug targets have been validated against Mycobacterium tuberculosis (Mtb) despite considerable advances in our understanding of the biochemistry and metabolism of this bacterium. It has become apparent that not all essential metabolic processes represent good drug targets in bacteria. Fortunately, years of drug developmen…	Alleles;Anabolism;analog;Animal Model;Anti-Bacterial Agents;Automobile Driving;Bacteria;bacterial metabolism;base;Biochemical;Biochemistry;Cell Death;Cell physiology;Cell Wall;Cells;Clinical;Computer Simulation;Critical Pathways;Data;design;DNA Gyrase;drug development;drug discovery;Drug Kinetics;Drug resistance;Drug resistance in tuberculosis;Drug Screening;Drug Targeting;druggable target;Enzyme…	Process and pathway based discovery of novel anti-TB drugs	This proposal will develop a number of promising new compounds that are likely to be very useful for treating tuberculosis including drug-resistant forms.	N	TRUE			NIAID	9457316	23-MAR-2018	RFA-AI-12-044	5U19AI109713-05	5	U19	AI	109713	05		Unavailable		30-NOV-2018	Special Emphasis Panel (ZAI1-LR-M)	8683	1941013	ALLAND, DAVID	Not Applicable	10	Unavailable	078795851	US			10034169	RBHS-NEW JERSEY MEDICAL SCHOOL	NEWARK	NJ	Domestic Higher Education	07103-2757	UNITED STATES		1-APR-2018	31-MAR-2019		Research Projects	2018		184383	128009
No NIH Category available.	DESCRIPTION OF THE OVERALL U19 APPLICATION (provided by applicant): The fundamental barrier to widespread treatment of latent TB infection as a public health intervention is the inability to predict the subsequent course of any given individual, the absenceof a validated animal model to test new drug and vaccine therapies and the limited knowledge of host and bacterial factors required for entry …		Biomarkers and Mechanisms of Paucibacillary and Latent Tuberculosis	PUBLIC HEALTH RELEVANCE: TB remains a global public health emergency compounded by increasing drug resistance. Better tools are needed to control TB worldwide. Perhaps most useful would be understanding of latent TB infection and persistence infection after treatment. The discovery of new markers for high and low risk individuals in terms of development of TB and adequacy of treatment would allow…	N	TRUE			NIAID	8899433	3-AUG-2015	RFA-AI-12-045	5U19AI111276-02	5	U19	AI	111276	02		SIZEMORE, CHRISTINE F	1-AUG-2014	31-JUL-2021	Special Emphasis Panel (ZAI1-LG-M (M1))		1888883	ELLNER, JERROLD J.	ALLAND, DAVID ;SALGAME, PADMINI	07	Unavailable	005492160	US	42.3379	-71.0707	3617301	BOSTON MEDICAL CENTER	BOSTON	MA	Independent Hospitals	02118-2908	UNITED STATES		1-AUG-2015	31-JUL-2016	855	Research Projects	2015	NIAID	3244523	533856
Antimicrobial Resistance;Biodefense;Clinical Research;Emerging Infectious Diseases;Infectious Diseases;Rare Diseases;Tuberculosis	Persisting Mycobacterium tuberculosis (Mtb) evade rapid killing by chemotherapeutic agents and are the reservoir for treatment failure and relapse of tuberculosis (TB) treatment. To date, other than persistently positive cultures, no biomarkers have been identified that effectively predict which TB patients are at risk for treatment relapse after apparent cure. We will recruit a prospective cohor…	Aftercare;Attention;base;Biological Assay;Biological Markers;Biology;Cells;chemotherapeutic agent;chemotherapy;Clinical;Clinical Trials;cohort;Computers;Development;Disease;Evaluation;Evidence based treatment;Gene Expression Profile;Human;Immunotherapy;Individual;Infection;insight;Investigation;killings;Korea;Lead;Modeling;Monitor;Multidrug-Resistant Tuberculosis;mycobacterial;Mycobacterium tuber…	Biomarkers of Persistent TB Infection and TB Treatment Relapse	TB treatment is long and a significant number of treated patients relapse. In this proposal we plan to identify markers that can tell whether a person is going to relapse way before they actually relapse.	N	FALSE			NIAID	8899436	3-AUG-2015	RFA-AI-12-045	5U19AI111276-02	5	U19	AI	111276	02		Unavailable			Special Emphasis Panel (ZAI1-LG-M)	7767	1899551	HORSBURGH, CHARLES ROBERT	ALLAND, DAVID ;SALGAME, PADMINI	07	Unavailable	005492160	US	42.3379	-71.0707	3617301	BOSTON MEDICAL CENTER	BOSTON	MA	Independent Hospitals	02118-2908	UNITED STATES		1-AUG-2015	31-JUL-2016		Research Projects	2015		649912	108000
Antimicrobial Resistance;Biodefense;Biotechnology;Emerging Infectious Diseases;Genetics;Infectious Diseases;Orphan Drug;Rare Diseases;Tuberculosis	Project 4 will study the paucibacillary state that occurs during Tuberculosis (TB) treatment. TB must be treated for a minimum of six months to prevent relapses. Prolonged treatment places a huge burden on TB control programs and creates many opportunities for non-compliance, relapse and the emergence of drug resistance. Efforts to improve the speed and effectiveness of TB treatments are hampered…	Aftercare;Bacillus;Biochemical Genetics;Bioinformatics;Biological Markers;Biology;Clinical;Disease model;Drug Delivery Systems;Drug Kinetics;Drug resistance;Effectiveness;Elements;Gene Expression;Germ;Human;improved;in vivo;Integration Host Factors;killings;Kinetics;Knock-out;Lesion;Libraries;metabolomics;mutant;Mycobacterium tuberculosis;non-compliance;novel;Oryctolagus cuniculus;Patients;Pharma…	Bacterial Mechanisms and Host Pharmacokinetic Factors that Determine Persistence	Mycobacterium tuberculosis (Mtb), the germ that causes tuberculosis (TB) is very hard to kill quickly inside someone who has TB. People with TB need to be treated for a long time because of this. This project will discover how Mtb survives inside treated TB patients. It will also discover if a test can be made to predict who can be treated for shorter periods. This will allow Scientists to devise…	N	FALSE			NIAID	8899437	3-AUG-2015	RFA-AI-12-045	5U19AI111276-02	5	U19	AI	111276	02		Unavailable			Special Emphasis Panel (ZAI1-LG-M)	7768	1941013	ALLAND, DAVID	ALLAND, DAVID ;SALGAME, PADMINI	07	Unavailable	005492160	US	42.3379	-71.0707	3617301	BOSTON MEDICAL CENTER	BOSTON	MA	Independent Hospitals	02118-2908	UNITED STATES		1-AUG-2015	31-JUL-2016		Research Projects	2015		1024647	168309
Biotechnology;HIV/AIDS;Infectious Diseases;Rare Diseases;Tuberculosis	Project 2 will validate a model of human-like TB latency in New Zealand White rabbits, and apply this model to test interventions against latent TB infections (LTBl). The world's latently infected population comprises the reservoir which feeds the global tuberculosis TB epidemic. Novel approaches to treat latent infections would contribute greatly to TB eradication. There is a critical need to de…	Anatomy;Animal Model;Bacteria;Bar Codes;base;Benchmarking;Biological Markers;Brazil;Characteristics;Complex;Data;density;Disease;Drug Combinations;Epidemic;Feeds;fluorodeoxyglucose positron emission tomography;Generations;genome sequencing;Growth;Human;Image;Immune;Immunologic Tests;Immunologics;Immunosuppression;Infection;Intervention;killings;latent infection;Macaca;Maps;Measures;Modeling;Molec…	Validation and Application of a Model for Human-like TB Latency in Rabbits	Tuberculosis hides within humans in a form called latency, only to remerge years to decades later and make people sick. How this happens is poorly understood. This proposal will develop new ways to kill latent tuberculosis which would contribute greatly to tuberculosis control and eventual eradication.	N	FALSE			NIAID	8899435	3-AUG-2015	RFA-AI-12-045	5U19AI111276-02	5	U19	AI	111276	02		Unavailable			Special Emphasis Panel (ZAI1-LG-M)	7766	10972746	DARTOIS, VERONIQUE	ALLAND, DAVID ;SALGAME, PADMINI	07	Unavailable	005492160	US	42.3379	-71.0707	3617301	BOSTON MEDICAL CENTER	BOSTON	MA	Independent Hospitals	02118-2908	UNITED STATES		1-AUG-2015	31-JUL-2016		Research Projects	2015		521054	85395
Antimicrobial Resistance;Biodefense;Clinical Research;Emerging Infectious Diseases;Infectious Diseases;Lung;Orphan Drug;Rare Diseases;Tuberculosis	The proposed Administrative Core under the direction of Dr. Ellner (PI) and Mr. David Hom (Director) will take overall responsibility of management (fiscal, regulatory, operational), coordinating (operational, logistics), and oversight of all TBRU activities. The Administrative Core will assist proposed sites with study development (biostatistics, protocol, operating procedures), implementation a…	Animals;Biological Markers;Biometry;clinical research site;Collection;computerized data processing;Data;data management;Development;Drug resistance;Evaluation;evidence base;Leadership;Logistics;member;Monitor;novel marker;Performance;Prevention;Procedures;Process;programs;Protocols documentation;public health emergency;Quality Control;Research Personnel;Review Committee;Site;Structure;tool;Tuberc…	Administrative Core	TB remains a global public health emergency compounded by increasing drug resistance. Better tools are needed to control TB. Discovery of new markers for the development of TB and adequacy of treatment would allow evidence-based determination of treatment options for prevention and cure. The Administrative Core/Data Management Center will provide coordination, management of the proposed TBRU.	N	FALSE			NIAID	8899438	3-AUG-2015	RFA-AI-12-045	5U19AI111276-02	5	U19	AI	111276	02		Unavailable			Special Emphasis Panel (ZAI1-LG-M)	7769	11243042	HORN, DAVID LOUIS	ALLAND, DAVID ;SALGAME, PADMINI	07	Unavailable	005492160	US	42.3379	-71.0707	3617301	BOSTON MEDICAL CENTER	BOSTON	MA	Independent Hospitals	02118-2908	UNITED STATES		1-AUG-2015	31-JUL-2016		Research Projects	2015		623040	102356
Clinical Research;Emerging Infectious Diseases;HIV/AIDS;Infectious Diseases;Prevention;Rare Diseases;Tuberculosis	The currently available tuberculin skin test (TST) and interferon gamma release assays (IGRA) cannot distinguish between infected persons who i) contain the infection and eliminate the organism (	Antigens;Bacteria;Biological Assay;Biological Markers;Brazil;CD4 Positive T Lymphocytes;Clinical;cohort;Disease;Flow Cytometry;high risk;Immunity;Infection;Interferon Type II;Knowledge;Korea;Lesion;Memory;MHC Class II Genes;Multidrug-Resistant Tuberculosis;Mycobacterium tuberculosis;Organism;Oryctolagus cuniculus;Patients;Persons;PET/CT scan;Pharmaceutical Preparations;prevent;Proteomics;Relapse;…	Clinical Core	Many people exposed to the bacteria that cause Tuberculosis (TB) become infected but only a small number will progress to disease. This proposal will develop new tests that can identify people who are either at high risk or low risk of developing TB. The knowledge gained will allow targeting TB treatment to the right group of infected people and preventing them from developing Tb and spreading th…	N	FALSE			NIAID	8899439	3-AUG-2015	RFA-AI-12-045	5U19AI111276-02	5	U19	AI	111276	02		Unavailable			Special Emphasis Panel (ZAI1-LG-M)	7772	1899551	HORSBURGH, CHARLES ROBERT	ALLAND, DAVID ;SALGAME, PADMINI	07	Unavailable	005492160	US	42.3379	-71.0707	3617301	BOSTON MEDICAL CENTER	BOSTON	MA	Independent Hospitals	02118-2908	UNITED STATES		1-AUG-2015	31-JUL-2016		Research Projects	2015		23389	3822
No NIH Category available.	The currently available tuberculin skin test (TST) and interferon gamma release assays (IGRA) cannot distinguish between infected persons who i) contain the infection and eliminate the organism (	Antigens;Bacteria;Biological Assay;Biological Markers;Brazil;CD4 Positive T Lymphocytes;cohort;Disease;Flow Cytometry;high risk;Immunity;Infection;Interferon Type II;Knowledge;Korea;Lesion;Memory;MHC Class II Genes;Multidrug-Resistant Tuberculosis;Mycobacterium tuberculosis;Organism;Oryctolagus cuniculus;Patients;Persons;PET/CT scan;Pharmaceutical Preparations;prevent;Proteomics;Relapse;Risk;T-Ly…	Biomarkers to Stratify Risk of Progression from Latent TB Infection to Active	Many people exposed to the bacteria that cause Tuberculosis (TB) become infected but only a small number will progress to disease. This proposal will develop new tests that can identify people who are either at high risk or low risk of developing TB. The knowledge gained will allow targeting TB treatment to the right group of infected people and preventing them from developing Tb and spreading th…	N	FALSE			NIAID	8899434	3-AUG-2015	RFA-AI-12-045	5U19AI111276-02	5	U19	AI	111276	02		Unavailable			Special Emphasis Panel (ZAI1-LG-M)	7765	1866925	SALGAME, PADMINI	ALLAND, DAVID ;SALGAME, PADMINI	07	Unavailable	005492160	US	42.3379	-71.0707	3617301	BOSTON MEDICAL CENTER	BOSTON	MA	Independent Hospitals	02118-2908	UNITED STATES		1-AUG-2015	31-JUL-2016		Research Projects	2015		402481	65974
Antimicrobial Resistance;Biodefense;Biotechnology;Clinical Research;Emerging Infectious Diseases;Infectious Diseases;Orphan Drug;Rare Diseases;Tuberculosis	Persisting Mycobacterium tuberculosis (Mtb) evade rapid killing by chemotherapeutic agents and are the reservoir for treatment failure and relapse of tuberculosis (TB) treatment. To date, other than persistently positive cultures, no biomarkers have been identified that effectively predict which TB patients are at risk for treatment relapse after apparent cure. We will recruit a prospective cohor…	Aftercare;Attention;base;Biological Assay;Biological Markers;Biology;biomarker panel;candidate marker;Cells;chemotherapeutic agent;chemotherapy;Clinical;Clinical Trials;cohort;Computers;Development;Disease;Evaluation;Evidence based treatment;Human;Immunotherapy;individual patient;Infection;insight;Investigation;killings;Korea;Lead;Modeling;Monitor;Multidrug-Resistant Tuberculosis;mycobacterial;My…	Biomarkers of Persistent TB Infection and TB Treatment Relapse	TB treatment is long and a significant number of treated patients relapse. In this proposal we plan to identify markers that can tell whether a person is going to relapse way before they actually relapse.	N	TRUE			NIAID	9119766	28-JUL-2016	RFA-AI-12-045	5U19AI111276-03	5	U19	AI	111276	03		Unavailable			Special Emphasis Panel (ZAI1-LG-M)	7767	1899551	HORSBURGH, CHARLES ROBERT	ALLAND, DAVID ;SALGAME, PADMINI	07	Unavailable	005492160	US	42.3379	-71.0707	3617301	BOSTON MEDICAL CENTER	BOSTON	MA	Independent Hospitals	02118-2908	UNITED STATES		1-AUG-2016	31-JUL-2017		Research Projects	2016		224178	31820
Antimicrobial Resistance;Biodefense;Biotechnology;Emerging Infectious Diseases;Genetics;Infectious Diseases;Orphan Drug;Rare Diseases;Tuberculosis	Project 4 will study the paucibacillary state that occurs during Tuberculosis (TB) treatment. TB must be treated for a minimum of six months to prevent relapses. Prolonged treatment places a huge burden on TB control programs and creates many opportunities for non-compliance, relapse and the emergence of drug resistance. Efforts to improve the speed and effectiveness of TB treatments are hampered…	Aftercare;Bacillus;Biochemical Genetics;Bioinformatics;Biological Markers;Biology;Clinical;Disease model;Drug Delivery Systems;Drug Kinetics;Drug resistance;Effectiveness;Elements;Gene Expression;Germ;Human;improved;in vivo;Integration Host Factors;killings;Kinetics;Knock-out;Lesion;Libraries;metabolomics;mutant;Mycobacterium tuberculosis;non-compliance;novel;Oryctolagus cuniculus;Patients;Pharma…	Bacterial Mechanisms and Host Pharmacokinetic Factors that Determine Persistence	Mycobacterium tuberculosis (Mtb), the germ that causes tuberculosis (TB) is very hard to kill quickly inside someone who has TB. People with TB need to be treated for a long time because of this. This project will discover how Mtb survives inside treated TB patients. It will also discover if a test can be made to predict who can be treated for shorter periods. This will allow Scientists to devise…	N	FALSE			NIAID	9119767	28-JUL-2016	RFA-AI-12-045	5U19AI111276-03	5	U19	AI	111276	03		Unavailable			Special Emphasis Panel (ZAI1-LG-M)	7768	1941013	ALLAND, DAVID	ALLAND, DAVID ;SALGAME, PADMINI	07	Unavailable	005492160	US	42.3379	-71.0707	3617301	BOSTON MEDICAL CENTER	BOSTON	MA	Independent Hospitals	02118-2908	UNITED STATES		1-AUG-2016	31-JUL-2017		Research Projects	2016		900408	127803
Antimicrobial Resistance;Biodefense;Emerging Infectious Diseases;Genetics;Infectious Diseases;Orphan Drug;Rare Diseases;Tuberculosis	Project 2 will validate a model of human-like TB latency in New Zealand White rabbits, and apply this model to test interventions against latent TB infections (LTBl). The world's latently infected population comprises the reservoir which feeds the global tuberculosis TB epidemic. Novel approaches to treat latent infections would contribute greatly to TB eradication. There is a critical need to de…	Anatomy;Animal Model;Bacteria;Bar Codes;base;Benchmarking;Biological Markers;Brazil;Characteristics;Complex;Data;density;Disease;Epidemic;Feeds;fluorodeoxyglucose positron emission tomography;Generations;genome sequencing;Growth;Human;Image;Immune;Immunologic Tests;Immunologics;Immunosuppression;Infection;Intervention;killings;latent infection;Macaca;Maps;Measures;Modeling;Molecular;Mus;mutant;Mu…	Validation and Application of a Model for Human-like TB Latency in Rabbits	Tuberculosis hides within humans in a form called latency, only to remerge years to decades later and make people sick. How this happens is poorly understood. This proposal will develop new ways to kill latent tuberculosis which would contribute greatly to tuberculosis control and eventual eradication.	N	FALSE			NIAID	9119765	28-JUL-2016	RFA-AI-12-045	5U19AI111276-03	5	U19	AI	111276	03		Unavailable			Special Emphasis Panel (ZAI1-LG-M)	7766	10972746	DARTOIS, VERONIQUE	ALLAND, DAVID ;SALGAME, PADMINI	07	Unavailable	005492160	US	42.3379	-71.0707	3617301	BOSTON MEDICAL CENTER	BOSTON	MA	Independent Hospitals	02118-2908	UNITED STATES		1-AUG-2016	31-JUL-2017		Research Projects	2016		475947	67556
Antimicrobial Resistance;Biodefense;Emerging Infectious Diseases;Genetics;Infectious Diseases;Orphan Drug;Rare Diseases;Tuberculosis	DESCRIPTION OF THE OVERALL U19 APPLICATION (provided by applicant): The fundamental barrier to widespread treatment of latent TB infection as a public health intervention is the inability to predict the subsequent course of any given individual, the absenceof a validated animal model to test new drug and vaccine therapies and the limited knowledge of host and bacterial factors required for entry …	Animal Model;Antimicrobial Resistance;Biological Markers;Boston;Brazil;Clinical;Clinical Research;clinical research site;Clinical Trials;Disease;drug development;Drug Kinetics;epidemiology study;Genetic;Human;Immunology;Immunotherapy;Individual;Infection;Knowledge;Medical center;Microbiology;Modeling;Molecular Genetics;Mutation;novel therapeutics;novel vaccines;Organism;Oryctolagus cuniculus;Phen…	Biomarkers and Mechanisms of Paucibacillary and Latent Tuberculosis	PUBLIC HEALTH RELEVANCE: TB remains a global public health emergency compounded by increasing drug resistance. Better tools are needed to control TB worldwide. Perhaps most useful would be understanding of latent TB infection and persistence infection after treatment. The discovery of new markers for high and low risk individuals in terms of development of TB and adequacy of treatment would allow…	N	FALSE			NIAID	9119761	28-JUL-2016	RFA-AI-12-045	5U19AI111276-03	5	U19	AI	111276	03		SIZEMORE, CHRISTINE F	1-AUG-2014	31-JUL-2021	Special Emphasis Panel (ZAI1-LG-M (M1))		1888883	ELLNER, JERROLD J.	ALLAND, DAVID ;SALGAME, PADMINI	07	Unavailable	005492160	US	42.3379	-71.0707	3617301	BOSTON MEDICAL CENTER	BOSTON	MA	Independent Hospitals	02118-2908	UNITED STATES		1-AUG-2016	31-JUL-2017	855	Research Projects	2016	NIAID	3090504	382695
Antimicrobial Resistance;Biodefense;Bioengineering;Clinical Research;Emerging Infectious Diseases;Infectious Diseases;Lung;Orphan Drug;Rare Diseases;Tuberculosis	The proposed Administrative Core under the direction of Dr. Ellner (PI) and Mr. David Hom (Director) will take overall responsibility of management (fiscal, regulatory, operational), coordinating (operational, logistics), and oversight of all TBRU activities. The Administrative Core will assist proposed sites with study development (biostatistics, protocol, operating procedures), implementation a…	Animals;Biological Markers;Biometry;clinical research site;Collection;computerized data processing;Data;data management;Development;Drug resistance;Evaluation;evidence base;Leadership;Logistics;member;Monitor;novel marker;Performance;Prevention;Procedures;Process;programs;Protocols documentation;public health emergency;Quality Control;Research Personnel;Review Committee;Site;Statistical Computing…	Administrative Core	TB remains a global public health emergency compounded by increasing drug resistance. Better tools are needed to control TB. Discovery of new markers for the development of TB and adequacy of treatment would allow evidence-based determination of treatment options for prevention and cure. The Administrative Core/Data Management Center will provide coordination, management of the proposed TBRU.	N	FALSE			NIAID	9119768	28-JUL-2016	RFA-AI-12-045	5U19AI111276-03	5	U19	AI	111276	03		Unavailable			Special Emphasis Panel (ZAI1-LG-M)	7769	11243042	HORN, DAVID LOUIS	ALLAND, DAVID ;SALGAME, PADMINI	07	Unavailable	005492160	US	42.3379	-71.0707	3617301	BOSTON MEDICAL CENTER	BOSTON	MA	Independent Hospitals	02118-2908	UNITED STATES		1-AUG-2016	31-JUL-2017		Research Projects	2016		452157	64179
No NIH Category available.	The currently available tuberculin skin test (TST) and interferon gamma release assays (IGRA) cannot distinguish between infected persons who i) contain the infection and eliminate the organism (	Antigens;Bacteria;Biological Assay;Biological Markers;Brazil;CD4 Positive T Lymphocytes;Clinical;cohort;Disease;Flow Cytometry;fluorodeoxyglucose positron emission tomography;high risk;Immunity;Infection;Interferon Type II;Knowledge;Korea;Lesion;Memory;MHC Class II Genes;Multidrug-Resistant Tuberculosis;Mycobacterium tuberculosis;Organism;Oryctolagus cuniculus;Patients;Persons;PET/CT scan;Pharmac…	Clinical Core	Many people exposed to the bacteria that cause Tuberculosis (TB) become infected but only a small number will progress to disease. This proposal will develop new tests that can identify people who are either at high risk or low risk of developing TB. The knowledge gained will allow targeting TB treatment to the right group of infected people and preventing them from developing Tb and spreading th…	N	FALSE			NIAID	9119769	28-JUL-2016	RFA-AI-12-045	5U19AI111276-03	5	U19	AI	111276	03		Unavailable			Special Emphasis Panel (ZAI1-LG-M)	7772	1899551	HORSBURGH, CHARLES ROBERT	ALLAND, DAVID ;SALGAME, PADMINI	07	Unavailable	005492160	US	42.3379	-71.0707	3617301	BOSTON MEDICAL CENTER	BOSTON	MA	Independent Hospitals	02118-2908	UNITED STATES		1-AUG-2016	31-JUL-2017		Research Projects	2016		64998	9226
Clinical Research;HIV/AIDS;Infectious Diseases;Prevention;Rare Diseases;Tuberculosis	The currently available tuberculin skin test (TST) and interferon gamma release assays (IGRA) cannot distinguish between infected persons who i) contain the infection and eliminate the organism (	Antigens;Bacteria;Biological Assay;Biological Markers;Brazil;CD4 Positive T Lymphocytes;cohort;Disease;Flow Cytometry;fluorodeoxyglucose positron emission tomography;high risk;Immunity;Infection;Interferon Type II;Knowledge;Korea;Lesion;Memory;MHC Class II Genes;Multidrug-Resistant Tuberculosis;Mycobacterium tuberculosis;Organism;Oryctolagus cuniculus;Patients;Persons;PET/CT scan;Pharmaceutical P…	Biomarkers to Stratify Risk of Progression from Latent TB Infection to Active	Many people exposed to the bacteria that cause Tuberculosis (TB) become infected but only a small number will progress to disease. This proposal will develop new tests that can identify people who are either at high risk or low risk of developing TB. The knowledge gained will allow targeting TB treatment to the right group of infected people and preventing them from developing Tb and spreading th…	N	FALSE			NIAID	9119764	28-JUL-2016	RFA-AI-12-045	5U19AI111276-03	5	U19	AI	111276	03		Unavailable			Special Emphasis Panel (ZAI1-LG-M)	7765	1866925	SALGAME, PADMINI	ALLAND, DAVID ;SALGAME, PADMINI	07	Unavailable	005492160	US	42.3379	-71.0707	3617301	BOSTON MEDICAL CENTER	BOSTON	MA	Independent Hospitals	02118-2908	UNITED STATES		1-AUG-2016	31-JUL-2017		Research Projects	2016		972816	82111
Biotechnology;Genetics;HIV/AIDS;Infectious Diseases;Orphan Drug;Rare Diseases;Tuberculosis	DESCRIPTION OF THE OVERALL U19 APPLICATION (provided by applicant): The fundamental barrier to widespread treatment of latent TB infection as a public health intervention is the inability to predict the subsequent course of any given individual, the absenceof a validated animal model to test new drug and vaccine therapies and the limited knowledge of host and bacterial factors required for entry …	Aftercare;Animal Model;Antimicrobial Resistance;Binding Sites;Biological Markers;Boston;Brazil;Clinical;Clinical Research;clinical research site;Clinical Trials;Development;Disease;drug development;Drug Kinetics;Drug resistance;epidemiology study;evidence base;Genetic;genetic resistance;Human;Immunology;Immunotherapy;Individual;Infection;Knowledge;Medical center;Microbiology;Modeling;Molecular Ge…	Biomarkers and Mechanisms of Paucibacillary and Latent Tuberculosis	PUBLIC HEALTH RELEVANCE: TB remains a global public health emergency compounded by increasing drug resistance. Better tools are needed to control TB worldwide. Perhaps most useful would be understanding of latent TB infection and persistence infection after treatment. The discovery of new markers for high and low risk individuals in terms of development of TB and adequacy of treatment would allow…	N	TRUE			NIAID	9322279	21-JUL-2017	RFA-AI-12-045	5U19AI111276-04	5	U19	AI	111276	04		KRAIGSLEY, ALISON	1-AUG-2014	31-JUL-2021	Special Emphasis Panel (ZAI1-LG-M (M1))		1888883	ELLNER, JERROLD J.	ALLAND, DAVID ;SALGAME, PADMINI	07	Unavailable	005492160	US	42.3379	-71.0707	3617301	BOSTON MEDICAL CENTER	BOSTON	MA	Independent Hospitals	02118-2908	UNITED STATES		1-AUG-2017	31-JUL-2018	855	Research Projects	2017	NIAID	3293942	458658
Biodefense;Biotechnology;Emerging Infectious Diseases;Genetics;Infectious Diseases;Orphan Drug;Rare Diseases;Tuberculosis	Project 4 will study the paucibacillary state that occurs during Tuberculosis (TB) treatment. TB must be treated for a minimum of six months to prevent relapses. Prolonged treatment places a huge burden on TB control programs and creates many opportunities for non-compliance, relapse and the emergence of drug resistance. Efforts to improve the speed and effectiveness of TB treatments are hampered…	Aftercare;Bacillus;Biochemical Genetics;Bioinformatics;Biological Markers;Biology;Clinical;Disease model;Drug Delivery Systems;Drug Kinetics;Drug resistance;Effectiveness;Elements;Gene Expression;Germ;Human;improved;in vivo;Integration Host Factors;killings;Kinetics;Knock-out;Lesion;Libraries;Metabolic;metabolomics;mutant;Mycobacterium tuberculosis;non-compliance;novel;Oryctolagus cuniculus;Patie…	Bacterial Mechanisms and Host Pharmacokinetic Factors that Determine Persistence	Mycobacterium tuberculosis (Mtb), the germ that causes tuberculosis (TB) is very hard to kill quickly inside someone who has TB. People with TB need to be treated for a long time because of this. This project will discover how Mtb survives inside treated TB patients. It will also discover if a test can be made to predict who can be treated for shorter periods. This will allow Scientists to devise…	N	FALSE			NIAID	9322287	21-JUL-2017	RFA-AI-12-045	5U19AI111276-04	5	U19	AI	111276	04		Unavailable			Special Emphasis Panel (ZAI1-LG-M)	7768	10972746	DARTOIS, VERONIQUE	ALLAND, DAVID ;SALGAME, PADMINI	07	Unavailable	005492160	US	42.3379	-71.0707	3617301	BOSTON MEDICAL CENTER	BOSTON	MA	Independent Hospitals	02118-2908	UNITED STATES		1-AUG-2017	31-JUL-2018		Research Projects	2017		742551	0
Biotechnology;HIV/AIDS;Infectious Diseases;Rare Diseases;Tuberculosis	Project 2 will validate a model of human-like TB latency in New Zealand White rabbits, and apply this model to test interventions against latent TB infections (LTBl). The world's latently infected population comprises the reservoir which feeds the global tuberculosis TB epidemic. Novel approaches to treat latent infections would contribute greatly to TB eradication. There is a critical need to de…	Anatomy;Animal Model;Bacteria;Bar Codes;base;Benchmarking;Binding Sites;Biological Markers;Brazil;Characteristics;Complex;Data;density;Disease;Epidemic;feeding;Feeds;fluorodeoxyglucose positron emission tomography;Generations;genome sequencing;Growth;Human;Immune;Immunologic Tests;immunological intervention;Immunosuppression;Infection;Intervention;killings;latent infection;Macaca;Measures;Microbi…	Validation and Application of a Model for Human-like TB Latency in Rabbits	Tuberculosis hides within humans in a form called latency, only to remerge years to decades later and make people sick. How this happens is poorly understood. This proposal will develop new ways to kill latent tuberculosis which would contribute greatly to tuberculosis control and eventual eradication.	N	FALSE			NIAID	9322285	21-JUL-2017	RFA-AI-12-045	5U19AI111276-04	5	U19	AI	111276	04		Unavailable			Special Emphasis Panel (ZAI1-LG-M)	7766	1941013	ALLAND, DAVID	ALLAND, DAVID ;SALGAME, PADMINI	07	Unavailable	005492160	US	42.3379	-71.0707	3617301	BOSTON MEDICAL CENTER	BOSTON	MA	Independent Hospitals	02118-2908	UNITED STATES		1-AUG-2017	31-JUL-2018		Research Projects	2017		574332	0
Antimicrobial Resistance;Biodefense;Bioengineering;Clinical Research;Emerging Infectious Diseases;Infectious Diseases;Lung;Orphan Drug;Rare Diseases;Tuberculosis	The proposed Administrative Core under the direction of Dr. Ellner (PI) and Mr. David Hom (Director) will take overall responsibility of management (fiscal, regulatory, operational), coordinating (operational, logistics), and oversight of all TBRU activities. The Administrative Core will assist proposed sites with study development (biostatistics, protocol, operating procedures), implementation a…	Animals;Biological Markers;Biometry;clinical research site;Collection;computerized data processing;Data;data management;Development;Drug resistance;Evaluation;evidence base;Leadership;Logistics;member;Monitor;novel marker;Performance;Prevention;Procedures;Process;programs;Protocols documentation;public health emergency;Quality Control;Research Personnel;Review Committee;Site;Structure;tool;Tuberc…	Administrative Core	TB remains a global public health emergency compounded by increasing drug resistance. Better tools are needed to control TB. Discovery of new markers for the development of TB and adequacy of treatment would allow evidence-based determination of treatment options for prevention and cure. The Administrative Core/Data Management Center will provide coordination, management of the proposed TBRU.	N	FALSE			NIAID	9322288	21-JUL-2017	RFA-AI-12-045	5U19AI111276-04	5	U19	AI	111276	04		Unavailable			Special Emphasis Panel (ZAI1-LG-M)	7769	11243042	HORN, DAVID LOUIS	ALLAND, DAVID ;SALGAME, PADMINI	07	Unavailable	005492160	US	42.3379	-71.0707	3617301	BOSTON MEDICAL CENTER	BOSTON	MA	Independent Hospitals	02118-2908	UNITED STATES		1-AUG-2017	31-JUL-2018		Research Projects	2017		547200	405175
Biodefense;Clinical Research;Emerging Infectious Diseases;HIV/AIDS;Infectious Diseases;Prevention;Rare Diseases;Tuberculosis	The currently available tuberculin skin test (TST) and interferon gamma release assays (IGRA) cannot distinguish between infected persons who i) contain the infection and eliminate the organism (	Antigens;Bacteria;Biological Assay;Biological Markers;Brazil;CD4 Positive T Lymphocytes;Clinical;cohort;Disease;Flow Cytometry;fluorodeoxyglucose positron emission tomography;high risk;Immunity;Infection;Interferon Type II;Knowledge;Korea;Lesion;MHC Class II Genes;Multidrug-Resistant Tuberculosis;Mycobacterium tuberculosis;Organism;Oryctolagus cuniculus;Patients;Persons;PET/CT scan;Pharmaceutical…	Clinical Core	Many people exposed to the bacteria that cause Tuberculosis (TB) become infected but only a small number will progress to disease. This proposal will develop new tests that can identify people who are either at high risk or low risk of developing TB. The knowledge gained will allow targeting TB treatment to the right group of infected people and preventing them from developing Tb and spreading th…	N	FALSE			NIAID	9322289	21-JUL-2017	RFA-AI-12-045	5U19AI111276-04	5	U19	AI	111276	04		Unavailable			Special Emphasis Panel (ZAI1-LG-M)	7772	1899551	HORSBURGH, CHARLES ROBERT	ALLAND, DAVID ;SALGAME, PADMINI	07	Unavailable	005492160	US	42.3379	-71.0707	3617301	BOSTON MEDICAL CENTER	BOSTON	MA	Independent Hospitals	02118-2908	UNITED STATES		1-AUG-2017	31-JUL-2018		Research Projects	2017		28823	21341
Clinical Research;HIV/AIDS;Infectious Diseases;Prevention;Rare Diseases;Tuberculosis	The currently available tuberculin skin test (TST) and interferon gamma release assays (IGRA) cannot distinguish between infected persons who i) contain the infection and eliminate the organism (	Antigens;Bacteria;Biological Assay;Biological Markers;Brazil;CD4 Positive T Lymphocytes;cohort;Disease;Flow Cytometry;fluorodeoxyglucose positron emission tomography;high risk;Immunity;Infection;Interferon Type II;Knowledge;Korea;Lesion;MHC Class II Genes;Multidrug-Resistant Tuberculosis;Mycobacterium tuberculosis;Organism;Oryctolagus cuniculus;Patients;Persons;PET/CT scan;Pharmaceutical Preparat…	Biomarkers to Stratify Risk of Progression from Latent TB Infection to Active	Many people exposed to the bacteria that cause Tuberculosis (TB) become infected but only a small number will progress to disease. This proposal will develop new tests that can identify people who are either at high risk or low risk of developing TB. The knowledge gained will allow targeting TB treatment to the right group of infected people and preventing them from developing Tb and spreading th…	N	FALSE			NIAID	9322281	21-JUL-2017	RFA-AI-12-045	5U19AI111276-04	5	U19	AI	111276	04		Unavailable			Special Emphasis Panel (ZAI1-LG-M)	7765	1866925	SALGAME, PADMINI	ALLAND, DAVID ;SALGAME, PADMINI	07	Unavailable	005492160	US	42.3379	-71.0707	3617301	BOSTON MEDICAL CENTER	BOSTON	MA	Independent Hospitals	02118-2908	UNITED STATES		1-AUG-2017	31-JUL-2018		Research Projects	2017		1168346	0
Antimicrobial Resistance;Biodefense;Clinical Research;Emerging Infectious Diseases;Infectious Diseases;Rare Diseases;Tuberculosis	Persisting Mycobacterium tuberculosis (Mtb) evade rapid killing by chemotherapeutic agents and are the reservoir for treatment failure and relapse of tuberculosis (TB) treatment. To date, other than persistently positive cultures, no biomarkers have been identified that effectively predict which TB patients are at risk for treatment relapse after apparent cure. We will recruit a prospective cohor…	Aftercare;Attention;base;Biological Assay;Biological Markers;Biology;biomarker panel;candidate marker;Cells;chemotherapeutic agent;chemotherapy;Clinical;Clinical Trials;Computers;Development;Disease;Evaluation;Evidence based treatment;fluorodeoxyglucose positron emission tomography;Human;Immunotherapy;individual patient;Infection;insight;Investigation;killings;Korea;Lead;Modeling;Monitor;Multidru…	Biomarkers of Persistent TB Infection and TB Treatment Relapse	TB treatment is long and a significant number of treated patients relapse. In this proposal we plan to identify markers that can tell whether a person is going to relapse way before they actually relapse.	N	FALSE			NIAID	9322286	9-FEB-2018	RFA-AI-12-045	5U19AI111276-04	5	U19	AI	111276	04		Unavailable			Special Emphasis Panel (ZAI1-LG-M)	7767	1899551	HORSBURGH, CHARLES ROBERT	ALLAND, DAVID ;SALGAME, PADMINI	07	Unavailable	005492160	US	42.3379	-71.0707	3617301	BOSTON MEDICAL CENTER	BOSTON	MA	Independent Hospitals	02118-2908	UNITED STATES		1-AUG-2017	31-JUL-2018		Research Projects	2017		232690	32142
Antimicrobial Resistance;Biodefense;Biotechnology;Clinical Research;Emerging Infectious Diseases;Infectious Diseases;Orphan Drug;Rare Diseases;Tuberculosis	Persisting Mycobacterium tuberculosis (Mtb) evade rapid killing by chemotherapeutic agents and are the reservoir for treatment failure and relapse of tuberculosis (TB) treatment. To date, other than persistently positive cultures, no biomarkers have been identified that effectively predict which TB patients are at risk for treatment relapse after apparent cure. We will recruit a prospective cohor…	Aftercare;Attention;base;Biological Assay;Biological Markers;Biology;biomarker panel;candidate marker;Cells;chemotherapeutic agent;chemotherapy;Clinical;Clinical Trials;Computers;Development;Disease;Evaluation;Evidence based treatment;fluorodeoxyglucose positron emission tomography;Human;Immunotherapy;individual patient;insight;Investigation;Korea;Lead;Modeling;Monitor;Multidrug-Resistant Tubercu…	Biomarkers of Persistent TB Infection and TB Treatment Relapse	TB treatment is long and a significant number of treated patients relapse. In this proposal we plan to identify markers that can tell whether a person is going to relapse way before they actually relapse.	N	TRUE			NIAID	9646207	17-MAY-2019	RFA-AI-12-045	5U19AI111276-05	5	U19	AI	111276	05		KRAIGSLEY, ALISON		31-JAN-2019	Special Emphasis Panel (ZAI1-LG-M)	7767	1899551	HORSBURGH, CHARLES ROBERT	ALLAND, DAVID ;SALGAME, PADMINI	07	Unavailable	005492160	US	42.3379	-71.0707	3617301	BOSTON MEDICAL CENTER	BOSTON	MA	Independent Hospitals	02118-2908	UNITED STATES		1-AUG-2018	31-JUL-2019		Research Projects	2018		80562	26111
Biotechnology;Genetics;HIV/AIDS;Infectious Diseases;Orphan Drug;Rare Diseases;Tuberculosis	DESCRIPTION OF THE OVERALL U19 APPLICATION (provided by applicant): The fundamental barrier to widespread treatment of latent TB infection as a public health intervention is the inability to predict the subsequent course of any given individual, the absenceof a validated animal model to test new drug and vaccine therapies and the limited knowledge of host and bacterial factors required for entry …	Aftercare;Animal Model;Antimicrobial Resistance;Binding Sites;Biological Markers;Boston;Brazil;Clinical;Clinical Research;clinical research site;Clinical Trials;Development;Disease;drug development;Drug Kinetics;Drug resistance;epidemiology study;evidence base;Genetic;genetic resistance;human model;Immunology;Immunotherapy;Individual;Infection;Knowledge;Medical center;Microbiology;Modeling;Molecu…	Biomarkers and Mechanisms of Paucibacillary and Latent Tuberculosis	PUBLIC HEALTH RELEVANCE: TB remains a global public health emergency compounded by increasing drug resistance. Better tools are needed to control TB worldwide. Perhaps most useful would be understanding of latent TB infection and persistence infection after treatment. The discovery of new markers for high and low risk individuals in terms of development of TB and adequacy of treatment would allow…	N	FALSE			NIAID	9532720	3-AUG-2018	RFA-AI-12-045	5U19AI111276-05	5	U19	AI	111276	05		MENDEZ, SUSANA	1-AUG-2014	31-JAN-2019	Special Emphasis Panel (ZAI1-LG-M (M1))		1888883	ELLNER, JERROLD J.	ALLAND, DAVID ;SALGAME, PADMINI	07	Unavailable	005492160	US	42.3379	-71.0707	3617301	BOSTON MEDICAL CENTER	BOSTON	MA	Independent Hospitals	02118-2908	UNITED STATES		1-AUG-2018	31-JAN-2019	855	Research Projects	2018	NIAID	1057176	356014
No NIH Category available.	Project 4 will study the paucibacillary state that occurs during Tuberculosis (TB) treatment. TB must be treated for a minimum of six months to prevent relapses. Prolonged treatment places a huge burden on TB control programs and creates many opportunities for non-compliance, relapse and the emergence of drug resistance. Efforts to improve the speed and effectiveness of TB treatments are hampered…	Aftercare;Bacillus;Biochemical Genetics;Bioinformatics;Biological Markers;Biology;Clinical;Disease model;Drug Delivery Systems;Drug Kinetics;Drug resistance;Effectiveness;Elements;Gene Expression;Germ;Human;improved;in vivo;Integration Host Factors;Kinetics;Knock-out;Lesion;Libraries;Metabolic;metabolomics;mutant;Mycobacterium tuberculosis;non-compliance;novel;Oryctolagus cuniculus;Patients;Pharm…	Bacterial Mechanisms and Host Pharmacokinetic Factors that Determine Persistence	Mycobacterium tuberculosis (Mtb), the germ that causes tuberculosis (TB) is very hard to kill quickly inside someone who has TB. People with TB need to be treated for a long time because of this. This project will discover how Mtb survives inside treated TB patients. It will also discover if a test can be made to predict who can be treated for shorter periods. This will allow Scientists to devise…	N	FALSE			NIAID	9532733	3-AUG-2018	RFA-AI-12-045	5U19AI111276-05	5	U19	AI	111276	05		Unavailable		31-JAN-2019	Special Emphasis Panel (ZAI1-LG-M)	7768	10972746	DARTOIS, VERONIQUE	ALLAND, DAVID ;SALGAME, PADMINI	07	Unavailable	005492160	US	42.3379	-71.0707	3617301	BOSTON MEDICAL CENTER	BOSTON	MA	Independent Hospitals	02118-2908	UNITED STATES		1-AUG-2018	31-JUL-2019		Research Projects	2018		264427	0
Biotechnology;Genetics;HIV/AIDS;Human Genome;Infectious Diseases;Orphan Drug;Rare Diseases;Tuberculosis	Project 2 will validate a model of human-like TB latency in New Zealand White rabbits, and apply this model to test interventions against latent TB infections (LTBl). The world's latently infected population comprises the reservoir which feeds the global tuberculosis TB epidemic. Novel approaches to treat latent infections would contribute greatly to TB eradication. There is a critical need to de…	Anatomy;Animal Model;Bacteria;Bar Codes;base;Benchmarking;Binding Sites;Biological Markers;Brazil;Characteristics;Complex;Data;density;Disease;Epidemic;feeding;Feeds;fluorodeoxyglucose positron emission tomography;Generations;genome sequencing;Growth;Human;human model;Immune;Immunologic Tests;immunological intervention;Immunosuppression;Infection;Intervention;latent infection;Macaca;Measures;Micr…	Validation and Application of a Model for Human-like TB Latency in Rabbits	Tuberculosis hides within humans in a form called latency, only to remerge years to decades later and make people sick. How this happens is poorly understood. This proposal will develop new ways to kill latent tuberculosis which would contribute greatly to tuberculosis control and eventual eradication.	N	FALSE			NIAID	9532735	3-AUG-2018	RFA-AI-12-045	5U19AI111276-05	5	U19	AI	111276	05		Unavailable		31-JAN-2019	Special Emphasis Panel (ZAI1-LG-M)	7766	1941013	ALLAND, DAVID	ALLAND, DAVID ;SALGAME, PADMINI	07	Unavailable	005492160	US	42.3379	-71.0707	3617301	BOSTON MEDICAL CENTER	BOSTON	MA	Independent Hospitals	02118-2908	UNITED STATES		1-AUG-2018	31-JUL-2019		Research Projects	2018		158055	0
No NIH Category available.	The proposed Administrative Core under the direction of Dr. Ellner (PI) and Mr. David Hom (Director) will take overall responsibility of management (fiscal, regulatory, operational), coordinating (operational, logistics), and oversight of all TBRU activities. The Administrative Core will assist proposed sites with study development (biostatistics, protocol, operating procedures), implementation a…	Animals;Biological Markers;Biometry;clinical research site;Collection;computerized data processing;Data;data management;Development;Drug resistance;Evaluation;evidence base;Leadership;Logistics;member;Monitor;novel marker;Performance;Prevention;Procedures;Process;programs;Protocols documentation;public health emergency;Quality Control;Research Personnel;Review Committee;Site;Structure;tool;Tuberc…	Administrative Core	TB remains a global public health emergency compounded by increasing drug resistance. Better tools are needed to control TB. Discovery of new markers for the development of TB and adequacy of treatment would allow evidence-based determination of treatment options for prevention and cure. The Administrative Core/Data Management Center will provide coordination, management of the proposed TBRU.	N	FALSE			NIAID	9532732	3-AUG-2018	RFA-AI-12-045	5U19AI111276-05	5	U19	AI	111276	05		Unavailable		31-JAN-2019	Special Emphasis Panel (ZAI1-LG-M)	7769	11243042	HORN, DAVID LOUIS	ALLAND, DAVID ;SALGAME, PADMINI	07	Unavailable	005492160	US	42.3379	-71.0707	3617301	BOSTON MEDICAL CENTER	BOSTON	MA	Independent Hospitals	02118-2908	UNITED STATES		1-AUG-2018	31-JUL-2019		Research Projects	2018		200266	315037
No NIH Category available.	The currently available tuberculin skin test (TST) and interferon gamma release assays (IGRA) cannot distinguish between infected persons who i) contain the infection and eliminate the organism (	antigen-specific T cells;Bacteria;Biological Assay;Biological Markers;Brazil;CD4 Positive T Lymphocytes;Clinical;cohort;Disease;Exposure to;Flow Cytometry;fluorodeoxyglucose positron emission tomography;high risk;Immunity;Infection;Interferon Type II;Knowledge;Korea;Lesion;MHC Class II Genes;Multidrug-Resistant Tuberculosis;Mycobacterium tuberculosis;Organism;Oryctolagus cuniculus;Patients;Person…	Clinical Core	Many people exposed to the bacteria that cause Tuberculosis (TB) become infected but only a small number will progress to disease. This proposal will develop new tests that can identify people who are either at high risk or low risk of developing TB. The knowledge gained will allow targeting TB treatment to the right group of infected people and preventing them from developing Tb and spreading th…	N	FALSE			NIAID	9532731	3-AUG-2018	RFA-AI-12-045	5U19AI111276-05	5	U19	AI	111276	05		Unavailable		31-JAN-2019	Special Emphasis Panel (ZAI1-LG-M)	7772	1899551	HORSBURGH, CHARLES ROBERT	ALLAND, DAVID ;SALGAME, PADMINI	07	Unavailable	005492160	US	42.3379	-71.0707	3617301	BOSTON MEDICAL CENTER	BOSTON	MA	Independent Hospitals	02118-2908	UNITED STATES		1-AUG-2018	31-JUL-2019		Research Projects	2018		9451	14866
No NIH Category available.	The currently available tuberculin skin test (TST) and interferon gamma release assays (IGRA) cannot distinguish between infected persons who i) contain the infection and eliminate the organism (	antigen-specific T cells;Bacteria;Biological Assay;Biological Markers;Brazil;CD4 Positive T Lymphocytes;cohort;Disease;Exposure to;Flow Cytometry;fluorodeoxyglucose positron emission tomography;high risk;Immunity;Infection;Interferon Type II;Knowledge;Korea;Lesion;MHC Class II Genes;Multidrug-Resistant Tuberculosis;Mycobacterium tuberculosis;Organism;Oryctolagus cuniculus;Patients;Persons;PET/CT …	Biomarkers to Stratify Risk of Progression from Latent TB Infection to Active	Many people exposed to the bacteria that cause Tuberculosis (TB) become infected but only a small number will progress to disease. This proposal will develop new tests that can identify people who are either at high risk or low risk of developing TB. The knowledge gained will allow targeting TB treatment to the right group of infected people and preventing them from developing Tb and spreading th…	N	FALSE			NIAID	9532736	3-AUG-2018	RFA-AI-12-045	5U19AI111276-05	5	U19	AI	111276	05		Unavailable		31-JAN-2019	Special Emphasis Panel (ZAI1-LG-M)	7765	1866925	SALGAME, PADMINI	ALLAND, DAVID ;SALGAME, PADMINI	07	Unavailable	005492160	US	42.3379	-71.0707	3617301	BOSTON MEDICAL CENTER	BOSTON	MA	Independent Hospitals	02118-2908	UNITED STATES		1-AUG-2018	31-JUL-2019		Research Projects	2018		344415	0
Genetics;HIV/AIDS;Infectious Diseases;Orphan Drug;Prevention;Rare Diseases;Tuberculosis	DESCRIPTION OF THE OVERALL U19 APPLICATION (provided by applicant): The fundamental barrier to widespread treatment of latent TB infection as a public health intervention is the inability to predict the subsequent course of any given individual, the absenceof a validated animal model to test new drug and vaccine therapies and the limited knowledge of host and bacterial factors required for entry …	Aftercare;Animal Model;Antimicrobial Resistance;Binding Sites;Biological Markers;Boston;Brazil;Clinical;Clinical Research;clinical research site;Clinical Trials;Development;Disease;drug development;Drug Kinetics;Drug resistance;epidemiology study;evidence base;Genetic;genetic resistance;human model;Immunology;Immunotherapy;Individual;Infection;Knowledge;Medical center;Microbiology;Modeling;Molecu…	Biomarkers and Mechanisms of Paucibacillary and Latent Tuberculosis	PUBLIC HEALTH RELEVANCE: TB remains a global public health emergency compounded by increasing drug resistance. Better tools are needed to control TB worldwide. Perhaps most useful would be understanding of latent TB infection and persistence infection after treatment. The discovery of new markers for high and low risk individuals in terms of development of TB and adequacy of treatment would allow…	N	TRUE			NIAID	9755331	29-AUG-2019	RFA-AI-12-045	5U19AI111276-07	5	U19	AI	111276	07		MENDEZ, SUSANA	1-AUG-2014	31-JUL-2021	Special Emphasis Panel (ZAI1-LG-M (M1))		1888883	ELLNER, JERROLD J.	ALLAND, DAVID ;SALGAME, PADMINI	10	INTERNAL MEDICINE/MEDICINE	078795851	US			10034169	RBHS-NEW JERSEY MEDICAL SCHOOL	NEWARK	NJ	SCHOOLS OF MEDICINE	07103-2757	UNITED STATES		1-AUG-2019	31-JUL-2020	855	Research Projects	2019	NIAID	3535200	1007663
Antimicrobial Resistance;Biodefense;Emerging Infectious Diseases;Genetics;Infectious Diseases;Orphan Drug;Prevention;Rare Diseases;Tuberculosis	Project 4 will study the paucibacillary state that occurs during Tuberculosis (TB) treatment. TB must be treated for a minimum of six months to prevent relapses. Prolonged treatment places a huge burden on TB control programs and creates many opportunities for non-compliance, relapse and the emergence of drug resistance. Efforts to improve the speed and effectiveness of TB treatments are hampered…	Aftercare;Bacillus;Biochemical Genetics;Bioinformatics;Biological Markers;Biology;Clinical;Disease model;Drug Delivery Systems;Drug Kinetics;Drug resistance;Effectiveness;Elements;Gene Expression;Germ;Human;improved;in vivo;Integration Host Factors;Kinetics;Knock-out;Lesion;Libraries;Metabolic;metabolomics;mutant;Mycobacterium tuberculosis;non-compliance;novel;Oryctolagus cuniculus;Patients;Pharm…	Bacterial Mechanisms and Host Pharmacokinetic Factors that Determine Persistence	Mycobacterium tuberculosis (Mtb), the germ that causes tuberculosis (TB) is very hard to kill quickly inside someone who has TB. People with TB need to be treated for a long time because of this. This project will discover how Mtb survives inside treated TB patients. It will also discover if a test can be made to predict who can be treated for shorter periods. This will allow Scientists to devise…	N	FALSE			NIAID	9755334	29-AUG-2019	RFA-AI-12-045	5U19AI111276-07	5	U19	AI	111276	07		Unavailable			Special Emphasis Panel (ZAI1-LG-M)	7768	10972746	DARTOIS, VERONIQUE	ALLAND, DAVID ;SALGAME, PADMINI	10	Unavailable	078795851	US			10034169	RBHS-NEW JERSEY MEDICAL SCHOOL	NEWARK	NJ	Domestic Higher Education	07103-2757	UNITED STATES		1-AUG-2019	31-JUL-2020		Research Projects	2019		702838	74736
Emerging Infectious Diseases;Genetics;HIV/AIDS;Infectious Diseases;Orphan Drug;Prevention;Rare Diseases;Tuberculosis	Project 2 will validate a model of human-like TB latency in New Zealand White rabbits, and apply this model to test interventions against latent TB infections (LTBl). The world's latently infected population comprises the reservoir which feeds the global tuberculosis TB epidemic. Novel approaches to treat latent infections would contribute greatly to TB eradication. There is a critical need to de…	Anatomy;Animal Model;Bacteria;Bar Codes;base;Benchmarking;Binding Sites;Biological Markers;Brazil;Characteristics;Complex;Data;density;Disease;Epidemic;feeding;Feeds;fluorodeoxyglucose positron emission tomography;Generations;genome sequencing;Growth;Human;human model;Immune;Immunologic Tests;immunological intervention;Immunosuppression;Immunotherapy;Infection;Intervention;latent infection;Macaca…	Validation and Application of a Model for Human-like TB Latency in Rabbits	Tuberculosis hides within humans in a form called latency, only to remerge years to decades later and make people sick. How this happens is poorly understood. This proposal will develop new ways to kill latent tuberculosis which would contribute greatly to tuberculosis control and eventual eradication.	N	FALSE			NIAID	9755335	29-AUG-2019	RFA-AI-12-045	5U19AI111276-07	5	U19	AI	111276	07		Unavailable			Special Emphasis Panel (ZAI1-LG-M)	7766	1941013	ALLAND, DAVID	ALLAND, DAVID ;SALGAME, PADMINI	10	Unavailable	078795851	US			10034169	RBHS-NEW JERSEY MEDICAL SCHOOL	NEWARK	NJ	Domestic Higher Education	07103-2757	UNITED STATES		1-AUG-2019	31-JUL-2020		Research Projects	2019		428146	42638
Antimicrobial Resistance;Biodefense;Emerging Infectious Diseases;Genetics;Infectious Diseases;Orphan Drug;Rare Diseases;Tuberculosis	The proposed Administrative Core under the direction of Dr. Ellner (PI) and Mr. David Hom (Director) will take overall responsibility of management (fiscal, regulatory, operational), coordinating (operational, logistics), and oversight of all TBRU activities. The Administrative Core will assist proposed sites with study development (biostatistics, protocol, operating procedures), implementation a…	Animals;Biological Markers;Biometry;clinical research site;Collection;computerized data processing;Data;data management;Development;Drug resistance;Evaluation;evidence base;Leadership;Logistics;member;Monitor;novel marker;Performance;Prevention;Procedures;Process;programs;Protocols documentation;public health emergency;Quality Control;Research Personnel;Review Committee;Site;Structure;tool;Tuberc…	Administrative Core	TB remains a global public health emergency compounded by increasing drug resistance. Better tools are needed to control TB. Discovery of new markers for the development of TB and adequacy of treatment would allow evidence-based determination of treatment options for prevention and cure. The Administrative Core/Data Management Center will provide coordination, management of the proposed TBRU.	N	FALSE			NIAID	9755333	29-AUG-2019	RFA-AI-12-045	5U19AI111276-07	5	U19	AI	111276	07		Unavailable			Special Emphasis Panel (ZAI1-LG-M)	7769	11243042	HORN, DAVID LOUIS	ALLAND, DAVID ;SALGAME, PADMINI	10	Unavailable	078795851	US			10034169	RBHS-NEW JERSEY MEDICAL SCHOOL	NEWARK	NJ	Domestic Higher Education	07103-2757	UNITED STATES		1-AUG-2019	31-JUL-2020		Research Projects	2019		1276033	671523
No NIH Category available.	The currently available tuberculin skin test (TST) and interferon gamma release assays (IGRA) cannot distinguish between infected persons who i) contain the infection and eliminate the organism (	antigen-specific T cells;Bacteria;Biological Assay;Biological Markers;Brazil;CD4 Positive T Lymphocytes;Clinical;cohort;Disease;Exposure to;Flow Cytometry;fluorodeoxyglucose positron emission tomography;high risk;Immunity;Infection;Interferon Type II;Knowledge;Korea;Lesion;MHC Class II Genes;Multidrug-Resistant Tuberculosis;Mycobacterium tuberculosis;Organism;Oryctolagus cuniculus;Patients;Person…	Clinical Core	Many people exposed to the bacteria that cause Tuberculosis (TB) become infected but only a small number will progress to disease. This proposal will develop new tests that can identify people who are either at high risk or low risk of developing TB. The knowledge gained will allow targeting TB treatment to the right group of infected people and preventing them from developing Tb and spreading th…	N	FALSE			NIAID	9755332	29-AUG-2019	RFA-AI-12-045	5U19AI111276-07	5	U19	AI	111276	07		Unavailable			Special Emphasis Panel (ZAI1-LG-M)	7772	1899551	HORSBURGH, CHARLES ROBERT	ALLAND, DAVID ;SALGAME, PADMINI	10	Unavailable	078795851	US			10034169	RBHS-NEW JERSEY MEDICAL SCHOOL	NEWARK	NJ	Domestic Higher Education	07103-2757	UNITED STATES		1-AUG-2019	31-JUL-2020		Research Projects	2019		197538	4563
No NIH Category available.	The currently available tuberculin skin test (TST) and interferon gamma release assays (IGRA) cannot distinguish between infected persons who i) contain the infection and eliminate the organism (	antigen-specific T cells;Bacteria;Biological Assay;Biological Markers;Brazil;CD4 Positive T Lymphocytes;cohort;Disease;Exposure to;Flow Cytometry;fluorodeoxyglucose positron emission tomography;high risk;Immunity;Infection;Interferon Type II;Knowledge;Korea;Lesion;MHC Class II Genes;Multidrug-Resistant Tuberculosis;Mycobacterium tuberculosis;Organism;Oryctolagus cuniculus;Patients;Persons;PET/CT …	Biomarkers to Stratify Risk of Progression from Latent TB Infection to Active	Many people exposed to the bacteria that cause Tuberculosis (TB) become infected but only a small number will progress to disease. This proposal will develop new tests that can identify people who are either at high risk or low risk of developing TB. The knowledge gained will allow targeting TB treatment to the right group of infected people and preventing them from developing Tb and spreading th…	N	FALSE			NIAID	9755336	29-AUG-2019	RFA-AI-12-045	5U19AI111276-07	5	U19	AI	111276	07		Unavailable			Special Emphasis Panel (ZAI1-LG-M)	7765	1866925	SALGAME, PADMINI	ALLAND, DAVID ;SALGAME, PADMINI	10	Unavailable	078795851	US			10034169	RBHS-NEW JERSEY MEDICAL SCHOOL	NEWARK	NJ	Domestic Higher Education	07103-2757	UNITED STATES		1-AUG-2019	31-JUL-2020		Research Projects	2019		218990	48566
Antimicrobial Resistance;Biodefense;Biotechnology;Emerging Infectious Diseases;Genetics;Infectious Diseases;Orphan Drug;Rare Diseases;Tuberculosis	Project 2 will validate a model of human-like TB latency in New Zealand White rabbits, and apply this modelto test interventions against latent TB infections (LTBl). The world's latently infected population comprisesthe reservoir which feeds the global tuberculosis TB epidemic. Novel approaches to treat latent infectionswould contribute greatly to TB eradication. There is a critical need to devel…	Adrenal Cortex Hormones;Anatomy;Animal Model;Bacillus;Bacteria;Bar Codes;base;Benchmarking;Binding Sites;Biological Markers;Brazil;cell killing;Characteristics;clinical research site;Complex;Data;density;Disease;efficacy study;Epidemic;Feeds;fluorodeoxyglucose positron emission tomography;Generations;Genes;genome sequencing;Growth;Human;human model;Immune;Immunologic Tests;immunological intervent…	Validation and Application of a Model for Human-like TB Latency in Rabbits	Tuberculosis hides within humans in a form called latency, only to remerge years to decades later and make people sick. How this happens is poorly understood. This proposal will develop new ways to kill latent tuberculosis which would contribute greatly to tuberculosis control and eventual eradication.	N	TRUE			NIAID	10004559	22-JUL-2020	RFA-AI-12-045	5U19AI111276-08	5	U19	AI	111276	08		Unavailable	1-AUG-2014	31-JUL-2021	Special Emphasis Panel (ZAI1-LG-M)	7766	1941013	ALLAND, DAVID	ALLAND, DAVID ;SALGAME, PADMINI	10	Unavailable	078795851	US			10034169	RBHS-NEW JERSEY MEDICAL SCHOOL	NEWARK	NJ	Domestic Higher Education	07103-2757	UNITED STATES		1-AUG-2020	31-JUL-2021		Research Projects	2020		357166	45987
Biodefense;Biomedical Imaging;Biotechnology;Emerging Infectious Diseases;Genetics;HIV/AIDS;Human Genome;Infectious Diseases;Orphan Drug;Rare Diseases;Tuberculosis	Project 4 will study the paucibacillary state that occurs during Tuberculosis (TB) treatment. TB must be treated for a minimum of six months to prevent relapses. Prolonged treatment places a huge burden on TB control programs and creates many opportunities for non-compliance, relapse and the emergence of drug resistance. Efforts to improve the speed and effectiveness of TB treatments are hampered…	Aftercare;Alleles;Bacillus;Bacterial Genes;Biochemical Genetics;Bioinformatics;Biological Markers;Biology;Clinical;clinical predictors;Disease;Disease model;Drug Delivery Systems;Drug Kinetics;Drug Modelings;Drug resistance;Effectiveness;Elements;Gene Expression;Genetic;genome sequencing;Germ;Human;improved;In Vitro;in vivo;Integration Host Factors;Kinetics;Knock-out;Lesion;Libraries;Metabolic;me…	Bacterial Mechanisms and Host Pharmacokinetic Factors that Determine Persistence	Mycobacterium tuberculosis (Mtb), the germ that causes tuberculosis (TB) is very hard to kill quickly inside someone who has TB. People with TB need to be treated for a long time because of this. This project will discover how Mtb survives inside treated TB patients. It will also discover if a test can be made to predict who can be treated for shorter periods. This will allow Scientists to devise…	N	FALSE			NIAID	10004558	22-JUL-2020	RFA-AI-12-045	5U19AI111276-08	5	U19	AI	111276	08		Unavailable	1-AUG-2014	31-JUL-2021	Special Emphasis Panel (ZAI1-LG-M)	7768	10972746	DARTOIS, VERONIQUE	ALLAND, DAVID ;SALGAME, PADMINI	10	Unavailable	078795851	US			10034169	RBHS-NEW JERSEY MEDICAL SCHOOL	NEWARK	NJ	Domestic Higher Education	07103-2757	UNITED STATES		1-AUG-2020	31-JUL-2021		Research Projects	2020		633389	78830
Biomedical Imaging;Biotechnology;Emerging Infectious Diseases;HIV/AIDS;Infectious Diseases;Orphan Drug;Rare Diseases;Tuberculosis	DESCRIPTION OF THE OVERALL U19 APPLICATION (provided by applicant): The fundamental barrier to widespread treatment of latent TB infection as a public health intervention is the inability to predict the subsequent course of any given individual, the absenceof a validated animal model to test new drug and vaccine therapies and the limited knowledge of host and bacterial factors required for entry …	Aftercare;Animal Model;Antimicrobial Resistance;Binding Sites;Biological Markers;Boston;Brazil;Clinical;Clinical Research;clinical research site;Clinical Trials;Development;Disease;drug development;Drug Kinetics;Drug resistance;epidemiology study;evidence base;Genetic;genetic resistance;human model;Immunology;Immunotherapy;Individual;Infection;Knowledge;Medical center;Microbiology;Modeling;Molecu…	Biomarkers and Mechanisms of Paucibacillary and Latent Tuberculosis	PUBLIC HEALTH RELEVANCE: TB remains a global public health emergency compounded by increasing drug resistance. Better tools are needed to control TB worldwide. Perhaps most useful would be understanding of latent TB infection and persistence infection after treatment. The discovery of new markers for high and low risk individuals in terms of development of TB and adequacy of treatment would allow…	N	FALSE			NIAID	10004554	22-JUL-2020	RFA-AI-12-045	5U19AI111276-08	5	U19	AI	111276	08		MENDEZ, SUSANA	1-AUG-2014	31-JUL-2021	Special Emphasis Panel (ZAI1-LG-M (M1))		1888883	ELLNER, JERROLD J.	ALLAND, DAVID ;SALGAME, PADMINI	10	INTERNAL MEDICINE/MEDICINE	078795851	US			10034169	RBHS-NEW JERSEY MEDICAL SCHOOL	NEWARK	NJ	SCHOOLS OF MEDICINE	07103-2757	UNITED STATES		1-AUG-2020	31-JUL-2021	855	Research Projects	2020	NIAID	2607840	849486
No NIH Category available.	The proposed Administrative Core under the direction of Dr. Ellner (PI) and Mr. David Hom (Director) will take overall responsibility of management (fiscal, regulatory, operational), coordinating (operational, logistics), and oversight of all TBRU activities. The Administrative Core will assist proposed sites with study development (biostatistics, protocol, operating procedures), implementation a…	Animals;Biological Markers;Biometry;Clinical;clinical research site;Collection;computerized data processing;Data;data management;Development;Drug resistance;Evaluation;evidence base;Infrastructure;Leadership;Logistics;member;Monitor;novel marker;Performance;Prevention;Procedures;Process;programs;Protocols documentation;public health emergency;Quality Control;Research Personnel;Review Committee;Si…	Administrative Core	TB remains a global public health emergency compounded by increasing drug resistance. Better tools are needed to control TB. Discovery of new markers for the development of TB and adequacy of treatment would allow evidence-based determination of treatment options for prevention and cure. The Administrative Core/Data Management Center will provide coordination, management of the proposed TBRU.	N	FALSE			NIAID	10004557	22-JUL-2020	RFA-AI-12-045	5U19AI111276-08	5	U19	AI	111276	08		Unavailable	1-AUG-2014	31-JUL-2021	Special Emphasis Panel (ZAI1-LG-M)	7769	11243042	HORN, DAVID LOUIS	ALLAND, DAVID ;SALGAME, PADMINI	10	Unavailable	078795851	US			10034169	RBHS-NEW JERSEY MEDICAL SCHOOL	NEWARK	NJ	Domestic Higher Education	07103-2757	UNITED STATES		1-AUG-2020	31-JUL-2021		Research Projects	2020		1199602	671777
No NIH Category available.	The currently available tuberculin skin test (TST) and interferon gamma release assays (IGRA) cannotdistinguish between infected persons who i) contain the infection and eliminate the organism ('self-cure'); ii)contain the organism but allow it to persist in a non-replicating state, providing a focus for future reactivationdisease (truly 'latent infection'); iii) contain the infection, which prog…	antigen-specific T cells;Bacteria;Bacterial Infections;base;Biological Assay;Biological Markers;Blood;Brazil;CD4 Positive T Lymphocytes;Cells;Clinical;cohort;Computing Methodologies;cytokine;Data;Deoxyglucose;Development;Disease;Event;Experimental Models;Exposure to;Fingerprint;Flow Cytometry;fluorodeoxyglucose positron emission tomography;Future;Genes;guided inquiry;high dimensionality;high risk…	Biomarkers to Stratify Risk of Progression from Latent TB Infection to Active	Many people exposed to the bacteria that cause Tuberculosis (TB) become infected but only a small number will progress to disease. This proposal will develop new tests that can identify people who are either at high risk or low risk of developing TB. The knowledge gained will allow targeting TB treatment to the right group of infected people and preventing them from developing Tb and spreading th…	N	FALSE			NIAID	10004560	22-JUL-2020	RFA-AI-12-045	5U19AI111276-08	5	U19	AI	111276	08		Unavailable	1-AUG-2014	31-JUL-2021	Special Emphasis Panel (ZAI1-LG-M)	7765	1866925	SALGAME, PADMINI	ALLAND, DAVID ;SALGAME, PADMINI	10	Unavailable	078795851	US			10034169	RBHS-NEW JERSEY MEDICAL SCHOOL	NEWARK	NJ	Domestic Higher Education	07103-2757	UNITED STATES		1-AUG-2020	31-JUL-2021		Research Projects	2020		291155	44815
Biodefense;Clinical Research;Emerging Infectious Diseases;HIV/AIDS;Infectious Diseases;Prevention;Rare Diseases;Tuberculosis	The TBRU will operate a Clinical Core directed by Dr. Horsburgh of the Boston University School of PublicHealth. The Clinical Core will take overall responsibility of all human studies in the proposed TBRUprotocols and will work closely with the Regulatory Coordinator and Data Management Center (DMC) in theAdministrative Core to coordinate approved protocols and unit-wide scientific activities in…	antigen-specific T cells;Bacteria;Biological Markers;biomarker discovery;Boston;Brazil;CD4 Positive T Lymphocytes;Clinical;clinical implementation;cohort;Cohort Studies;data management;Development;Disease;Ensure;Exposure to;Flow Cytometry;fluorodeoxyglucose positron emission tomography;high risk;Household;Human;Immunity;Knowledge;Korea;Lesion;Medical center;MHC Class II Genes;Monitor;Multi-Drug R…	Clinical Core	Many people exposed to the bacteria that cause Tuberculosis (TB) become infected but only a small number will progress to disease. This proposal will develop new tests that can identify people who are either at high risk or low risk of developing TB. The knowledge gained will allow targeting TB treatment to the right group of infected people and preventing them from developing Tb and spreading th…	N	FALSE			NIAID	10004555	22-JUL-2020	RFA-AI-12-045	5U19AI111276-08	5	U19	AI	111276	08		Unavailable	1-AUG-2014	31-JUL-2021	Special Emphasis Panel (ZAI1-LG-M)	7772	1899551	HORSBURGH, CHARLES ROBERT	ALLAND, DAVID ;SALGAME, PADMINI	10	Unavailable	078795851	US			10034169	RBHS-NEW JERSEY MEDICAL SCHOOL	NEWARK	NJ	Domestic Higher Education	07103-2757	UNITED STATES		1-AUG-2020	31-JUL-2021		Research Projects	2020		126528	8077
Antimicrobial Resistance;Biotechnology;Clinical Research;Infectious Diseases;Tuberculosis	ABSTRACT Tuberculosis (TB) is the leading cause of death due to an infectious agent worldwide. The enormous mortalityrates associated with this disease are made worse by the emergence of multi-drug resistant bacteria. Thus, newdrugs to treat TB are urgently needed. Unfortunately, few new drugs and drug targets have been validatedagainst Mycobacterium tuberculosis (Mtb) despite considerable advanc…	absorption;Acute;Alleles;Anabolism;analog;Anti-Bacterial Agents;Automobile Driving;Bacteria;bacterial metabolism;bactericide;base;Biochemistry;Cause of Death;Cell Respiration;Cell Wall;Cells;Chemicals;Chronic;Clinical;clinical candidate;clinically relevant;Computer Models;Critical Pathways;cytotoxicity;design;Development;Disease;drug development;drug efficacy;Drug Kinetics;Drug resistance;Drug re…	Development of novel anti-TB drugs that inhibit cell wall biosynthesis and respiration	NARRATIVE This proposal will develop new therapies that will help to cure even the most drug resistant forms of tuberculosis. It will also have the potential to reduce the length of time need to treat tuberculosis and stop new resistance from happening. If achieved, our new therapy would be an important step towards the global eradication of tuberculosis.	N	TRUE			NIAID	9923605	6-APR-2020	RFA-AI-17-042	5U19AI142731-02	5	U19	AI	142731	02		Unavailable			Special Emphasis Panel (ZAI1-LG-M)	7613	1941013	ALLAND, DAVID	Not Applicable	05	Unavailable	042797571	US	40.8842	-74.0578	3117901	HACKENSACK UNIVERSITY MEDICAL CENTER	HACKENSACK	NJ	Independent Hospitals	07601-1915	UNITED STATES		1-MAY-2020	30-APR-2021		Research Projects	2020		647019	0
Bioengineering;Cancer;Cervical Cancer;Clinical Research;HIV/AIDS;Health Services;Infectious Diseases;Prevention;Sexually Transmitted Diseases/Herpes	DESCRIPTION (provided by applicant): The momentum to implement cervical cancer screening in low and middle income countries (LMIC) could be greatly enhanced if a robust point-of-care (POC) HPV test were available to utilize in the preferred 'screen- and-treat (SAT)' approach. Furthermore, SAT programs could be made more attractive if HPV tests were modified, or additional tests added, to improve …	Address;Adverse effects;Africa South of the Sahara;Age-Years;Algorithms;assay development;base;Bedside Testings;Biological Assay;Biological Markers;Cancer Etiology;cancer prevention;Cervical;cervical cancer prevention;Cervical Cancer Screening;Cervix Neoplasms;Cessation of life;Clinical Research;clinical research site;Collaborations;Communities;Computer software;Country;Cytology;Data;design;Detec…	Improving specificity of HPV Screen-and-Treat in South Africa	PUBLIC HEALTH RELEVANCE: There are stark global disparities in cervical cancer morbidity and mortality most especially in sub-Saharan Africa where this largely preventable cancer is one of the most common causes of cancer death in women due to the absence of adequate cytology-based screening programs. We propose to adapt a point-of-care HPV test developed by Cepheid to improve cervical cancer pre…	Yes: Pre-market development	TRUE	A	HPV	NCI	8929184	15-JUL-2015	RFA-CA-13-015	5UH2CA189908-02	5	UH2	CA	189908	02		DIVI, RAO L	19-SEP-2014	31-AUG-2016	Special Emphasis Panel (ZCA1-SRLB-R (M1))		1872852	KUHN, LOUISE	Not Applicable	13	NEUROLOGY	621889815	US	40.8413	-73.9404	1833205	COLUMBIA UNIVERSITY HEALTH SCIENCES	NEW YORK	NY	SCHOOLS OF MEDICINE	10032-0049	UNITED STATES		1-SEP-2015	31-AUG-2016	396	Research Projects	2015	NCI	442997	55159
Bioengineering;Cancer;Cervical Cancer;Clinical Research;HIV/AIDS;Health Services;Infectious Diseases;Prevention;Sexually Transmitted Diseases/Herpes	DESCRIPTION (provided by applicant): The momentum to implement cervical cancer screening in low and middle income countries (LMIC) could be greatly enhanced if a robust point-of-care (POC) HPV test were available to utilize in the preferred 'screen- and-treat (SAT)' approach. Furthermore, SAT programs could be made more attractive if HPV tests were modified, or additional tests added, to improve …	Address;Adverse effects;Africa South of the Sahara;Age-Years;Algorithms;assay development;base;Bedside Testings;Biological Assay;Biological Markers;cancer biomarkers;Cancer Etiology;cancer prevention;Cervical;cervical cancer prevention;Cervical Cancer Screening;Cervix Neoplasms;Cessation of life;Clinical Research;clinical research site;Collaborations;Communities;Community Health;Computer software…	Improving specificity of HPV Screen-and-Treat in South Africa	PUBLIC HEALTH RELEVANCE: There are stark global disparities in cervical cancer morbidity and mortality most especially in sub-Saharan Africa where this largely preventable cancer is one of the most common causes of cancer death in women due to the absence of adequate cytology-based screening programs. We propose to adapt a point-of-care HPV test developed by Cepheid to improve cervical cancer pre…	Yes: Pre-market development	TRUE	A	HPV	NCI	9355035	1-AUG-2017	RFA-CA-13-015	5UH3CA189908-04	5	UH3	CA	189908	04		STARKS, VAURICE	19-SEP-2014	31-AUG-2019	Special Emphasis Panel (ZCA1-SRLB-R (M1))		1872852	KUHN, LOUISE	Not Applicable	13	NEUROLOGY	621889815	US	40.8413	-73.9404	1833205	COLUMBIA UNIVERSITY HEALTH SCIENCES	NEW YORK	NY	SCHOOLS OF MEDICINE	10032-0049	UNITED STATES		1-SEP-2017	31-AUG-2018	396	Research Projects	2017	NCI	854414	107818
Bioengineering;Cancer;Cervical Cancer;Clinical Research;HIV/AIDS;Health Disparities;Health Services;Infectious Diseases;Minority Health;Prevention;Sexually Transmitted Infections;Women's Health	DESCRIPTION (provided by applicant): The momentum to implement cervical cancer screening in low and middle income countries (LMIC) could be greatly enhanced if a robust point-of-care (POC) HPV test were available to utilize in the preferred 'screen- and-treat (SAT)' approach. Furthermore, SAT programs could be made more attractive if HPV tests were modified, or additional tests added, to improve …	Address;Adverse effects;Africa South of the Sahara;Age-Years;Algorithms;assay development;base;Bedside Testings;Biological Assay;Biological Markers;cancer biomarkers;Cancer Etiology;cancer prevention;Cervical;cervical cancer prevention;Cervical Cancer Screening;Cervix Neoplasms;Cessation of life;Clinical Research;clinical research site;Collaborations;Communities;Community Health;Computer software…	Improving specificity of HPV Screen-and-Treat in South Africa	PUBLIC HEALTH RELEVANCE: There are stark global disparities in cervical cancer morbidity and mortality most especially in sub-Saharan Africa where this largely preventable cancer is one of the most common causes of cancer death in women due to the absence of adequate cytology-based screening programs. We propose to adapt a point-of-care HPV test developed by Cepheid to improve cervical cancer pre…	Yes: Pre-market development	TRUE	A	HPV	NCI	9537434	26-JUL-2018	RFA-CA-13-015	5UH3CA189908-05	5	UH3	CA	189908	05		DIVI, RAO L	19-SEP-2014	31-AUG-2021	Special Emphasis Panel (ZCA1-SRLB-R (M1))		1872852	KUHN, LOUISE	Not Applicable	13	NEUROLOGY	621889815	US	40.8413	-73.9404	1833205	COLUMBIA UNIVERSITY HEALTH SCIENCES	NEW YORK	NY	SCHOOLS OF MEDICINE	10032-0049	UNITED STATES		1-SEP-2018	31-AUG-2021	396	Research Projects	2018	NCI	838564	107218
No NIH Category available.	DESCRIPTION (provided by applicant): The incidence of extensively drug resistant (XDR) Mycobacterium tuberculosis (TB) is increasing at an alarming rate. Early and rapid detection of XDR TB could be crucial to disease management by alerting physicians to use salvage therapy and to institute special infection control procedures. This proposal seeks to leverage several successful programs in molecu…	Amikacin;Antibiotics;Bacteria;Biological Assay;Biotechnology;Capromycin;Cells;Characteristics;Clinical;Clinical Microbiology;Clinical Research;Clinical Trials;Collection;Color;Cytolysis;design;Detection;Diagnosis;Diagnostic;Diagnostic tests;Disease;Disease Management;Disease Outbreaks;DNA;Drug resistance;Drug Resistant Tuberculosis;drug standard;Early Diagnosis;Ensure;Extreme drug resistant tuber…	Rapid Diagnosis of XDR Tuberculosis	Relevance of the project to public health: This project will also lead to a very rapid test to detect highly drug resistant tuberculosis so that it can be treated more rapidly and so that patients with this disease can be quickly isolated before they infect others.	Yes: Pre-market development	TRUE	A	TB	NIAID	8486373	7-AUG-2013	PA-07-070	6R01AI080653-05	6	R01	AI	080653	05		JACOBS, GAIL G	15-JUL-2009	30-JUN-2014	Clinical Research and Field Studies of Infectious Diseases Study Section (CRFS)		1941013	ALLAND, DAVID	Not Applicable	10	INTERNAL MEDICINE/MEDICINE	078795851	US			10034169	RBHS-NEW JERSEY MEDICAL SCHOOL	NEWARK	NJ	SCHOOLS OF MEDICINE	07103-2757	UNITED STATES		1-JUL-2013	30-JUN-2014	855	Research Projects	2013	NIAID	344781	148679
Biodefense;Emerging Infectious Diseases;Infectious Diseases	DESCRIPTION (provided by applicant): Diagnostics comprise a critical component of defense against select agent infections. The virulence of most bacterial select agents requires rapid detection and early treatment to prevent serious morbidity and mortality. Most bacterial bioterrorism agents cause blood stream infections (BSI) as part of their disease syndrome. Blood-based detection offers the pr…	Address;Authorization documentation;Bacteremia;Bacteria;base;Beauty;Biological Assay;Bioterrorism;Blood;Blood Tests;Body Fluids;Buffers;Categories;Characteristics;Clinical;Clinical Sensitivity;Collaborations;Communicable Diseases;Complex;cost;cost effective;Coupled;design;Detection;Diagnosis;Diagnostic;Diagnostic Procedure;Diagnostics Research;Disease;DNA;Early treatment;Emergency Situation;Ensur…	On demand blood tests for select agent diagnosis	This project will develop blood tests that can detect infections caused by a bioterrorism attack quickly enough to enable life-saving treatment. The tests will be easy to use and they will be designed so that they can be quickly manufactured if a bioterrorism attack should occur.	Yes: Pre-market development	TRUE	A	bacterial disease (sepsis and biothreat agents)	NIAID	8715948	14-AUG-2013	RFA-AI-11-014	6R01AI098713-03	6	R01	AI	098713	03		RITCHIE, ALEC	7-MAR-2012	28-FEB-2017	Special Emphasis Panel (ZAI1-FDS-M (J2))		1941013	ALLAND, DAVID	Not Applicable	10	INTERNAL MEDICINE/MEDICINE	078795851	US			10034169	RBHS-NEW JERSEY MEDICAL SCHOOL	NEWARK	NJ	SCHOOLS OF MEDICINE	07103-2757	UNITED STATES		1-JUL-2013	28-FEB-2014	855	Research Projects	2013	NIAID	620268	365958
Antimicrobial Resistance;Biodefense;Clinical Research;Emerging Infectious Diseases;Infectious Diseases;Rare Diseases;Tuberculosis	DESCRIPTION (provided by applicant): We propose to develop an integrated sample processing and identification system to detect multidrug- resistant (MDR) and extensively drug resistant (XDR) Mycobacterium tuberculosis (MTB) directly from clinical sputum samples within 90-100 minutes. In the process, we seek to begin the transformation of the clinical mycobacteriology laboratory, by substituting m…	Address;Antibiotic Resistance;Antibiotics;Antitubercular Agents;Bacteria;biodefense;Biological Assay;Biotechnology;Calibration;Categories;Cells;Chemistry;Clinical;Clinical Trials;color detection;Complement;Computer software;Cytolysis;design;Detection;Development;Diagnosis;Diagnostic;Disease Outbreaks;DNA;DNA Sequence;Drug resistance in tuberculosis;Dyes;Extreme drug resistant tuberculosis;flexibi…	Development of a second generation MDR-XDR TB assay	n/a	Yes: Pre-market development	TRUE	Both	TB	NIAID	8715936	9-AUG-2013	RFA-AI-08-001	6U01AI082174-06	6	U01	AI	082174	06		JACOBS, GAIL G	18-MAY-2009	30-APR-2014	Special Emphasis Panel (ZAI1-MMT-M (J1))		1941013	ALLAND, DAVID	Not Applicable	10	INTERNAL MEDICINE/MEDICINE	078795851	US			10034169	RBHS-NEW JERSEY MEDICAL SCHOOL	NEWARK	NJ	SCHOOLS OF MEDICINE	07103-2757	UNITED STATES		1-JUL-2013	30-APR-2014	855	Research Projects	2013	NIAID	338697	199831
No NIH Category available.	DESCRIPTION (adapted from applicant's abstract): The rational design and implementation of the next generation of therapies and vaccines against Mycobacterium tuberculosis will require a thorough understanding of the mechanisms of antibiotic resistance and bacterial pathogenesis as they apply to human infections. In this proposal, population-based genetic studies of human specimens will be used t…	bacterial genetics;clinical research;drug resistance;gene complementation;gene deletion mutation;genetic library;human subject;isoniazid;Mexico;Mycobacterium tuberculosis;nucleic acid sequence;point mutation;polymerase chain reaction;respiratory disorder epidemiology;single strand conformation polymorphism;transposon /insertion element;tuberculosis;United States;virulence;	POPULATION BASED INVESTIGATIONS OF TUBERCULOSIS	n/a	N	TRUE			NIAID	6597003	8-JUL-2002		7R01AI046669-03	7	R01	AI	046669	03		SIZEMORE, CHRISTINE F	1-MAY-2000	30-APR-2005	Special Emphasis Panel (ZAI1-DET-M (S1))		1941013	ALLAND, DAVID	Not Applicable	10	INTERNAL MEDICINE/MEDICINE	623946217	US	40.7388	-74.1902	714201	UNIV OF MED/DENT OF NJ-NJ MEDICAL SCHOOL	NEWARK	NJ	SCHOOLS OF MEDICINE	07103-2757	UNITED STATES		5-JAN-2002	30-APR-2002	856	Research Projects	2001	NIAID
Antimicrobial Resistance;Bioengineering;Clinical Research;Emerging Infectious Diseases;HIV/AIDS;Infectious Diseases;Lung;Nanotechnology;Pediatric;Pediatric AIDS;Prevention;Rare Diseases;Tuberculosis	﻿ DESCRIPTION (provided by applicant): Tuberculosis (TB), particularly multidrug and extensively drug-resistant TB (M/XDR-TB), poses a significant, worldwide health threat to HIV-exposed children, as progression from infection to disease can occur rapidly and unpredictably. The current gold standard for TB diagnosis and treatment monitoring in children as well as adults relies heavily on time-con…	Abate;Address;Adult;Affect;Age;Algorithms;Aliquot;Antibodies;Antigens;Antitubercular Agents;Applications Grants;Automobile Driving;Bacteria;Bacterial DNA;base;Base Sequence;Biological Assay;Biological Markers;Biology;Biopsy;Blinded;Blood;Blood Circulation;Blood specimen;care burden;Characteristics;Child;Childhood;Clinical;Clinical Chemistry;clinical Diagnosis;Clinical Management;clinical translat…	Real-time Detection of Active TB in HIV Exposed Children on CustomizedNanotrap	PUBLIC HEALTH RELEVANCE: The current tuberculosis diagnostic methods are based on time-consuming bacterial isolation, culture, and identification (or by detection of bacterial DNA), which are especially difficult for childhood TB diagnosis due to the paucibacillary nature of the disease and difficulties in obtaining clinically relevant specimens. In this grant application we wll implement a quant…	N	TRUE			NIAID	9377004	31-JAN-2017	PA-16-285	7R01AI113725-03	7	R01	AI	113725	03		MILLER, JUDITH A	9-JAN-2015	31-DEC-2018	Special Emphasis Panel (ZRG1-AARR-E (81)S)		10898749	HU, TONY Y.	Not Applicable	09	MISCELLANEOUS	943360412	US	33.43	-111.925	488301	ARIZONA STATE UNIVERSITY-TEMPE CAMPUS	TEMPE	AZ	ORGANIZED RESEARCH UNITS	85287-6011	UNITED STATES		1-JAN-2017	31-DEC-2017	855	Research Projects	2017	NIAID	269600	127149
Antimicrobial Resistance;Biodefense;Clinical Research;Emerging Infectious Diseases;Infectious Diseases;Rare Diseases;Tuberculosis	The Xpert MTB/RIF assay, an automated, integrated nucleic acid amplification diagnostic test, has beena major breakthrough in tuberculosis (TB) diagnostics. Yet, large proportions of TB suspects are placed on TBtreatment based on empirical decision-making even in settings where Xpert MTB/RIF is available. Empirical TBtreatment decisions can be problematic, resulting both in under-treatment and in…	Address;Adult;Algorithms;Antibiotics;base;Biological Assay;Brazil;Clinical;clinical care;clinical diagnostics;clinical research site;Collection;combat;Communicable Diseases;cost;cost effectiveness;Data;Decision Making;Detection;Diagnosis;Diagnostic;diagnostic accuracy;Diagnostic tests;Diagnostics Research;DNA;DNA sequencing;Empiricism;Engineering;Enrollment;Evaluation;evidence base;experience;Fea…	Accuracy of the Xpert Ultra for Diagnosis of Pulmonary Tuberculosis	Tuberculosis (TB), an infectious disease that usually can be cured by taking antibiotics, is nevertheless a leading killer globally, in part because of inadequate diagnostic tests. The Xpert MTB/RIF test is an automated, easy- to-use sputum nucleic acid amplification test that has improved the accuracy and speed of the TB diagnostic testing process, but the Xpert MTB/RIF test fails to detect a su…	Yes: Validation	TRUE		TB	NIAID	9616345	6-FEB-2018	PA-16-285	7R01AI129411-02	7	R01	AI	129411	02		LACOURCIERE, KAREN A	1-FEB-2017	31-JAN-2021	Special Emphasis Panel (ZRG1-IDM-N (02)M)		6711439	DORMAN, SUSAN E	ALLAND, DAVID ;ELLNER, JERROLD J.	06	INTERNAL MEDICINE/MEDICINE	183710748	US	32.7883	-79.9549	7575301	MEDICAL UNIVERSITY OF SOUTH CAROLINA	CHARLESTON	SC	SCHOOLS OF MEDICINE	29407	UNITED STATES		1-FEB-2018	31-JAN-2019	855	Research Projects	2018	NIAID	1148839	176916
No NIH Category available.	No abstract available.		Process and pathway based discovery of novel anti-TB drugs	n/a	N	TRUE			NIAID	9858533	1-APR-2019	RFA-AI-12-044	7U19AI109713-06	7	U19	AI	109713	06		PARKER, TINA M			Special Emphasis Panel (ZAI1-LR-M (J1))	5245	1941013	ALLAND, DAVID	Not Applicable	05	Unavailable	042797571	US	40.8842	-74.0578	3117901	HACKENSACK UNIVERSITY MEDICAL CENTER	HACKENSACK	NJ	Independent Hospitals	07601-1915	UNITED STATES		1-DEC-2018	31-MAR-2019		Research Projects	2018		208010	48575
No NIH Category available.	No abstract available.		In Vitro Screening Core	n/a	N	FALSE			NIAID	9858541	1-APR-2019	RFA-AI-12-044	7U19AI109713-06	7	U19	AI	109713	06		PARKER, TINA M	1-DEC-2018	30-NOV-2019	Special Emphasis Panel (ZAI1-LR-M (J1))	5253	1941013	ALLAND, DAVID	Not Applicable	05	Unavailable	042797571	US	40.8842	-74.0578	3117901	HACKENSACK UNIVERSITY MEDICAL CENTER	HACKENSACK	NJ	Independent Hospitals	07601-1915	UNITED STATES		1-DEC-2018	31-MAR-2019		Research Projects	2018		148988	37272
No NIH Category available.	Project 2 will validate a model of human-like TB latency in New Zealand White rabbits, and apply this model to test interventions against latent TB infections (LTBl). The world's latently infected population comprises the reservoir which feeds the global tuberculosis TB epidemic. Novel approaches to treat latent infections would contribute greatly to TB eradication. There is a critical need to de…		Validation and Application of a Model for Human-like TB Latency in Rabbits	Tuberculosis hides within humans in a form called latency, only to remerge years to decades later and make people sick. How this happens is poorly understood. This proposal will develop new ways to kill latent tuberculosis which would contribute greatly to tuberculosis control and eventual eradication.	N	TRUE			NIAID	9877312	17-MAY-2019	RFA-AI-12-045	7U19AI111276-06	7	U19	AI	111276	06		EICHELBERG, KATRIN		31-JUL-2021	Special Emphasis Panel (ZAI1-LG-M)	7766	1941013	ALLAND, DAVID	ALLAND, DAVID ;SALGAME, PADMINI	10	Unavailable	078795851	US			10034169	RBHS-NEW JERSEY MEDICAL SCHOOL	NEWARK	NJ	Domestic Higher Education	07103-2757	UNITED STATES		1-FEB-2019	31-JUL-2019		Research Projects	2018		253343	94727
No NIH Category available.	Project 4 will study the paucibacillary state that occurs during Tuberculosis (TB) treatment. TB must be treated for a minimum of six months to prevent relapses. Prolonged treatment places a huge burden on TB control programs and creates many opportunities for non-compliance, relapse and the emergence of drug resistance. Efforts to improve the speed and effectiveness of TB treatments are hampered…		Bacterial Mechanisms and Host Pharmacokinetic Factors that Determine Persistence	Mycobacterium tuberculosis (Mtb), the germ that causes tuberculosis (TB) is very hard to kill quickly inside someone who has TB. People with TB need to be treated for a long time because of this. This project will discover how Mtb survives inside treated TB patients. It will also discover if a test can be made to predict who can be treated for shorter periods. This will allow Scientists to devise…	N	FALSE			NIAID	9877311	17-MAY-2019	RFA-AI-12-045	7U19AI111276-06	7	U19	AI	111276	06		EICHELBERG, KATRIN		31-JUL-2021	Special Emphasis Panel (ZAI1-LG-M)	7768	10972746	DARTOIS, VERONIQUE	ALLAND, DAVID ;SALGAME, PADMINI	10	Unavailable	078795851	US			10034169	RBHS-NEW JERSEY MEDICAL SCHOOL	NEWARK	NJ	Domestic Higher Education	07103-2757	UNITED STATES		1-FEB-2019	31-JUL-2019		Research Projects	2018		280980	104898
No NIH Category available.	DESCRIPTION OF THE OVERALL U19 APPLICATION (provided by applicant): The fundamental barrier to widespread treatment of latent TB infection as a public health intervention is the inability to predict the subsequent course of any given individual, the absenceof a validated animal model to test new drug and vaccine therapies and the limited knowledge of host and bacterial factors required for entry …		Biomarkers and Mechanisms of Paucibacillary and Latent Tuberculosis	PUBLIC HEALTH RELEVANCE: TB remains a global public health emergency compounded by increasing drug resistance. Better tools are needed to control TB worldwide. Perhaps most useful would be understanding of latent TB infection and persistence infection after treatment. The discovery of new markers for high and low risk individuals in terms of development of TB and adequacy of treatment would allow…	N	FALSE			NIAID	9877308	17-MAY-2019	RFA-AI-12-045	7U19AI111276-06	7	U19	AI	111276	06		MENDEZ, SUSANA	1-AUG-2014	31-JUL-2021	Special Emphasis Panel (ZAI1-LG-M (M1))		1888883	ELLNER, JERROLD J.	ALLAND, DAVID ;SALGAME, PADMINI	10	INTERNAL MEDICINE/MEDICINE	078795851	US			10034169	RBHS-NEW JERSEY MEDICAL SCHOOL	NEWARK	NJ	SCHOOLS OF MEDICINE	07103-2757	UNITED STATES		1-FEB-2019	31-JUL-2019	855	Research Projects	2018	NIAID	2561831	686279
No NIH Category available.	The proposed Administrative Core under the direction of Dr. Ellner (PI) and Mr. David Hom (Director) will take overall responsibility of management (fiscal, regulatory, operational), coordinating (operational, logistics), and oversight of all TBRU activities. The Administrative Core will assist proposed sites with study development (biostatistics, protocol, operating procedures), implementation a…		Administrative Core	TB remains a global public health emergency compounded by increasing drug resistance. Better tools are needed to control TB. Discovery of new markers for the development of TB and adequacy of treatment would allow evidence-based determination of treatment options for prevention and cure. The Administrative Core/Data Management Center will provide coordination, management of the proposed TBRU.	N	FALSE			NIAID	9877310	17-MAY-2019	RFA-AI-12-045	7U19AI111276-06	7	U19	AI	111276	06		EICHELBERG, KATRIN		31-JUL-2021	Special Emphasis Panel (ZAI1-LG-M)	7769	11243042	HORN, DAVID LOUIS	ALLAND, DAVID ;SALGAME, PADMINI	10	Unavailable	078795851	US			10034169	RBHS-NEW JERSEY MEDICAL SCHOOL	NEWARK	NJ	Domestic Higher Education	07103-2757	UNITED STATES		1-FEB-2019	31-JUL-2019		Research Projects	2018		1623987	341739
No NIH Category available.	The currently available tuberculin skin test (TST) and interferon gamma release assays (IGRA) cannot distinguish between infected persons who i) contain the infection and eliminate the organism (		Clinical Core	Many people exposed to the bacteria that cause Tuberculosis (TB) become infected but only a small number will progress to disease. This proposal will develop new tests that can identify people who are either at high risk or low risk of developing TB. The knowledge gained will allow targeting TB treatment to the right group of infected people and preventing them from developing Tb and spreading th…	N	FALSE			NIAID	9877309	17-MAY-2019	RFA-AI-12-045	7U19AI111276-06	7	U19	AI	111276	06		EICHELBERG, KATRIN		31-JUL-2021	Special Emphasis Panel (ZAI1-LG-M)	7772	1899551	HORSBURGH, CHARLES ROBERT	ALLAND, DAVID ;SALGAME, PADMINI	10	Unavailable	078795851	US			10034169	RBHS-NEW JERSEY MEDICAL SCHOOL	NEWARK	NJ	Domestic Higher Education	07103-2757	UNITED STATES		1-FEB-2019	31-JUL-2019		Research Projects	2018		9989	5502
No NIH Category available.	The currently available tuberculin skin test (TST) and interferon gamma release assays (IGRA) cannot distinguish between infected persons who i) contain the infection and eliminate the organism (		Biomarkers to Stratify Risk of Progression from Latent TB Infection to Active	Many people exposed to the bacteria that cause Tuberculosis (TB) become infected but only a small number will progress to disease. This proposal will develop new tests that can identify people who are either at high risk or low risk of developing TB. The knowledge gained will allow targeting TB treatment to the right group of infected people and preventing them from developing Tb and spreading th…	N	FALSE			NIAID	9877313	17-MAY-2019	RFA-AI-12-045	7U19AI111276-06	7	U19	AI	111276	06		EICHELBERG, KATRIN		31-JUL-2021	Special Emphasis Panel (ZAI1-LG-M)	7765	1866925	SALGAME, PADMINI	ALLAND, DAVID ;SALGAME, PADMINI	10	Unavailable	078795851	US			10034169	RBHS-NEW JERSEY MEDICAL SCHOOL	NEWARK	NJ	Domestic Higher Education	07103-2757	UNITED STATES		1-FEB-2019	31-JUL-2019		Research Projects	2018		393532	139413
					Sum of "Yes: Pre-market development" =	5.03233e+07
					Sum of "Yes: Validation" =	1.38147e+07
					Sum of "Yes", organisation "CEPHEID" =	8.09409e+06
					Total w/o CEPHEID	5.60439e+07
					Total "Yes" w/o CEPHEID	4.22292e+07
					NIH SBIR/STTR to Cepheid	8.09409e+06
					Total "Yes" w PI = ALLAND, DAVID	3.49532e+07
					Total results	211
					Total after de-duplication	165
					Total not relevant	89
					Total pre-market development	51
					Total validation	25
					By disease category
					TB	3.65566e+07
					bacterial disease (sepsis and biothreat agents)	1.95014e+07
					HPV	3.72762e+06
					Ebola	239267
					Chlamydia	1.4423e+06
					cancer	2.67083e+06
[truncated: 5 more columns]

## Sheet: LLNL appropriations
Year	Project description	Funding	Source	Inflation adjustment factor	Inflation-adjusted funding
1987	Research on the molecular nature and quantitation of germ-cell mutations in ~namnals will continue. Genetic damage from ionizing radiation and repair processes in mammalian cells will be elucidated at the molecular level. The Gene Library Project will produce larger and more useful human chromosome-specific DNA fragments. Work will begin to establish the linear order of DNA fragments for selected…	16231000	https://science.osti.gov/-/media/budget/pdf/sc-budget-request-to-congress/fy-1988/Cong_Budget_1988_BER.pdf?la=en&hash=97E4C73B5FAE52EF2940323E0128CE2715AB3FB3	2.01944	3.27775e+07
1988	Accelerate mapping of the entire human genome by establishing the linear order of DNA fragments for each chromosome. Develop more efficient DNA-sequencing technologies and improve computational capabilities for acquiring, storing and analyzing human chromosome DNA-sequence data. ($6.100)	6100000	https://science.osti.gov/-/media/budget/pdf/sc-budget-request-to-congress/fy-1988/Cong_Budget_1988_BER.pdf?la=en&hash=97E4C73B5FAE52EF2940323E0128CE2715AB3FB3	1.97071	1.20213e+07
1988	New concepts and techniques for sequencing DNA will be explored with emphasis on fast, automated instrumentation. Robotic technology will be applied where possible. Apply advanced computational techniques to manage, organize, and disseminate Information from the very large DNA sequence data base ($2,500).	2500000	https://science.osti.gov/-/media/budget/pdf/sc-budget-request-to-congress/fy-1988/Cong_Budget_1988_BER.pdf?la=en&hash=97E4C73B5FAE52EF2940323E0128CE2715AB3FB3	1.97071	4.92678e+06
1989	Continue molecular characterization of DNA damage from radiation and of the genes coding for DNA repair with particular emphasis on characterizing the molecular mechanisms and controlling factors in human DNA repair; continue the production and application of human chromosome-sppecific gner libraries; continue research on the structure and the function of geners and chromosomes. Substantially acc…	28070000	https://science.osti.gov/-/media/budget/pdf/sc-budget-request-to-congress/fy-1989/Cong_Budget_1989_BER.pdf?la=en&hash=00F440B08146797F702A114269162238ABAB9FC9	1.90357	5.34331e+07
1990	Enhance DOE effort in the human genome program by expanding the program to include the following activities: initiate ordering of cloned DNA fragments for chromosomes where this is not already underway; provide necessary support to DOE Human Genome Centers and other large interdisciplinary efforts to create the necessary critical mass; build prototype technology for testing and validat ion; evalu…	27600000	https://science.osti.gov/-/media/budget/pdf/sc-budget-request-to-congress/fy-1990/Cong_Budget_1990_BER.pdf	1.83175	5.05564e+07
1991	Continue the development of resources and technologies and emphasize automat ion and robot ization of state-of-the-art capabilities for sequencing DNA; promote the development of innovat ive DNA sequencing technologies including direct imaging methods; design and apply the software needed to manage and analyze data; begin the linear ordering of sets of DNA fragments for additional chromosomes; pr…	45982000	https://science.osti.gov/-/media/budget/pdf/sc-budget-request-to-congress/fy-1991/Cong_Budget_1991_BER.pdf?la=en&hash=061C449A2A97C1599B8112992CF8780B2F78EA23	1.76566	8.11886e+07
1992	Sustain the development of innovative biological and computational resources and instrumentation; design automated and robotized state-of-the-art technologies for mapping and sequencing DNA and continue mapping and sequencing selected regions of human chromosomes. Maintain fellowship program and expand effort to support ethical, legal, and social issue activities. Facilitate transfer of technolog…	56800000	https://science.osti.gov/-/media/budget/pdf/sc-budget-request-to-congress/fy-1992/Cong_Budget_1992_BER.pdf?la=en&hash=57CE9A71DF877EB5699FD2A169BBB7399AAF20D3	1.7079	9.70089e+07
1993	Accelerate mapping and sequencing genetically active (genes) and other selected regions of the human genome. Finish constructing physical maps of chromosomally aligned DNA clones for several human chromosomes. Initiate physical maps of additional chromosomes. Improve data analysis algorithms and data retrieval software for mapping and sequencing data and support development of a large public data…	62400000	https://science.osti.gov/-/media/budget/pdf/sc-budget-request-to-congress/fy-1993/Cong_Budget_1993_BER.pdf?la=en&hash=C43489866D2BCD558B4201AF95ABCE889408F0F6	1.66985	1.04199e+08
1994	Maintain FY 1993 level of mapping and sequencing genetically active and other selected regions of the human genome, in order to provide new mapping landmarks. Finish constructing physical maps of the chromosomally aligned DNA clones for several chromosomes. Expand physical mapping activities. Support improvement of the Human Genome Database for chromosome mapping information with facile interface…	68000000	https://science.osti.gov/-/media/budget/pdf/sc-budget-request-to-congress/fy-1994/Cong_Budget_1994_BER.pdf?la=en&hash=48DE32461B02942036BD95E1A1FB584914B73121	1.6312	1.10922e+08
1995	Maintain FY 1994 level of chromosome mapping and development of improved resources for mapping and sequencing. Enhance completed chromosomal maps with more detailed features in preparation for DNA sequencing. Begin large scale sequencing by progressive systems integration, from automated sample preparation to interpretation of DNA sequence data. Provide essential improvements in supporting databa…	70045000	https://science.osti.gov/-/media/budget/pdf/sc-budget-request-to-congress/fy-1995/Cong_Budget_1995_BER.pdf?la=en&hash=69831112F6F2E4D6401815E2BBA9055BAD9800DB	1.5971	1.11869e+08

## Sheet: SBIR STTR grants
Company	Award Title	Agency	Branch	Phase	Program	Agency Tracking Number	Contract	Proposal Award Date	Contract End Date	Solicitation Number	Solicitation Year	Topic Code	Award Year	Award Amount	Inflation adj to 2020	DUNS	Hubzone Owned	Socially and Economically Disadvantaged	Woman Owned	Number Employees	Company Website	Address1	Address2	City	State	Zip	Contact Name	Contact Title	Contact Phone	Contact Email	PI Name	PI Title	PI Phone	PI Email	RI Name	RI POC Name	RI POC Phone	Research Keywords	Abstract
CEPHEID	Sample Processing Cartridges for Rapid PCR TB Detection	Department of Health and Human Services		Phase II	STTR	AI052523	2R42AI052523-02						2006	3983527	5.12276e+06		N	N	N	0		CEPHEID	904 CARIBBEAN DR	SUNNYVALE	CA	94089			(408) 400-8454	JOSEPH.SMITH@CEPHEID.COM	DAVID ALLAND		(973) 972-2179	allandda@umdnj.edu	UNIV OF MED/DENT NJ-SCH OF PUBLIC HEALTH				DESCRIPTION (provided by applicant): Cepheid Inc and the New Jersey Medical School have developed an assay system that integrates sample processing and real-time PCR diagnosis into a single, hands free process. During the successful completion of a phase I STTR application we demonstrated that this system simultaneously detect the presence of Mycobacterium tuberculosis (TB) and diagnose rifampin …
CEPHEID	Sample Processing Cartridges for Rapid PCR TB Detection	Department of Health and Human Services		Phase II	SBIR	AI052523	2R42AI052523-02			PHS2006-2	2006		2006	3983530	5.12277e+06		N	N	N		http://	CEPHEID	904 CARIBBEAN DR	Sunnyvale	CA	94089			(408) 400-8454	JOSEPH.SMITH@CEPHEID.COM	DAVID ALLAND		(973) 972-2179	allandda@umdnj.edu					DESCRIPTION (provided by applicant): Cepheid Inc and the New Jersey Medical School have developed an assay system that integrates sample processing and real-time PCR diagnosis into a single, hands free process. During the successful completion of a phase I STTR application we demonstrated that this system simultaneously detect the presence of Mycobacterium tuberculosis (TB) and diagnose rifampin …
CEPHEID	Automated RNA Isolation and RT-PCR for Cancer Detection	Department of Health and Human Services		Phase II	STTR	CA099123	4R42CA099123-02						2004	1878697	2.55831e+06		N	N	N	0		CEPHEID	1190 BORREGAS AVE	SUNNYVALE	CA	94089	KURT PETERSEN		(408) 541-4191	PETERSEN@CEPHEID.COM	JESUS CHING		(408) 541-4191	CHING@CEPHEID.COM	UNIVERSITY OF PITTSBURGH				DESCRIPTION (provided by applicant): Cepheid develops integrated sample preparation and detection systems for rapid molecular diagnostic applications at a point of use environment. Currently, Cepheid has the GeneXpert system, which is a cartridge and instrument platform for integrated sample preparation and real-time PCR detection of target nucleic acids in biological samples. The current configu…
CEPHEID	Automated RNA Isolation and RT-PCR for Cancer Detection	Department of Health and Human Services		Phase II	SBIR	CA099123	4R42CA099123-02			PHS2004-2	2004		2004	1878700	2.55831e+06		N	N	N		http://	CEPHEID	1190 BORREGAS AVE	Sunnyvale	CA	94089			(408) 541-4191	PETERSEN@CEPHEID.COM	Ching		(408) 541-4191	CHING@CEPHEID.COM					DESCRIPTION (provided by applicant): Cepheid develops integrated sample preparation and detection systems for rapid molecular diagnostic applications at a point of use environment. Currently, Cepheid has the GeneXpert system, which is a cartridge and in
CEPHEID	Automated RNA Isolation and RT-PCR for Cancer Detection	Department of Health and Human Services		Phase I	STTR	CA099123	1R42CA099123-01						2003	142585	197770		N	N	N	0		1190 BORREGAS AVE	1190 BORREGAS AVE	Sunnyvale	CA	94089	KURT PETERSEN		(408) 541-4191	PETERSEN@CEPHEID.COM	JESUS CHING		(408) 541-4191	CHING@CEPHEID.COM	UNIVERSITY OF PITTSBURGH				DESCRIPTION (provided by applicant): Cepheid develops integrated sample preparation and detection systems for rapid molecular diagnostic applications at a point of use environment. Currently, Cepheid has the GeneXpert system, which is a cartridge and instrument platform for integrated sample preparation and real-time PCR detection of target nucleic acids in biological samples. The current configu…
CEPHEID	SAMPLE PROCESSING CARTRIDGES FOR RAPID PCR TB DETECTION	Department of Health and Human Services		Phase I	STTR	AI052523	1R41AI052523-01						2002	376432	530383		N	N	N	0		CEPHEID	1190 BORREGAS AVE	SUNNYVALE	CA	94089	WILLIAM MCMILLAN		(408) 541-4191	MCMILLAN@CEPHEID.COM	DAVID ALLAND		(973) 972-7600	DALLAND404@AOL.COM	UMDNJ - NEW JERSEY MEDICAL SCHOOL				DESCRIPTION (provided by applicant): Conventional methods to identify and test the antibiotic susceptibility of Mycobacterium tuberculosis are both slow and insensitive. Current nucleic acid amplification-based techniques present a partial solution by offering a more rapid result, but these methods require a relatively high degree of technical sophistication. Furthermore, assay sensitivity is oft…
CEPHEID	Portable, Hand-Held, High Speed, PCR Thermal Cycler with Real-Time Optical Detection	Department of Defense	Army	Phase I	SBIR	41458							1998	149545	225832		N	N	N	12		1190 Borregas Ave.		Santa Clara	CA	95054			() -		Dr. M. Allen Northrup		(408) 969-0775						Cepheid proposes to develop a hand-held, battery-operated, high-speed DNA diagnostic instrument with true real-time, multi-wavelength optical detection and integrated sample purification modules. This instrument will allow practitioners to perform PCR reactions 5-10 times faster than almost all commercial instruments (i.e., 30 PCR cycles in as little as 15 minutes). It will also perform real-time…
CEPHEID	Portable, Hand-Held, High Speed, PCR Thermal Cycler with Real-Time Optical Detection	Department of Defense	Army	Phase II	SBIR	41458							1998	750000	1.1326e+06		N	N	N	12		1190 Borregas Ave.		Santa Clara	CA	95054			() -		Dr. M. Allen Northrup		(408) 969-0775						Cepheid proposes to develop a hand-held, battery-operated, high-speed DNA diagnostic instrument with true real-time, multi-wavelength optical detection and integrated sample purification modules. This instrument will allow practitioners to perform PCR reactions 5-10 times faster than almost all commercial instruments (i.e., 30 PCR cycles in as little as 15 minutes). It will also perform real-time…
						Some NIH SBIR/STTR grants in the SBIR.gov database appear to be duplicates. Therefore SBIR/STTR grant data reported in NIH RePORTER are used for NIH SBIR/STTR and SBIR.gov data is used only for US Army grants .
													US Army SBIR/STTR inflation adjusted:	1.35843e+06
						Source: https://www.sbir.gov/sbirsearch/award/all							NIH SBIR/STTR:	8.09409e+06
													Total SBIR/STTR:	9.45252e+06

## Sheet: DoD grants
Award Number	Project Title	Award Abstract	Funding Agency Name	Anticipated Award Amount	DoD Awarding Office	Fiscal Year	Recipient Organization	PI Last Name	PI First Name	PI Type	Potential Period of Performance Start	Potential Period of Performance End	Creation Date	Modified Date
W81XWH1810253	A Rapid Blood Test to Differentiate Latent Tuberculosis from Active Disease	Background: Tuberculosis (TB) is a contagious infection caused by the bacteria Mycobacterium tuberculosis that typically infects the lungs. It is spread from person to person through the air when someone coughs, sneezes, or spits, which propel TB bacteria into the air and another individual inhales these germs. Only 10% of those who are infected with the bacteria fall ill with active TB; approxim…	United States Army	3406602	Medical Research & Material Command/Congressionally Directed Medical Research Programs	2017	University of California, San Diego	Antonino	Catanzaro	Principal Investigator	09/30/2018	09/29/2021	10/29/2018 03:47:57 PM	10/29/2018 03:47:57 PM
	https://dodgrantawards.dtic.mil/grants (only covers back to 2014 due to 2015 DoD Appropriations Act (Division C of the Consolidated and Further Continuing Appropriations Act, Public Law 113-235) )
			CDMRP lists the amount as	3570150	"A Rapid Blood Test to Differentiate Latent Tuberculosis from Active Disease", https://cdmrp.army.mil/search.aspx
			Inflation adjusted to 2020:	3.78879e+06

## Sheet: Northrup grants
Projects listed by Northrup Consulting Group that appear to be publicly funded and appear not to be captured in projects counted elsewhere
	Value	Year used for inflation adjustment
$265K (1 year) Engineering Research Award, LLNL, 1992	265000	1992	452594
$1.9M (2 years) Engineering Research Award and Director’s Initiative, 1995-6	1900000	1995	3.03448e+06
$300K (2 years) Engineering Research Award, LLNL 1995-6	300000	1995	479129
$800K (2 yrs) LLNL, 1998-9	800000	1998	1.2081e+06
$1.6M (3 years) DARPA - MEMS, 1993-6	1600000	1993	2.67176e+06
$400K (1 yrs) DoD, 1995	400000	1995	638839
$1.4 M (1 yrs), DoD, 1996-8	1400000	1996	2.19001e+06
Total:	6665000		1.06749e+07
http://northrupconsultinggroup.com/awards.html

## Sheet: Projected Cepheid R&D expend.
Year	R&D expenditures	source	R&D exp trend 2010-15 extrapolated
1996/7	2220000	10-K FY 2000 https://www.sec.gov/Archives/edgar/data/1037760/000109581101001831/f70633e10-k405.txt
1998	5990000	10-K FY 2002 https://www.sec.gov/Archives/edgar/data/1037760/000113626103000007/body10k.htm
1999	10089000	10-K FY 2003 https://www.sec.gov/Archives/edgar/data/1037760/000104746904007707/a2129996z10-k.htm
2000	14810000	10-K FY 2004 https://www.sec.gov/Archives/edgar/data/1037760/000104746905005000/a2152607z10-k.htm
2001	14620000	10-K FY 2005 https://www.sec.gov/Archives/edgar/data/1037760/000089161806000088/f17255e10vk.htm
2002	16356000	10-K FY 2006 https://www.sec.gov/Archives/edgar/data/1037760/000095013407005786/f28285e10vk.htm
2003	15330000	10-K FY 2007 https://www.sec.gov/Archives/edgar/data/1037760/000095013408003850/f38496e10vk.htm
2004	15903000	10-K FY 2007 https://www.sec.gov/Archives/edgar/data/1037760/000095013408003850/f38496e10vk.htm
2005	18961000	10-K FY 2007 https://www.sec.gov/Archives/edgar/data/1037760/000095013408003850/f38496e10vk.htm
2006	23886000	10-K FY 2008 https://www.sec.gov/Archives/edgar/data/1037760/000119312509038982/d10k.htm
2007	31449000	10-K FY 2008 https://www.sec.gov/Archives/edgar/data/1037760/000119312509038982/d10k.htm
2008	43310000	10-K FY 2008 https://www.sec.gov/Archives/edgar/data/1037760/000119312509038982/d10k.htm
2009	39313000	10-K FY 2011 https://www.sec.gov/Archives/edgar/data/1037760/000119312512063367/d272777d10k.htm
2010	42503000	10-K FY 2011 https://www.sec.gov/Archives/edgar/data/1037760/000119312512063367/d272777d10k.htm
2011	59362000	10-K FY 2011 https://www.sec.gov/Archives/edgar/data/1037760/000119312512063367/d272777d10k.htm
2012	71673000	10-K FY 2012 https://www.sec.gov/Archives/edgar/data/1037760/000119312513084150/d466130d10k.htm
2013	80197000	10-K FY 2015 https://www.sec.gov/Archives/edgar/data/1037760/000162828016011718/cphd12312015-10xk.htm
2014	96851000	10-K FY 2015 https://www.sec.gov/Archives/edgar/data/1037760/000162828016011718/cphd12312015-10xk.htm
2015	115756000	10-K FY 2015 https://www.sec.gov/Archives/edgar/data/1037760/000162828016011718/cphd12312015-10xk.htm	115756000
2016	not reported		130406600
2017	not reported		145057200
2018	not reported		159707800
2019	not reported		174358400
2020	not reported		189009000

## Sheet: GDP deflator
Source:	World Bank. Inflation, GDP deflator (annual %). https://data.worldbank.org/indicator/NY.GDP.DEFL.KD.ZG?locations=US
		US inflation (GDP deflator)	Indexed to 2020
	1987	0.0247249	2.01944
	1988	0.0352744	1.97071
	1989	0.0392034	1.90357
	1990	0.0374333	1.83175
	1991	0.0338176	1.76566
	1992	0.0227891	1.7079
	1993	0.0236928	1.66985
	1994	0.0213538	1.6312
	1995	0.0209683	1.5971
	1996	0.0183103	1.5643
	1997	0.0172439	1.53617
	1998	0.0112552	1.51013
	1999	0.014438	1.49332
	2000	0.0223547	1.47207
	2001	0.0219343	1.43988
	2002	0.0158176	1.40897
	2003	0.018571	1.38703
	2004	0.0269221	1.36174
	2005	0.0311494	1.32604
	2006	0.030262	1.28599
	2007	0.0268628	1.24821
	2008	0.0194513	1.21556
	2009	0.0076235	1.19237
	2010	0.0116525	1.18335
	2011	0.020889	1.16972
	2012	0.0191785	1.14578
	2013	0.0175492	1.12422
	2014	0.0189189	1.10483
	2015	0.0106934	1.08432
	2016	0.0109353	1.07285
	2017	0.0190078	1.06124
	2018	0.0235969	1.04144
	2019	0.0174365	1.01744
	2020		1
	2021		0.981347
	2022		0.963042
	2023		0.945078
	2024		0.927449
	2025		0.910149
	2026		0.893172
	2027		0.876511
	2028		0.860162
	2029		0.844117
	2030		0.828371
