# Supplementary material for: Public investments in the development of GeneXpert molecular diagnostic technology
Source: PLoS One. 2021 Aug 31;16(8):e0256883. doi: 10.1371/journal.pone.0256883 (PMC8407584; doi:10.1371/journal.pone.0256883)
Supplement: S3 File — (XLSX) [file pone.0256883.s003.xlsx]

## Sheet: Summary
Period	Total federal obligation
2001-2007	2.36122e+07
2008-2020	4.52942e+08
Total	4.76555e+08
	Not inflation-adjusted.

## Sheet: 2001-2007
contract_transaction_unique_key	contract_award_unique_key	award_id_piid	modification_number	transaction_number	parent_award_agency_id	parent_award_agency_name	parent_award_id_piid	parent_award_modification_number	federal_action_obligation	total_dollars_obligated	base_and_exercised_options_value	current_total_value_of_award	base_and_all_options_value	potential_total_value_of_award	action_date	action_date_fiscal_year	period_of_performance_start_date	period_of_performance_current_end_date	period_of_performance_potential_end_date	ordering_period_end_date	solicitation_date	awarding_agency_code	awarding_agency_name	awarding_sub_agency_code	awarding_sub_agency_name	awarding_office_code	awarding_office_name	funding_agency_code	funding_agency_name	funding_sub_agency_code	funding_sub_agency_name	funding_office_code	funding_office_name	treasury_accounts_funding_this_award	federal_accounts_funding_this_award	foreign_funding	foreign_funding_description	sam_exception	sam_exception_description	recipient_duns	recipient_name	recipient_doing_business_as_name	cage_code	recipient_parent_duns	recipient_parent_name	recipient_country_code	recipient_country_name	recipient_address_line_1	recipient_address_line_2
9700_-NONE-_DAAD1300C0019_P00001_-NONE-_0	CONT_AWD_DAAD1300C0019_9700_-NONE-_-NONE-	DAAD1300C0019	P00001	0				0	500000		0		0		2001-02-13	2001	2001-02-13	2002-04-24				97	DEPARTMENT OF DEFENSE (DOD)	2100	DEPT OF THE ARMY	AD13	USA MATERIEL COMMAND ACQUISITION	97	DEPARTMENT OF DEFENSE (DOD)	2100	DEPT OF THE ARMY						NOT APPLICABLE		NAN	956711444	CEPHEID			956711444	CEPHEID	UNITED STATES		1190 BORREGAS AVENUE
9700_-NONE-_DAAD1300C0019_P00002_-NONE-_0	CONT_AWD_DAAD1300C0019_9700_-NONE-_-NONE-	DAAD1300C0019	P00002	0				0	400000		0		0		2001-03-29	2001	2001-03-29	2002-04-24				97	DEPARTMENT OF DEFENSE (DOD)	2100	DEPT OF THE ARMY	AD13	USA MATERIEL COMMAND ACQUISITION	97	DEPARTMENT OF DEFENSE (DOD)	2100	DEPT OF THE ARMY						NOT APPLICABLE		NAN	956711444	CEPHEID			956711444	CEPHEID	UNITED STATES		1190 BORREGAS AVENUE
1230_-NONE-_03K45200108B3K45JWC6016_0_-NONE-_0	CONT_AWD_03K45200108B3K45JWC6016_1230_-NONE-_-NONE-	03K45200108B3K45JWC6016	0	0					33000		0		0		2001-08-15	2001	2001-08-15	2001-09-15	2001-09-15			12	DEPARTMENT OF AGRICULTURE (USDA)	1230	AGRICULTURAL RESEARCH SERVICE	03K45	DEPT OF AGRIC/AGRICULTURAL RESEARCH SERVICE	12	DEPARTMENT OF AGRICULTURE (USDA)	1230	AGRICULTURAL RESEARCH SERVICE						NOT APPLICABLE		NAN	956711444	CEPHEID INC			956711444	CEPHEID	UNITED STATES		904 E CARIBBEAN DR
9700_-NONE-_DAMD1701P0978_0_-NONE-_0	CONT_AWD_DAMD1701P0978_9700_-NONE-_-NONE-	DAMD1701P0978	0	0					48156	48156	0	0	0	0	2001-08-15	2001	2001-08-15	2001-08-31				97	DEPARTMENT OF DEFENSE (DOD)	2100	DEPT OF THE ARMY	MD17	US ARMY MEDICAL RESEARCH ACQ ACT	97	DEPARTMENT OF DEFENSE (DOD)	2100	DEPT OF THE ARMY					X	NOT APPLICABLE			956711444	CEPHEID			956711444	CEPHEID	USA	UNITED STATES	1190 BORREGAS AVENUE
1230_-NONE-_02349200109B40234910551_0_-NONE-_0	CONT_AWD_02349200109B40234910551_1230_-NONE-_-NONE-	02349200109B40234910551	0	0					66000		0		0		2001-09-15	2001	2001-09-15	2001-09-15	2001-09-15			12	DEPARTMENT OF AGRICULTURE (USDA)	1230	AGRICULTURAL RESEARCH SERVICE	2349	DEPT OF AGRIC/AGRICULTURAL RESEARCH SERVICE	12	DEPARTMENT OF AGRICULTURE (USDA)	1230	AGRICULTURAL RESEARCH SERVICE						NOT APPLICABLE		NAN	956711444	CEPHEID INC			956711444	CEPHEID	UNITED STATES		904 E CARIBBEAN DR
1549_1549_PDS01200109CA1C105808JFBI01116_0_JFBI01116_0	CONT_AWD_PDS01200109CA1C105808JFBI01116_1549_JFBI01116_1549	PDS01200109CA1C105808JFBI01116	0	0	1549	FEDERAL BUREAU OF INVESTIGATION	JFBI01116	0	119000		0		0		2001-09-15	2001	2001-09-15	2001-11-15	2001-11-15			15	DEPARTMENT OF JUSTICE (DOJ)	1549	FEDERAL BUREAU OF INVESTIGATION	PDS01	DEPT OF JUST/FEDERAL BUREAU OF INVESTIGATION	15	DEPARTMENT OF JUSTICE (DOJ)	1549	FEDERAL BUREAU OF INVESTIGATION						NOT APPLICABLE		NAN	956711444	CEPHEID INC			956711444	CEPHEID	UNITED STATES		904 E CARIBBEAN DR
1549_-NONE-_JFBI01116_0_-NONE-_-NONE-	CONT_IDV_JFBI01116_1549	JFBI01116	0						0		0		0		2001-09-15	2001	2001-09-15			2001-11-15		15	DEPARTMENT OF JUSTICE (DOJ)	1549	FEDERAL BUREAU OF INVESTIGATION	PDS01	DEPT OF JUST/FEDERAL BUREAU OF INVESTIGATION	999									NOT APPLICABLE		NAN	956711444	CEPHEID INC			956711444	CEPHEID	UNITED STATES		904 E CARIBBEAN DR
1230_-NONE-_03615200109B40361510549_0_-NONE-_0	CONT_AWD_03615200109B40361510549_1230_-NONE-_-NONE-	03615200109B40361510549	0	0					58000		0		0		2001-09-15	2001	2001-09-15	2001-11-15	2001-11-15			12	DEPARTMENT OF AGRICULTURE (USDA)	1230	AGRICULTURAL RESEARCH SERVICE	3615	DEPT OF AGRIC/AGRICULTURAL RESEARCH SERVICE	12	DEPARTMENT OF AGRICULTURE (USDA)	1230	AGRICULTURAL RESEARCH SERVICE						NOT APPLICABLE		NAN	956711444	CEPHEID INC			956711444	CEPHEID	UNITED STATES		904 E CARIBBEAN DR
9700_-NONE-_DAMD1701P1124_0_-NONE-_0	CONT_AWD_DAMD1701P1124_9700_-NONE-_-NONE-	DAMD1701P1124	0	0					32758	32758	0	0	0	0	2001-09-19	2001	2001-09-19	2001-10-03				97	DEPARTMENT OF DEFENSE (DOD)	2100	DEPT OF THE ARMY	MD17	US ARMY MEDICAL RESEARCH ACQ ACT	97	DEPARTMENT OF DEFENSE (DOD)	2100	DEPT OF THE ARMY					X	NOT APPLICABLE			956711444	CEPHEID			956711444	CEPHEID	USA	UNITED STATES	1190 BORREGAS AVENUE
9700_-NONE-_DADA1001P0707_0_-NONE-_0	CONT_AWD_DADA1001P0707_9700_-NONE-_-NONE-	DADA1001P0707	0	0					168718	168718	0	0	0	0	2001-09-21	2001	2001-09-21	2001-09-24				97	DEPARTMENT OF DEFENSE (DOD)	2100	DEPT OF THE ARMY	DA10	U.S. ARMY MEDICAL COMMAND	97	DEPARTMENT OF DEFENSE (DOD)	2100	DEPT OF THE ARMY					X	NOT APPLICABLE			956711444	CEPHEID			956711444	CEPHEID	USA	UNITED STATES	1190 BORREGAS AVENUE
9700_-NONE-_DADA1601P0396_0_-NONE-_0	CONT_AWD_DADA1601P0396_9700_-NONE-_-NONE-	DADA1601P0396	0	0					32758	32758	0	0	0	0	2001-09-22	2001	2001-09-22	2001-10-30				97	DEPARTMENT OF DEFENSE (DOD)	2100	DEPT OF THE ARMY	DA16	TRIPLER ARMY MEDICAL CENTER	97	DEPARTMENT OF DEFENSE (DOD)	2100	DEPT OF THE ARMY					X	NOT APPLICABLE			956711444	CEPHEID			956711444	CEPHEID	USA	UNITED STATES	1190 BORREGAS AVENUE
9700_-NONE-_DAMD1702P0052_0_-NONE-_0	CONT_AWD_DAMD1702P0052_9700_-NONE-_-NONE-	DAMD1702P0052	0	0					49521	49521	0	0	0	0	2001-10-23	2002	2001-10-23	2001-10-23				97	DEPARTMENT OF DEFENSE (DOD)	2100	DEPT OF THE ARMY	MD17	US ARMY MEDICAL RESEARCH ACQ ACT	97	DEPARTMENT OF DEFENSE (DOD)	2100	DEPT OF THE ARMY					X	NOT APPLICABLE			956711444	CEPHEID			956711444	CEPHEID	USA	UNITED STATES	904 CARIBBEAN DRIVE
7524_7524_00223200111B218981220020006_0_220020006_0	CONT_AWD_00223200111B218981220020006_7524_220020006_7524	00223200111B218981220020006	0	0	7524	FOOD AND DRUG ADMINISTRATION	220020006	0	34000		0		0		2001-11-15	2002	2001-11-15	2002-11-15	2002-11-15			75	DEPARTMENT OF HEALTH AND HUMAN SERVICES (HHS)	7524	FOOD AND DRUG ADMINISTRATION	223	DEPT OF HHS/FOOD AND DRUG ADMINISTRATION	75	DEPARTMENT OF HEALTH AND HUMAN SERVICES (HHS)	7524	FOOD AND DRUG ADMINISTRATION						NOT APPLICABLE		NAN	956711444	CEPHEID INC			956711444	CEPHEID	UNITED STATES		904 E CARIBBEAN DR
7524_-NONE-_220020006_0_-NONE-_-NONE-	CONT_IDV_220020006_7524	220020006	0						0		0		0		2001-11-15	2002	2001-11-15			2002-11-15		75	DEPARTMENT OF HEALTH AND HUMAN SERVICES (HHS)	7524	FOOD AND DRUG ADMINISTRATION	223	DEPT OF HHS/FOOD AND DRUG ADMINISTRATION	999									NOT APPLICABLE		NAN	956711444	CEPHEID INC			956711444	CEPHEID	UNITED STATES		904 E CARIBBEAN DR
7524_-NONE-_220020004_0_-NONE-_-NONE-	CONT_IDV_220020004_7524	220020004	0						0		0		0		2001-11-15	2002	2001-11-15			2001-11-15		75	DEPARTMENT OF HEALTH AND HUMAN SERVICES (HHS)	7524	FOOD AND DRUG ADMINISTRATION	223	DEPT OF HHS/FOOD AND DRUG ADMINISTRATION	999									NOT APPLICABLE		NAN	956711444	CEPHEID INC			956711444	CEPHEID	UNITED STATES		904 E CARIBBEAN DR
7524_7524_00223200111A000010220020004_0_220020004_0	CONT_AWD_00223200111A000010220020004_7524_220020004_7524	00223200111A000010220020004	0	0	7524	FOOD AND DRUG ADMINISTRATION	220020004	0	34000		0		0		2001-11-15	2002	2001-11-15	2001-11-15	2001-11-15			75	DEPARTMENT OF HEALTH AND HUMAN SERVICES (HHS)	7524	FOOD AND DRUG ADMINISTRATION	223	DEPT OF HHS/FOOD AND DRUG ADMINISTRATION	75	DEPARTMENT OF HEALTH AND HUMAN SERVICES (HHS)	7524	FOOD AND DRUG ADMINISTRATION						NOT APPLICABLE		NAN	956711444	CEPHEID INC			956711444	CEPHEID	UNITED STATES		904 E CARIBBEAN DR
1230_1230_02349200201ALB00002048LB00002048_0_LB00002048_0	CONT_AWD_02349200201ALB00002048LB00002048_1230_LB00002048_1230	02349200201ALB00002048LB00002048	0	0	1230	AGRICULTURAL RESEARCH SERVICE	LB00002048	0	33000		0		0		2002-01-15	2002	2002-01-15	2002-01-15	2002-01-15			12	DEPARTMENT OF AGRICULTURE (USDA)	1230	AGRICULTURAL RESEARCH SERVICE	2349	DEPT OF AGRIC/AGRICULTURAL RESEARCH SERVICE	12	DEPARTMENT OF AGRICULTURE (USDA)	1230	AGRICULTURAL RESEARCH SERVICE						NOT APPLICABLE		NAN	956711444	CEPHEID INC			956711444	CEPHEID	UNITED STATES		904 E CARIBBEAN DR
1230_1230_02349200201ALB00002036LB00002036_0_LB00002036_0	CONT_AWD_02349200201ALB00002036LB00002036_1230_LB00002036_1230	02349200201ALB00002036LB00002036	0	0	1230	AGRICULTURAL RESEARCH SERVICE	LB00002036	0	33000		0		0		2002-01-15	2002	2002-01-15	2002-01-15	2002-01-15			12	DEPARTMENT OF AGRICULTURE (USDA)	1230	AGRICULTURAL RESEARCH SERVICE	2349	DEPT OF AGRIC/AGRICULTURAL RESEARCH SERVICE	12	DEPARTMENT OF AGRICULTURE (USDA)	1230	AGRICULTURAL RESEARCH SERVICE						NOT APPLICABLE		NAN	956711444	CEPHEID INC			956711444	CEPHEID	UNITED STATES		904 E CARIBBEAN DR
1230_-NONE-_LB00002036_0_-NONE-_-NONE-	CONT_IDV_LB00002036_1230	LB00002036	0						0		0		0		2002-01-15	2002	2002-01-15			2002-01-15		12	DEPARTMENT OF AGRICULTURE (USDA)	1230	AGRICULTURAL RESEARCH SERVICE	2349	DEPT OF AGRIC/AGRICULTURAL RESEARCH SERVICE	999									NOT APPLICABLE		NAN	956711444	CEPHEID INC			956711444	CEPHEID	UNITED STATES		904 E CARIBBEAN DR
1230_-NONE-_LB00002048_0_-NONE-_-NONE-	CONT_IDV_LB00002048_1230	LB00002048	0						0		0		0		2002-01-15	2002	2002-01-15			2002-01-15		12	DEPARTMENT OF AGRICULTURE (USDA)	1230	AGRICULTURAL RESEARCH SERVICE	2349	DEPT OF AGRIC/AGRICULTURAL RESEARCH SERVICE	999									NOT APPLICABLE		NAN	956711444	CEPHEID INC			956711444	CEPHEID	UNITED STATES		904 E CARIBBEAN DR
1230_-NONE-_03JL0200204B403JL020077_0_-NONE-_0	CONT_AWD_03JL0200204B403JL020077_1230_-NONE-_-NONE-	03JL0200204B403JL020077	0	0					27000		0		0		2002-04-15	2002	2002-04-15	2002-05-15	2002-05-15			12	DEPARTMENT OF AGRICULTURE (USDA)	1230	AGRICULTURAL RESEARCH SERVICE	03JL0	EASTERM REGIONAL RESEARCH CENTER	12	DEPARTMENT OF AGRICULTURE (USDA)	1230	AGRICULTURAL RESEARCH SERVICE						NOT APPLICABLE		NAN	956711444	CEPHEID INC			956711444	CEPHEID	UNITED STATES		904 E CARIBBEAN DR
1242_-NONE-_06395200206B43639522825_0_-NONE-_0	CONT_AWD_06395200206B43639522825_1242_-NONE-_-NONE-	06395200206B43639522825	0	0					27000		0		0		2002-06-15	2002	2002-06-15	2002-06-15	2002-06-15			12	DEPARTMENT OF AGRICULTURE (USDA)	1242	ANIMAL AND PLANT HEALTH INSPECTION SERVICE	6395	DEPT OF AGRIC/ANIMAL AND PLANT HLTH INSP SVC	12	DEPARTMENT OF AGRICULTURE (USDA)	1242	ANIMAL AND PLANT HEALTH INSPECTION SERVICE						NOT APPLICABLE		NAN	956711444	CEPHEID INC			956711444	CEPHEID	UNITED STATES		904 E CARIBBEAN DR
1230_-NONE-_06125200208BCC210194_0_-NONE-_0	CONT_AWD_06125200208BCC210194_1230_-NONE-_-NONE-	06125200208BCC210194	0	0					33000		0		0		2002-08-15	2002	2002-08-15	2002-08-15	2002-08-15			12	DEPARTMENT OF AGRICULTURE (USDA)	1230	AGRICULTURAL RESEARCH SERVICE	6125	DEPT OF AGRIC/AGRICULTURAL RESEARCH SERVICE	12	DEPARTMENT OF AGRICULTURE (USDA)	1230	AGRICULTURAL RESEARCH SERVICE						NOT APPLICABLE		NAN	956711444	CEPHEID INC			956711444	CEPHEID	UNITED STATES		904 E CARIBBEAN DR
1230_-NONE-_03K47200209B433K472TCC998_0_-NONE-_0	CONT_AWD_03K47200209B433K472TCC998_1230_-NONE-_-NONE-	03K47200209B433K472TCC998	0	0					51000		0		0		2002-09-15	2002	2002-09-15	2002-10-15	2002-10-15			12	DEPARTMENT OF AGRICULTURE (USDA)	1230	AGRICULTURAL RESEARCH SERVICE	03K47	DEPT OF AGRIC/AGRICULTURAL RESEARCH SERVICE	12	DEPARTMENT OF AGRICULTURE (USDA)	1230	AGRICULTURAL RESEARCH SERVICE						NOT APPLICABLE		NAN	956711444	CEPHEID INC			956711444	CEPHEID	UNITED STATES		904 E CARIBBEAN DR
1230_-NONE-_03615200209B40361520051_0_-NONE-_0	CONT_AWD_03615200209B40361520051_1230_-NONE-_-NONE-	03615200209B40361520051	0	0					233000		0		0		2002-09-15	2002	2002-09-15	2002-11-15	2002-11-15			12	DEPARTMENT OF AGRICULTURE (USDA)	1230	AGRICULTURAL RESEARCH SERVICE	3615	DEPT OF AGRIC/AGRICULTURAL RESEARCH SERVICE	12	DEPARTMENT OF AGRICULTURE (USDA)	1230	AGRICULTURAL RESEARCH SERVICE						NOT APPLICABLE		NAN	956711444	CEPHEID INC			956711444	CEPHEID	UNITED STATES		904 E CARIBBEAN DR
3600_-NONE-_00243200209DV10N3P2069_0_-NONE-_0	CONT_AWD_00243200209DV10N3P2069_3600_-NONE-_-NONE-	00243200209DV10N3P2069	0	0					27000		0		0		2002-09-15	2002	2002-09-15	2002-10-15	2002-10-15			36	DEPARTMENT OF VETERANS AFFAIRS (VA)	3600	VETERANS AFFAIRS, DEPARTMENT OF	243	243-NETWORK CONTRACTING OFFICE 03	36	DEPARTMENT OF VETERANS AFFAIRS (VA)	3600	VETERANS AFFAIRS, DEPARTMENT OF						NOT APPLICABLE		NAN	956711444	CEPHEID INC			956711444	CEPHEID	UNITED STATES		904 E CARIBBEAN DR
7523_-NONE-_00200200209B0000265833_0_-NONE-_0	CONT_AWD_00200200209B0000265833_7523_-NONE-_-NONE-	00200200209B0000265833	0	0					33000		0		0		2002-09-15	2002	2002-09-15	2002-10-15	2002-10-15			75	DEPARTMENT OF HEALTH AND HUMAN SERVICES (HHS)	7523	CENTERS FOR DISEASE CONTROL AND PREVENTION	200	DEPT OF HHS/CENTERS FOR DISEASE CONTROL	75	DEPARTMENT OF HEALTH AND HUMAN SERVICES (HHS)	7523	CENTERS FOR DISEASE CONTROL AND PREVENTION						NOT APPLICABLE		NAN	956711444	CEPHEID INC			956711444	CEPHEID	USA	UNITED STATES OF AMERICA	904 E CARIBBEAN DR
7523_-NONE-_00200200209B0000265826_0_-NONE-_0	CONT_AWD_00200200209B0000265826_7523_-NONE-_-NONE-	00200200209B0000265826	0	0					27000		0		0		2002-09-15	2002	2002-09-15	2002-10-15	2002-10-15			75	DEPARTMENT OF HEALTH AND HUMAN SERVICES (HHS)	7523	CENTERS FOR DISEASE CONTROL AND PREVENTION	200	DEPT OF HHS/CENTERS FOR DISEASE CONTROL	75	DEPARTMENT OF HEALTH AND HUMAN SERVICES (HHS)	7523	CENTERS FOR DISEASE CONTROL AND PREVENTION						NOT APPLICABLE		NAN	956711444	CEPHEID INC			956711444	CEPHEID	USA	UNITED STATES OF AMERICA	904 E CARIBBEAN DR
12H2_-NONE-_2349200210B40234930301_0_-NONE-_0	CONT_AWD_2349200210B40234930301_12H2_-NONE-_-NONE-	2349200210B40234930301	0	0					119922		0		0		2002-10-15	2003	2002-10-15	2002-11-15	2002-11-15			12	DEPARTMENT OF AGRICULTURE (USDA)	12H2	AGRICULTURAL RESEARCH SERVICE	2349	USDA ARS NEA 2349	12	DEPARTMENT OF AGRICULTURE (USDA)	12H2	AGRICULTURAL RESEARCH SERVICE						NOT APPLICABLE		NAN	956711444	CEPHEID INC			956711444	CEPHEID	UNITED STATES		904 E CARIBBEAN DR
9700_-NONE-_DABJ0503P0802_0_-NONE-_0	CONT_AWD_DABJ0503P0802_9700_-NONE-_-NONE-	DABJ0503P0802	0	0					15075	15075	0	0	0	0	2003-03-24	2003	2003-03-24	2003-05-30				97	DEPARTMENT OF DEFENSE (DOD)	2100	DEPT OF THE ARMY	BJ05	ACA, ABERDEEN PROVING GROUND	97	DEPARTMENT OF DEFENSE (DOD)	2100	DEPT OF THE ARMY					X	NOT APPLICABLE			956711444	CEPHEID			956711444	CEPHEID	USA	UNITED STATES	904 CARIBBEAN DRIVE
9700_-NONE-_DAAD0502P0215_P00002_-NONE-_0	CONT_AWD_DAAD0502P0215_9700_-NONE-_-NONE-	DAAD0502P0215	P00002	0				0	1750		0		0		2003-03-28	2003	2003-03-28	2004-03-17				97	DEPARTMENT OF DEFENSE (DOD)	2100	DEPT OF THE ARMY	BJ05	ACA, ABERDEEN PROVING GROUND	97	DEPARTMENT OF DEFENSE (DOD)	2100	DEPT OF THE ARMY						NOT APPLICABLE		NAN	956711444	CEPHEID			956711444	CEPHEID	UNITED STATES		904 CARIBBEAN DRIVE
7524_7524_00223200307AF5052903220030163_0_220030163_0	CONT_AWD_00223200307AF5052903220030163_7524_220030163_7524	00223200307AF5052903220030163	0	0	7524	FOOD AND DRUG ADMINISTRATION	220030163	0	33380		0		0		2003-07-15	2003	2003-07-15	2003-07-15	2003-07-15			75	DEPARTMENT OF HEALTH AND HUMAN SERVICES (HHS)	7524	FOOD AND DRUG ADMINISTRATION	223	DEPT OF HHS/FOOD AND DRUG ADMINISTRATION	75	DEPARTMENT OF HEALTH AND HUMAN SERVICES (HHS)	7524	FOOD AND DRUG ADMINISTRATION						NOT APPLICABLE		NAN	956711444	CEPHEID			956711444	CEPHEID	UNITED STATES		904 E CARIBBEAN DR
12H2_-NONE-_82HW200307B35450020026102_0_-NONE-_0	CONT_AWD_82HW200307B35450020026102_12H2_-NONE-_-NONE-	82HW200307B35450020026102	0	0					35725		0		0		2003-07-15	2003	2003-07-15	2003-09-15	2003-09-15			12	DEPARTMENT OF AGRICULTURE (USDA)	12H2	AGRICULTURAL RESEARCH SERVICE	82HW	USDA ARS PA 82HW	12	DEPARTMENT OF AGRICULTURE (USDA)	12H2	AGRICULTURAL RESEARCH SERVICE						NOT APPLICABLE		NAN	956711444	CEPHEID			956711444	CEPHEID	UNITED STATES		904 E CARIBBEAN DR
7524_-NONE-_220030163_0_-NONE-_-NONE-	CONT_IDV_220030163_7524	220030163	0						0		0		0		2003-07-15	2003	2003-07-15			2003-07-15		75	DEPARTMENT OF HEALTH AND HUMAN SERVICES (HHS)	7524	FOOD AND DRUG ADMINISTRATION	223	DEPT OF HHS/FOOD AND DRUG ADMINISTRATION	999									NOT APPLICABLE		NAN	956711444	CEPHEID			956711444	CEPHEID	UNITED STATES		904 E CARIBBEAN DR
12H2_-NONE-_2349200309B40234930322_0_-NONE-_0	CONT_AWD_2349200309B40234930322_12H2_-NONE-_-NONE-	2349200309B40234930322	0	0					100090		0		0		2003-09-15	2003	2003-09-15	2003-09-15	2003-09-15			12	DEPARTMENT OF AGRICULTURE (USDA)	12H2	AGRICULTURAL RESEARCH SERVICE	2349	USDA ARS NEA 2349	12	DEPARTMENT OF AGRICULTURE (USDA)	12H2	AGRICULTURAL RESEARCH SERVICE						NOT APPLICABLE		NAN	956711444	CEPHEID			956711444	CEPHEID	UNITED STATES		904 E CARIBBEAN DR
12K3_12K3_6395200301C4363953127443639531274_0_43639531274_0	CONT_AWD_6395200301C4363953127443639531274_12K3_43639531274_12K3	6395200301C4363953127443639531274	0	0	12K3	ANIMAL AND PLANT HEALTH INSPECTION SERVICE	43639531274	0	114115		0		0		2003-01-15	2003	2003-01-15	2003-01-15	2003-01-15			12	DEPARTMENT OF AGRICULTURE (USDA)	12K3	ANIMAL AND PLANT HEALTH INSPECTION SERVICE	6395	USDA APHIS MRPBS	12	DEPARTMENT OF AGRICULTURE (USDA)	12K3	ANIMAL AND PLANT HEALTH INSPECTION SERVICE						NOT APPLICABLE		NAN	956711444	CEPHEID INC			956711444	CEPHEID	UNITED STATES		904 E CARIBBEAN DR
12K3_-NONE-_43639531274_0_-NONE-_-NONE-	CONT_IDV_43639531274_12K3	43639531274	0						0		0		0		2003-01-15	2003	2003-01-15			2003-01-15		12	DEPARTMENT OF AGRICULTURE (USDA)	12K3	ANIMAL AND PLANT HEALTH INSPECTION SERVICE	6395	USDA APHIS MRPBS	999									NOT APPLICABLE		NAN	956711444	CEPHEID INC			956711444	CEPHEID	UNITED STATES		904 E CARIBBEAN DR
12K3_-NONE-_43639533081_0_-NONE-_-NONE-	CONT_IDV_43639533081_12K3	43639533081	0						0		0		0		2003-06-15	2003	2003-06-15			2003-07-15		12	DEPARTMENT OF AGRICULTURE (USDA)	12K3	ANIMAL AND PLANT HEALTH INSPECTION SERVICE	6395	USDA APHIS MRPBS	999									NOT APPLICABLE		NAN	956711444	CEPHEID INC			956711444	CEPHEID	UNITED STATES		904 E CARIBBEAN DR
12H2_-NONE-_2349200306B40234930325_0_-NONE-_0	CONT_AWD_2349200306B40234930325_12H2_-NONE-_-NONE-	2349200306B40234930325	0	0					66720		0		0		2003-06-15	2003	2003-06-15	2003-06-15	2003-06-15			12	DEPARTMENT OF AGRICULTURE (USDA)	12H2	AGRICULTURAL RESEARCH SERVICE	2349	USDA ARS NEA 2349	12	DEPARTMENT OF AGRICULTURE (USDA)	12H2	AGRICULTURAL RESEARCH SERVICE						NOT APPLICABLE		NAN	956711444	CEPHEID INC			956711444	CEPHEID	UNITED STATES		904 E CARIBBEAN DR
12K3_12K3_6395200306A4363953308143639533081_0_43639533081_0	CONT_AWD_6395200306A4363953308143639533081_12K3_43639533081_12K3	6395200306A4363953308143639533081	0	0	12K3	ANIMAL AND PLANT HEALTH INSPECTION SERVICE	43639533081	0	56300		0		0		2003-06-15	2003	2003-06-15	2003-07-15	2003-07-15			12	DEPARTMENT OF AGRICULTURE (USDA)	12K3	ANIMAL AND PLANT HEALTH INSPECTION SERVICE	6395	USDA APHIS MRPBS	12	DEPARTMENT OF AGRICULTURE (USDA)	12K3	ANIMAL AND PLANT HEALTH INSPECTION SERVICE						NOT APPLICABLE		NAN	956711444	CEPHEID INC			956711444	CEPHEID	UNITED STATES		904 E CARIBBEAN DR
12H2_-NONE-_5114200308B40511430028_0_-NONE-_0	CONT_AWD_5114200308B40511430028_12H2_-NONE-_-NONE-	5114200308B40511430028	0	0					57775		0		0		2003-08-15	2003	2003-08-15	2003-08-15	2003-08-15			12	DEPARTMENT OF AGRICULTURE (USDA)	12H2	AGRICULTURAL RESEARCH SERVICE	5114	USDA ARS MWA 5114	12	DEPARTMENT OF AGRICULTURE (USDA)	12H2	AGRICULTURAL RESEARCH SERVICE						NOT APPLICABLE		NAN	956711444	CEPHEID INC			956711444	CEPHEID	UNITED STATES		904 E CARIBBEAN DR
7523_-NONE-_HHSD2002004M03539P_0_-NONE-_0	CONT_AWD_HHSD2002004M03539P_7523_-NONE-_-NONE-	HHSD2002004M03539P	0	0					1750		1750		1750		2003-10-07	2004	2003-10-07	2004-10-01	2004-10-01			75	DEPARTMENT OF HEALTH AND HUMAN SERVICES (HHS)	7523	CENTERS FOR DISEASE CONTROL AND PREVENTION	200	DEPT OF HHS/CENTERS FOR DISEASE CONTROL	75	DEPARTMENT OF HEALTH AND HUMAN SERVICES (HHS)	7523	CENTERS FOR DISEASE CONTROL AND PREVENTION	200	DEPT OF HHS/CENTERS FOR DISEASE CONTROL				NOT APPLICABLE		NAN	956711444	CEPHEID			956711444	CEPHEID	USA	UNITED STATES OF AMERICA	904 E CARIBBEAN DR
7523_-NONE-_HHSD2002004M04584P_0_-NONE-_0	CONT_AWD_HHSD2002004M04584P_7523_-NONE-_-NONE-	HHSD2002004M04584P	0	0					1750		1750		1750		2003-11-13	2004	2003-11-12	2004-08-30	2004-08-30			75	DEPARTMENT OF HEALTH AND HUMAN SERVICES (HHS)	7523	CENTERS FOR DISEASE CONTROL AND PREVENTION	200	DEPT OF HHS/CENTERS FOR DISEASE CONTROL	75	DEPARTMENT OF HEALTH AND HUMAN SERVICES (HHS)	7523	CENTERS FOR DISEASE CONTROL AND PREVENTION	200	DEPT OF HHS/CENTERS FOR DISEASE CONTROL				NOT APPLICABLE		NAN	956711444	CEPHEID			956711444	CEPHEID	USA	UNITED STATES OF AMERICA	904 E CARIBBEAN DR
12G2_-NONE-_433A9444112_0_-NONE-_0	CONT_AWD_433A9444112_12G2_-NONE-_-NONE-	433A9444112	0	0					3500		3500		3500		2003-12-12	2004	2003-10-01	2004-09-30	2004-09-30			12	DEPARTMENT OF AGRICULTURE (USDA)	12G2	FOOD SAFETY AND INSPECTION SERVICE	3A94	FSIS 3A94	999									NOT APPLICABLE		NAN	956711444	CEPHEID			956711444	CEPHEID	UNITED STATES		904 CARIBBEAN DRIVE
7523_-NONE-_HHSD2002004M05637P_0_-NONE-_0	CONT_AWD_HHSD2002004M05637P_7523_-NONE-_-NONE-	HHSD2002004M05637P	0	0					1750		1750		1750		2004-01-13	2004	2004-01-12	2004-09-26	2004-09-26			75	DEPARTMENT OF HEALTH AND HUMAN SERVICES (HHS)	7523	CENTERS FOR DISEASE CONTROL AND PREVENTION	200	DEPT OF HHS/CENTERS FOR DISEASE CONTROL	75	DEPARTMENT OF HEALTH AND HUMAN SERVICES (HHS)	7523	CENTERS FOR DISEASE CONTROL AND PREVENTION	200	DEPT OF HHS/CENTERS FOR DISEASE CONTROL				NOT APPLICABLE		NAN	956711444	CEPHEID			956711444	CEPHEID	USA	UNITED STATES OF AMERICA	904 E CARIBBEAN DR
12H2_-NONE-_AG612543612541148_0_-NONE-_0	CONT_AWD_AG612543612541148_12H2_-NONE-_-NONE-	AG612543612541148	0	0					1825		1825		1825		2004-01-24	2004	2004-01-24	2005-01-23	2005-01-23			12	DEPARTMENT OF AGRICULTURE (USDA)	12H2	AGRICULTURAL RESEARCH SERVICE	6125	USDA ARS MWA 6125	999									NOT APPLICABLE		NAN	956711444	CEPHEID			956711444	CEPHEID	UNITED STATES		904 CARIBBEAN DRIVE
7523_-NONE-_HHSD2002004M06675P_0_-NONE-_0	CONT_AWD_HHSD2002004M06675P_7523_-NONE-_-NONE-	HHSD2002004M06675P	0	0					3500		3500		3500		2004-03-15	2004	2003-08-20	2004-08-19	2004-08-19			75	DEPARTMENT OF HEALTH AND HUMAN SERVICES (HHS)	7523	CENTERS FOR DISEASE CONTROL AND PREVENTION	200	DEPT OF HHS/CENTERS FOR DISEASE CONTROL	75	DEPARTMENT OF HEALTH AND HUMAN SERVICES (HHS)	7523	CENTERS FOR DISEASE CONTROL AND PREVENTION	200	DEPT OF HHS/CENTERS FOR DISEASE CONTROL				NOT APPLICABLE		NAN	956711444	CEPHEID			956711444	CEPHEID	USA	UNITED STATES OF AMERICA	904 E CARIBBEAN DR
9700_-NONE-_W81XWH04P0678_0_-NONE-_0	CONT_AWD_W81XWH04P0678_9700_-NONE-_-NONE-	W81XWH04P0678	0	0					27645	27645	0	0	0	0	2004-05-25	2004	2004-05-25	2004-06-02				97	DEPARTMENT OF DEFENSE (DOD)	2100	DEPT OF THE ARMY	W81XWH	W4PZ USA MED RSCH ACQUIS ACT	97	DEPARTMENT OF DEFENSE (DOD)	2100	DEPT OF THE ARMY					X	NOT APPLICABLE			956711444	CEPHEID			956711444	CEPHEID	USA	UNITED STATES	904 CARIBBEAN DRIVE
7524_-NONE-_HHSF22020040164P_0_-NONE-_0	CONT_AWD_HHSF22020040164P_7524_-NONE-_-NONE-	HHSF22020040164P	0	0					32210		32210		32210		2004-01-12	2004	2004-01-12	2004-02-12	2004-02-12			75	DEPARTMENT OF HEALTH AND HUMAN SERVICES (HHS)	7524	FOOD AND DRUG ADMINISTRATION	223	DEPT OF HHS/FOOD AND DRUG ADMINISTRATION	999									NOT APPLICABLE		NAN	956711444	CEPHEID			956711444	CEPHEID	UNITED STATES		904 CARIBBEAN DRIVE
9700_-NONE-_N3239804P0051_0_-NONE-_0	CONT_AWD_N3239804P0051_9700_-NONE-_-NONE-	N3239804P0051	0	0				0	3800		0		0		2004-05-03	2004	2004-05-03	2005-05-01				97	DEPARTMENT OF DEFENSE (DOD)	1700	DEPT OF THE NAVY	RN504	NAVAL MEDICAL RESEARCH INSTITUTE	97	DEPARTMENT OF DEFENSE (DOD)	1700	DEPT OF THE NAVY						NOT APPLICABLE		NAN	956711444	CEPHEID			956711444	CEPHEID	UNITED STATES		904 CARIBBEAN DRIVE
1330_-NONE-_DOCEU133C04SU0340_0_-NONE-_0	CONT_AWD_DOCEU133C04SU0340_1330_-NONE-_-NONE-	DOCEU133C04SU0340	0	0					7540		7540		7540		2004-07-14	2004	2004-07-14	2004-09-30				13	DEPARTMENT OF COMMERCE (DOC)	1330	NATIONAL OCEANIC AND ATMOSPHERIC ADMINISTRATION	000WC	EASTERN ACQUISITION DIVISION KANSAS CITY	999									NOT APPLICABLE		NAN	956711444	CEPHEID			956711444	CEPHEID	UNITED STATES		904 CARIBBEAN DRIVE
9700_-NONE-_W81XWH04P0643_0_-NONE-_0	CONT_AWD_W81XWH04P0643_9700_-NONE-_-NONE-	W81XWH04P0643	0	0					4785	4785	0	0	0	0	2004-05-18	2004	2004-05-18	2004-06-04				97	DEPARTMENT OF DEFENSE (DOD)	2100	DEPT OF THE ARMY	W81XWH	W4PZ USA MED RSCH ACQUIS ACT	97	DEPARTMENT OF DEFENSE (DOD)	2100	DEPT OF THE ARMY					X	NOT APPLICABLE			956711444	CEPHEID			956711444	CEPHEID	USA	UNITED STATES	904 CARIBBEAN DRIVE
12G2_-NONE-_433A9444324_0_-NONE-_0	CONT_AWD_433A9444324_12G2_-NONE-_-NONE-	433A9444324	0	0				0	15070		15070		15070		2004-08-22	2004	2004-08-22	2004-09-23	2004-09-23			12	DEPARTMENT OF AGRICULTURE (USDA)	12G2	FOOD SAFETY AND INSPECTION SERVICE	3A94	FSIS 3A94	999									NOT APPLICABLE		NAN	956711444	CEPHEID			956711444	CEPHEID	UNITED STATES		904 CARIBBEAN DRIVE
9700_-NONE-_W81XWH04P1157_0_-NONE-_0	CONT_AWD_W81XWH04P1157_9700_-NONE-_-NONE-	W81XWH04P1157	0	0					19340	19140	0	0	0	0	2004-09-13	2004	2004-09-13	2005-09-30				97	DEPARTMENT OF DEFENSE (DOD)	2100	DEPT OF THE ARMY	W81XWH	W4PZ USA MED RSCH ACQUIS ACT	97	DEPARTMENT OF DEFENSE (DOD)	2100	DEPT OF THE ARMY					X	NOT APPLICABLE			956711444	CEPHEID			956711444	CEPHEID	USA	UNITED STATES	904 CARIBBEAN DRIVE
7524_-NONE-_HHSF223200510043P_0_-NONE-_0	CONT_AWD_HHSF223200510043P_7524_-NONE-_-NONE-	HHSF223200510043P	0	0					39180		39180		39180		2004-12-02	2005	2004-12-02	2005-01-02	2005-01-02			75	DEPARTMENT OF HEALTH AND HUMAN SERVICES (HHS)	7524	FOOD AND DRUG ADMINISTRATION	223	DEPT OF HHS/FOOD AND DRUG ADMINISTRATION	999									NOT APPLICABLE		NAN	956711444	CEPHEID			956711444	CEPHEID	UNITED STATES		904 CARIBBEAN DRIVE
9700_-NONE-_W81XWH04P1277_0_-NONE-_0	CONT_AWD_W81XWH04P1277_9700_-NONE-_-NONE-	W81XWH04P1277	0	0					7500	7500	0	0	0	0	2004-09-24	2004	2004-09-24	2004-10-02				97	DEPARTMENT OF DEFENSE (DOD)	2100	DEPT OF THE ARMY	W81XWH	W4PZ USA MED RSCH ACQUIS ACT	97	DEPARTMENT OF DEFENSE (DOD)	2100	DEPT OF THE ARMY					X	NOT APPLICABLE			956711444	CEPHEID			956711444	CEPHEID	USA	UNITED STATES	904 CARIBBEAN DRIVE
12G2_-NONE-_AG3A94P050015_0_-NONE-_0	CONT_AWD_AG3A94P050015_12G2_-NONE-_-NONE-	AG3A94P050015	0	0					65858		65858		65858		2004-11-17	2005	2004-11-17	2004-12-10	2004-12-10			12	DEPARTMENT OF AGRICULTURE (USDA)	12G2	FOOD SAFETY AND INSPECTION SERVICE	3A94	FSIS 3A94	999									NOT APPLICABLE		NAN	956711444	CEPHEID			956711444	CEPHEID	UNITED STATES		904 CARIBBEAN DRIVE
12K3_-NONE-_AG639543639543656_0_-NONE-_0	CONT_AWD_AG639543639543656_12K3_-NONE-_-NONE-	AG639543639543656	0	0				0	70050.3		70050.3		70050.3		2004-08-24	2004	2004-08-24	2004-10-01	2004-10-01			12	DEPARTMENT OF AGRICULTURE (USDA)	12K3	ANIMAL AND PLANT HEALTH INSPECTION SERVICE	6395	USDA APHIS MRPBS	999									NOT APPLICABLE		NAN	956711444	CEPHEID			956711444	CEPHEID	UNITED STATES		904 CARIBBEAN DRIVE
7524_-NONE-_HHSF22020040124P_0_-NONE-_0	CONT_AWD_HHSF22020040124P_7524_-NONE-_-NONE-	HHSF22020040124P	0	0					32767.1		32767.1		32767.1		2004-09-11	2004	2004-09-11	2004-10-11	2004-10-11			75	DEPARTMENT OF HEALTH AND HUMAN SERVICES (HHS)	7524	FOOD AND DRUG ADMINISTRATION	223	DEPT OF HHS/FOOD AND DRUG ADMINISTRATION	999									NOT APPLICABLE		NAN	956711444	CEPHEID			956711444	CEPHEID	UNITED STATES		904 CARIBBEAN DRIVE
9700_-NONE-_W81XWH05P0044_0_-NONE-_0	CONT_AWD_W81XWH05P0044_9700_-NONE-_-NONE-	W81XWH05P0044	0	0					138800	351239	0	0	0	0	2004-10-28	2005	2004-10-28	2005-04-28				97	DEPARTMENT OF DEFENSE (DOD)	2100	DEPT OF THE ARMY	W81XWH	W4PZ USA MED RSCH ACQUIS ACT	97	DEPARTMENT OF DEFENSE (DOD)	2100	DEPT OF THE ARMY	W81XWH	W4PZ USA MED RSCH ACQUIS ACT			X	NOT APPLICABLE			956711444	CEPHEID			956711444	CEPHEID	USA	UNITED STATES	904 CARIBBEAN DRIVE
6800_-NONE-_EP05D000193_0_-NONE-_0	CONT_AWD_EP05D000193_6800_-NONE-_-NONE-	EP05D000193	0	0				0	22585		22585		22585		2004-12-07	2005	2004-12-07	2005-06-30	2005-06-30			68	ENVIRONMENTAL PROTECTION AGENCY (EPA)	6800	ENVIRONMENTAL PROTECTION AGENCY	DCO00	RTP PROCUREMENT OPERATIONS DIVISION (RTPPOD)	68	ENVIRONMENTAL PROTECTION AGENCY (EPA)	6800	ENVIRONMENTAL PROTECTION AGENCY						NOT APPLICABLE		NAN	956711444	CEPHEID			956711444	CEPHEID	UNITED STATES		904 CARIBBEAN DRIVE
9700_-NONE-_W9114F04P0347_0_-NONE-_0	CONT_AWD_W9114F04P0347_9700_-NONE-_-NONE-	W9114F04P0347	0	0					34676	34676	0	0	0	0	2004-09-28	2004	2004-09-28	2004-10-28				97	DEPARTMENT OF DEFENSE (DOD)	2100	DEPT OF THE ARMY	W9114F	W40M RHCO USAHCA EUROPE	97	DEPARTMENT OF DEFENSE (DOD)	2100	DEPT OF THE ARMY					X	NOT APPLICABLE			266161236	CEPHEID EUROPE SA			266161236	CEPHEID EUROPE SA			LIEU DIT VIRA SOLELH
7529_-NONE-_HHSN263200505790P_0_-NONE-_0	CONT_AWD_HHSN263200505790P_7529_-NONE-_-NONE-	HHSN263200505790P	0	0					2385		2385		2385		2005-02-10	2005	2005-02-10	2006-05-03	2006-05-03			75	DEPARTMENT OF HEALTH AND HUMAN SERVICES (HHS)	7529	NATIONAL INSTITUTES OF HEALTH	263	NIH, OD, OM OALM OALMMP OFC ACQUISITION MGMT&POLICY	75	DEPARTMENT OF HEALTH AND HUMAN SERVICES (HHS)	7529	NATIONAL INSTITUTES OF HEALTH						NOT APPLICABLE		NAN	956711444	CEPHEID			956711444	CEPHEID	UNITED STATES		904 CARIBBEAN DRIVE
1900_-NONE-_SAQMPD05M1481_0_-NONE-_0	CONT_AWD_SAQMPD05M1481_1900_-NONE-_-NONE-	SAQMPD05M1481	0	0					8580		8580		8580		2005-02-14	2005	2005-02-09	2005-03-10	2005-03-10			19	DEPARTMENT OF STATE (DOS)	1900	STATE, DEPARTMENT OF	AQMPD	OFFICE OF ACQUISITION MGMT - PD	999									NOT APPLICABLE		NAN	956711444	CEPHEID			956711444	CEPHEID	UNITED STATES		904 CARIBBEAN DRIVE
1900_-NONE-_SAQMPD05M1368_0_-NONE-_0	CONT_AWD_SAQMPD05M1368_1900_-NONE-_-NONE-	SAQMPD05M1368	0	0					71990		71990		71990		2005-01-18	2005	2005-01-18	2005-02-18	2005-02-18			19	DEPARTMENT OF STATE (DOS)	1900	STATE, DEPARTMENT OF	AQMPD	OFFICE OF ACQUISITION MGMT - PD	999									NOT APPLICABLE		NAN	956711444	CEPHEID			956711444	CEPHEID	UNITED STATES		904 CARIBBEAN DRIVE
12K3_-NONE-_AG639540639551876_0_-NONE-_0	CONT_AWD_AG639540639551876_12K3_-NONE-_-NONE-	AG639540639551876	0	0					5620		5620		5620		2005-03-29	2005	2005-03-29	2005-04-05	2005-04-05			12	DEPARTMENT OF AGRICULTURE (USDA)	12K3	ANIMAL AND PLANT HEALTH INSPECTION SERVICE	6395	USDA APHIS MRPBS	12	DEPARTMENT OF AGRICULTURE (USDA)	12K3	ANIMAL AND PLANT HEALTH INSPECTION SERVICE						NOT APPLICABLE		NAN	956711444	CEPHEID			956711444	CEPHEID	UNITED STATES		904 CARIBBEAN DRIVE
12D2_-NONE-_AG314840314855178_0_-NONE-_0	CONT_AWD_AG314840314855178_12D2_-NONE-_-NONE-	AG314840314855178	0	0					99000		99000		99000		2005-03-23	2005	2005-03-23	2005-05-01	2005-05-01			12	DEPARTMENT OF AGRICULTURE (USDA)	12D2	FARM SERVICE AGENCY	3151	ACQUISITION MANAGEMENT DIVISION	999									NOT APPLICABLE		NAN	956711444	CEPHEID			956711444	CEPHEID	UNITED STATES		904 CARIBBEAN DRIVE
9700_-NONE-_W91ZLK05P0587_0_-NONE-_0	CONT_AWD_W91ZLK05P0587_9700_-NONE-_-NONE-	W91ZLK05P0587	0	0					11134	11134	0	0	0	0	2005-03-03	2005	2005-03-03	2005-09-30				97	DEPARTMENT OF DEFENSE (DOD)	2100	DEPT OF THE ARMY	W91ZLK	W6QK ACC-APG DIR	97	DEPARTMENT OF DEFENSE (DOD)	2100	DEPT OF THE ARMY	W91ZLK	W6QK ACC-APG DIR			X	NOT APPLICABLE			956711444	CEPHEID			956711444	CEPHEID	USA	UNITED STATES	904 CARIBBEAN DRIVE
12G2_-NONE-_AG3A94P050015_1_-NONE-_0	CONT_AWD_AG3A94P050015_12G2_-NONE-_-NONE-	AG3A94P050015	1	0					-52.52		447.48		447.48		2005-02-22	2005	2005-02-22	2004-12-10	2004-12-10			12	DEPARTMENT OF AGRICULTURE (USDA)	12G2	FOOD SAFETY AND INSPECTION SERVICE	3A94	FSIS 3A94	999									NOT APPLICABLE		NAN	956711444	CEPHEID			956711444	CEPHEID	UNITED STATES		904 CARIBBEAN DRIVE
6800_-NONE-_EP05D000358_1_-NONE-_0	CONT_AWD_EP05D000358_6800_-NONE-_-NONE-	EP05D000358	1	0					0		0		0		2005-02-16	2005	2005-02-16	2005-05-31	2005-05-31			68	ENVIRONMENTAL PROTECTION AGENCY (EPA)	6800	ENVIRONMENTAL PROTECTION AGENCY	DCO00	RTP PROCUREMENT OPERATIONS DIVISION (RTPPOD)	68	ENVIRONMENTAL PROTECTION AGENCY (EPA)	6800	ENVIRONMENTAL PROTECTION AGENCY						NOT APPLICABLE		M	557163081	CEPHEID			557163081	ENVIRONMENTAL PROTECTION AGENCY	UNITED STATES		904 CARIBBEAN DRIVE
6800_-NONE-_EP05D000358_0_-NONE-_0	CONT_AWD_EP05D000358_6800_-NONE-_-NONE-	EP05D000358	0	0					15220		15220		15220		2005-02-16	2005	2005-02-16	2007-05-31	2007-05-31			68	ENVIRONMENTAL PROTECTION AGENCY (EPA)	6800	ENVIRONMENTAL PROTECTION AGENCY	DCO00	RTP PROCUREMENT OPERATIONS DIVISION (RTPPOD)	68	ENVIRONMENTAL PROTECTION AGENCY (EPA)	6800	ENVIRONMENTAL PROTECTION AGENCY						NOT APPLICABLE		M	557163081	CEPHEID			557163081	ENVIRONMENTAL PROTECTION AGENCY	UNITED STATES		904 CARIBBEAN DRIVE
9700_-NONE-_W81XWH05P0667_0_-NONE-_0	CONT_AWD_W81XWH05P0667_9700_-NONE-_-NONE-	W81XWH05P0667	0	0					37735		0		0		2005-04-29	2005	2005-04-29	2005-05-06				97	DEPARTMENT OF DEFENSE (DOD)	2100	DEPT OF THE ARMY	W81XWH	W4PZ USA MED RSCH ACQUIS ACT	97	DEPARTMENT OF DEFENSE (DOD)	2100	DEPT OF THE ARMY	W81XWH	W4PZ USA MED RSCH ACQUIS ACT				NOT APPLICABLE		NAN	956711444	CEPHEID			956711444	CEPHEID	UNITED STATES		904 CARIBBEAN DRIVE
9700_-NONE-_W81XWH05P0044_P00001_-NONE-_0	CONT_AWD_W81XWH05P0044_9700_-NONE-_-NONE-	W81XWH05P0044	P00001	0					32000		0		0		2005-05-10	2005	2005-05-10	2005-06-10				97	DEPARTMENT OF DEFENSE (DOD)	2100	DEPT OF THE ARMY	W81XWH	W4PZ USA MED RSCH ACQUIS ACT	97	DEPARTMENT OF DEFENSE (DOD)	2100	DEPT OF THE ARMY	W81XWH	W4PZ USA MED RSCH ACQUIS ACT				NOT APPLICABLE		NAN	956711444	CEPHEID			956711444	CEPHEID	UNITED STATES		904 CARIBBEAN DRIVE
9700_-NONE-_W911QX05P0222_0_-NONE-_0	CONT_AWD_W911QX05P0222_9700_-NONE-_-NONE-	W911QX05P0222	0	0					50230	50230	0	0	0	0	2005-02-16	2005	2005-02-16	2005-03-04				97	DEPARTMENT OF DEFENSE (DOD)	2100	DEPT OF THE ARMY	W911QX	W6QK ACC-APG ADELPHI	97	DEPARTMENT OF DEFENSE (DOD)	2100	DEPT OF THE ARMY	W911QX	W6QK ACC-APG ADELPHI			X	NOT APPLICABLE			956711444	CEPHEID			956711444	CEPHEID	USA	UNITED STATES	904 CARIBBEAN DRIVE
1900_-NONE-_SAQMPD05M1645_0_-NONE-_0	CONT_AWD_SAQMPD05M1645_1900_-NONE-_-NONE-	SAQMPD05M1645	0	0					22375		22375		22375		2005-03-24	2005	2005-03-24	2005-04-30				19	DEPARTMENT OF STATE (DOS)	1900	STATE, DEPARTMENT OF	AQMPD	OFFICE OF ACQUISITION MGMT - PD	999									NOT APPLICABLE		NAN	956711444	CEPHEID			956711444	CEPHEID	UNITED STATES		904 CARIBBEAN DRIVE
1900_-NONE-_SAQMPD05M1367_0_-NONE-_0	CONT_AWD_SAQMPD05M1367_1900_-NONE-_-NONE-	SAQMPD05M1367	0	0					37120		37120		37120		2005-01-18	2005	2005-01-18	2005-02-18	2005-02-18			19	DEPARTMENT OF STATE (DOS)	1900	STATE, DEPARTMENT OF	AQMPD	OFFICE OF ACQUISITION MGMT - PD	999									NOT APPLICABLE		NAN	956711444	CEPHEID			956711444	CEPHEID	UNITED STATES		904 CARIBBEAN DRIVE
6800_-NONE-_EP05D000575_0_-NONE-_0	CONT_AWD_EP05D000575_6800_-NONE-_-NONE-	EP05D000575	0	0				0	34825		34825		34825		2005-04-22	2005	2005-04-22	2005-06-30	2005-06-30			68	ENVIRONMENTAL PROTECTION AGENCY (EPA)	6800	ENVIRONMENTAL PROTECTION AGENCY	DCO00	RTP PROCUREMENT OPERATIONS DIVISION (RTPPOD)	68	ENVIRONMENTAL PROTECTION AGENCY (EPA)	6800	ENVIRONMENTAL PROTECTION AGENCY						NOT APPLICABLE		NAN	956711444	CEPHEID			956711444	CEPHEID	UNITED STATES		904 CARIBBEAN DRIVE
12K3_-NONE-_AG639543639552204_0_-NONE-_0	CONT_AWD_AG639543639552204_12K3_-NONE-_-NONE-	AG639543639552204	0	0					5200		5200		5200		2005-04-29	2005	2005-04-29	2005-09-30	2005-09-30			12	DEPARTMENT OF AGRICULTURE (USDA)	12K3	ANIMAL AND PLANT HEALTH INSPECTION SERVICE	6395	USDA APHIS MRPBS	999									NOT APPLICABLE		NAN	956711444	CEPHEID			956711444	CEPHEID	UNITED STATES		904 CARIBBEAN DRIVE
12K3_-NONE-_AG639543639553369_0_-NONE-_0	CONT_AWD_AG639543639553369_12K3_-NONE-_-NONE-	AG639543639553369	0	0					36313.4		36313.4		36313.4		2005-08-09	2005	2005-08-09	2005-08-31	2005-08-31			12	DEPARTMENT OF AGRICULTURE (USDA)	12K3	ANIMAL AND PLANT HEALTH INSPECTION SERVICE	6395	USDA APHIS MRPBS	999									NOT APPLICABLE		NAN	956711444	CEPHEID			956711444	CEPHEID	UNITED STATES		904 CARIBBEAN DRIVE
1900_-NONE-_SAQMPD05A1314_0_-NONE-_-NONE-	CONT_IDV_SAQMPD05A1314_1900	SAQMPD05A1314	0					0	0		0		0		2005-08-04	2005	2005-07-26			2006-07-25		19	DEPARTMENT OF STATE (DOS)	1900	STATE, DEPARTMENT OF	AQMPD	OFFICE OF ACQUISITION MGMT - PD	999									NOT APPLICABLE		NAN	956711444	CEPHEID			956711444	CEPHEID	UNITED STATES		904 CARIBBEAN DRIVE
7523_-NONE-_HHSD2002005M12324P_0_-NONE-_0	CONT_AWD_HHSD2002005M12324P_7523_-NONE-_-NONE-	HHSD2002005M12324P	0	0					15000		15000		15000		2005-05-13	2005	2005-05-13	2005-06-30	2005-06-30			75	DEPARTMENT OF HEALTH AND HUMAN SERVICES (HHS)	7523	CENTERS FOR DISEASE CONTROL AND PREVENTION	200	DEPT OF HHS/CENTERS FOR DISEASE CONTROL	75	DEPARTMENT OF HEALTH AND HUMAN SERVICES (HHS)	7523	CENTERS FOR DISEASE CONTROL AND PREVENTION	200	DEPT OF HHS/CENTERS FOR DISEASE CONTROL				NOT APPLICABLE		NAN	956711444	CEPHEID			956711444	CEPHEID	USA	UNITED STATES OF AMERICA	904 E CARIBBEAN DR
3600_-NONE-_V678A50527_0_-NONE-_0	CONT_AWD_V678A50527_3600_-NONE-_-NONE-	V678A50527	0	0					32620.1		32620.1		32620.1		2005-09-13	2005	2005-09-13	2005-11-30	2005-11-30			36	DEPARTMENT OF VETERANS AFFAIRS (VA)	3600	VETERANS AFFAIRS, DEPARTMENT OF	678	678-TUCSON	999									NOT APPLICABLE		NAN	956711444	CEPHEID			956711444	CEPHEID	UNITED STATES		904 CARIBBEAN DRIVE
6800_-NONE-_EP05C000360_0_-NONE-_0	CONT_AWD_EP05C000360_6800_-NONE-_-NONE-	EP05C000360	0	0					69004		69004		69004		2005-06-28	2005	2005-06-28	2005-07-08	2005-07-08			68	ENVIRONMENTAL PROTECTION AGENCY (EPA)	6800	ENVIRONMENTAL PROTECTION AGENCY	CCO00	CINCINNATI PROCUREMENT OPERATIONS DIVISION (CPOD)	68	ENVIRONMENTAL PROTECTION AGENCY (EPA)	6800	ENVIRONMENTAL PROTECTION AGENCY						NOT APPLICABLE		C	557163081	CEPHEID			557163081	ENVIRONMENTAL PROTECTION AGENCY	UNITED STATES		904 CARIBBEAN DRIVE
7523_-NONE-_HHSD2002005M14730P_0_-NONE-_0	CONT_AWD_HHSD2002005M14730P_7523_-NONE-_-NONE-	HHSD2002005M14730P	0	0					34806.8		34806.8		34806.8		2005-09-12	2005	2005-09-12	2005-09-30	2005-09-30			75	DEPARTMENT OF HEALTH AND HUMAN SERVICES (HHS)	7523	CENTERS FOR DISEASE CONTROL AND PREVENTION	200	DEPT OF HHS/CENTERS FOR DISEASE CONTROL	999									NOT APPLICABLE		NAN	956711444	CEPHEID			956711444	CEPHEID	USA	UNITED STATES OF AMERICA	904 CARIBBEAN DRIVE
9700_-NONE-_N3239805P0080_0_-NONE-_0	CONT_AWD_N3239805P0080_9700_-NONE-_-NONE-	N3239805P0080	0	0					6048		0		0		2005-06-10	2005	2005-06-10	2006-05-01				97	DEPARTMENT OF DEFENSE (DOD)	1700	DEPT OF THE NAVY	N32398	NAVAL MEDICAL RESEARCH CENTER	97	DEPARTMENT OF DEFENSE (DOD)	1700	DEPT OF THE NAVY	N32398	NAVAL MEDICAL RESEARCH CENTER				NOT APPLICABLE		NAN	956711444	CEPHEID			956711444	CEPHEID	UNITED STATES		904 CARIBBEAN DRIVE
1900_1900_SAQMPD05A1323_0_SAQMPD05A1314_0	CONT_AWD_SAQMPD05A1323_1900_SAQMPD05A1314_1900	SAQMPD05A1323	0	0	1900	DEPARTMENT OF STATE	SAQMPD05A1314	0	34245		34245		0		2005-08-05	2005	2005-08-05	2005-08-30				19	DEPARTMENT OF STATE (DOS)	1900	STATE, DEPARTMENT OF	AQMPD	OFFICE OF ACQUISITION MGMT - PD	999									NOT APPLICABLE		NAN	956711444	CEPHEID			956711444	CEPHEID	UNITED STATES		904 CARIBBEAN DRIVE
12K3_-NONE-_AG639543639553590_0_-NONE-_0	CONT_AWD_AG639543639553590_12K3_-NONE-_-NONE-	AG639543639553590	0	0					4922		4922		4922		2005-08-24	2005	2005-08-24	2005-08-25	2005-08-25			12	DEPARTMENT OF AGRICULTURE (USDA)	12K3	ANIMAL AND PLANT HEALTH INSPECTION SERVICE	6395	USDA APHIS MRPBS	999									NOT APPLICABLE		NAN	956711444	CEPHEID			956711444	CEPHEID	UNITED STATES		904 CARIBBEAN DRIVE
12K3_-NONE-_AG639543639552899_0_-NONE-_0	CONT_AWD_AG639543639552899_12K3_-NONE-_-NONE-	AG639543639552899	0	0					42500		42500		42500		2005-07-05	2005	2005-07-05	2005-09-01	2005-09-01			12	DEPARTMENT OF AGRICULTURE (USDA)	12K3	ANIMAL AND PLANT HEALTH INSPECTION SERVICE	6395	USDA APHIS MRPBS	999									NOT APPLICABLE		NAN	956711444	CEPHEID			956711444	CEPHEID	UNITED STATES		904 CARIBBEAN DRIVE
7523_-NONE-_HHSD200200512324P_0_-NONE-_0	CONT_AWD_HHSD200200512324P_7523_-NONE-_-NONE-	HHSD200200512324P	0	0					15000		15000		15000		2005-05-12	2005	2005-05-13	2005-06-30	2005-06-30			75	DEPARTMENT OF HEALTH AND HUMAN SERVICES (HHS)	7523	CENTERS FOR DISEASE CONTROL AND PREVENTION	200	DEPT OF HHS/CENTERS FOR DISEASE CONTROL	999									NOT APPLICABLE		NAN	956711444	CEPHEID			956711444	CEPHEID	USA	UNITED STATES OF AMERICA	904 CARIBBEAN DRIVE
6800_-NONE-_EP05D000751_0_-NONE-_0	CONT_AWD_EP05D000751_6800_-NONE-_-NONE-	EP05D000751	0	0				0	20085		20085		20085		2005-06-27	2005	2005-06-27	2005-07-14	2005-07-14			68	ENVIRONMENTAL PROTECTION AGENCY (EPA)	6800	ENVIRONMENTAL PROTECTION AGENCY	DCO00	RTP PROCUREMENT OPERATIONS DIVISION (RTPPOD)	68	ENVIRONMENTAL PROTECTION AGENCY (EPA)	6800	ENVIRONMENTAL PROTECTION AGENCY						NOT APPLICABLE		NAN	956711444	CEPHEID			956711444	CEPHEID	UNITED STATES		904 CARIBBEAN DRIVE
12K3_-NONE-_AG639543639559553_0_-NONE-_0	CONT_AWD_AG639543639559553_12K3_-NONE-_-NONE-	AG639543639559553	0	0					53490.2		53490.2		53490.2		2005-08-22	2005	2005-08-22	2005-09-01	2005-09-01			12	DEPARTMENT OF AGRICULTURE (USDA)	12K3	ANIMAL AND PLANT HEALTH INSPECTION SERVICE	6395	USDA APHIS MRPBS	999									NOT APPLICABLE		NAN	956711444	CEPHEID			956711444	CEPHEID	UNITED STATES		904 CARIBBEAN DRIVE
7523_-NONE-_HHSD200200514730P_0_-NONE-_0	CONT_AWD_HHSD200200514730P_7523_-NONE-_-NONE-	HHSD200200514730P	0	0					34806.8		34806.8		34806.8		2005-09-12	2005	2005-09-12	2005-09-30	2005-09-30			75	DEPARTMENT OF HEALTH AND HUMAN SERVICES (HHS)	7523	CENTERS FOR DISEASE CONTROL AND PREVENTION	200	DEPT OF HHS/CENTERS FOR DISEASE CONTROL	999									NOT APPLICABLE		NAN	956711444	CEPHEID			956711444	CEPHEID	USA	UNITED STATES OF AMERICA	904 CARIBBEAN DRIVE
1330_-NONE-_DOCWC133F05SU3335_0_-NONE-_0	CONT_AWD_DOCWC133F05SU3335_1330_-NONE-_-NONE-	DOCWC133F05SU3335	0	0					28314.2		28314.2		28314.2		2005-09-19	2005	2005-09-19	2005-10-31	2005-10-31			13	DEPARTMENT OF COMMERCE (DOC)	1330	NATIONAL OCEANIC AND ATMOSPHERIC ADMINISTRATION	000WC	EASTERN ACQUISITION DIVISION KANSAS CITY	999									NOT APPLICABLE		NAN	956711444	CEPHEID			956711444	CEPHEID	UNITED STATES		904 CARIBBEAN DRIVE
1900_-NONE-_SAQMPD05M2867_2_-NONE-_0	CONT_AWD_SAQMPD05M2867_1900_-NONE-_-NONE-	SAQMPD05M2867	2	0					0		466000		466000		2005-09-30	2005	2005-09-30	2005-10-07	2005-10-07			19	DEPARTMENT OF STATE (DOS)	1900	STATE, DEPARTMENT OF	AQMPD	OFFICE OF ACQUISITION MGMT - PD	999									NOT APPLICABLE		NAN	956711444	CEPHEID			956711444	CEPHEID	UNITED STATES		904 CARIBBEAN DRIVE
12K3_-NONE-_AG639543639554139_0_-NONE-_0	CONT_AWD_AG639543639554139_12K3_-NONE-_-NONE-	AG639543639554139	0	0					28484		28484		28484		2005-09-21	2005	2005-09-21	2005-09-30	2005-09-30			12	DEPARTMENT OF AGRICULTURE (USDA)	12K3	ANIMAL AND PLANT HEALTH INSPECTION SERVICE	6395	USDA APHIS MRPBS	999									NOT APPLICABLE		NAN	956711444	CEPHEID			956711444	CEPHEID	UNITED STATES		904 CARIBBEAN DRIVE
3600_-NONE-_V6895A0087_0_-NONE-_0	CONT_AWD_V6895A0087_3600_-NONE-_-NONE-	V6895A0087	0	0					34619		34619		34619		2005-09-15	2005	2005-09-15	2005-10-15	2005-10-15			36	DEPARTMENT OF VETERANS AFFAIRS (VA)	3600	VETERANS AFFAIRS, DEPARTMENT OF	689	689-WEST HAVEN	999									NOT APPLICABLE		NAN	956711444	CEPHEID			956711444	CEPHEID	UNITED STATES		904 CARIBBEAN DRIVE
1900_-NONE-_SAQMPD05M2867_1_-NONE-_0	CONT_AWD_SAQMPD05M2867_1900_-NONE-_-NONE-	SAQMPD05M2867	1	0					16000		16000		16000		2005-09-29	2005	2005-09-29	2005-10-07	2005-10-07			19	DEPARTMENT OF STATE (DOS)	1900	STATE, DEPARTMENT OF	AQMPD	OFFICE OF ACQUISITION MGMT - PD	999									NOT APPLICABLE		NAN	956711444	CEPHEID			956711444	CEPHEID	UNITED STATES		904 CARIBBEAN DRIVE
7524_-NONE-_HHSF223200510418P_0_-NONE-_0	CONT_AWD_HHSF223200510418P_7524_-NONE-_-NONE-	HHSF223200510418P	0	0					38846		38846		38846		2005-09-19	2005	2005-09-19	2005-10-19	2005-10-19			75	DEPARTMENT OF HEALTH AND HUMAN SERVICES (HHS)	7524	FOOD AND DRUG ADMINISTRATION	223	DEPT OF HHS/FOOD AND DRUG ADMINISTRATION	999									NOT APPLICABLE		NAN	956711444	CEPHEID			956711444	CEPHEID	UNITED STATES		904 CARIBBEAN DRIVE
12K3_-NONE-_AG63954363954143_0_-NONE-_0	CONT_AWD_AG63954363954143_12K3_-NONE-_-NONE-	AG63954363954143	0	0					35964		35964		35964		2005-09-19	2005	2005-09-19	2005-10-19	2005-10-19			12	DEPARTMENT OF AGRICULTURE (USDA)	12K3	ANIMAL AND PLANT HEALTH INSPECTION SERVICE	6395	USDA APHIS MRPBS	999									NOT APPLICABLE		NAN	956711444	CEPHEID			956711444	CEPHEID	UNITED STATES		904 CARIBBEAN DRIVE
12K3_-NONE-_AG619753441_0_-NONE-_0	CONT_AWD_AG619753441_12K3_-NONE-_-NONE-	AG619753441	0	0					85281		85281		85281		2005-09-26	2005	2005-09-26	2006-06-01	2006-06-01			12	DEPARTMENT OF AGRICULTURE (USDA)	12K3	ANIMAL AND PLANT HEALTH INSPECTION SERVICE	6197	ANIMAL & PLANT HEALTH INSPECTION SERVICE	999									NOT APPLICABLE		NAN	956711444	CEPHEID			956711444	CEPHEID	UNITED STATES		904 CARIBBEAN DRIVE
12K3_-NONE-_AG639543639554198_0_-NONE-_0	CONT_AWD_AG639543639554198_12K3_-NONE-_-NONE-	AG639543639554198	0	0					107232		107232		107232		2005-09-20	2005	2005-09-20	2005-09-30	2005-09-30			12	DEPARTMENT OF AGRICULTURE (USDA)	12K3	ANIMAL AND PLANT HEALTH INSPECTION SERVICE	6395	USDA APHIS MRPBS	999									NOT APPLICABLE		NAN	956711444	CEPHEID			956711444	CEPHEID	UNITED STATES		904 CARIBBEAN DRIVE
7524_-NONE-_HHSF223200510387P_0_-NONE-_0	CONT_AWD_HHSF223200510387P_7524_-NONE-_-NONE-	HHSF223200510387P	0	0					79500		79500		79500		2005-09-16	2005	2005-09-16	2006-09-15	2006-09-15			75	DEPARTMENT OF HEALTH AND HUMAN SERVICES (HHS)	7524	FOOD AND DRUG ADMINISTRATION	223	DEPT OF HHS/FOOD AND DRUG ADMINISTRATION	999									NOT APPLICABLE		NAN	956711444	CEPHEID			956711444	CEPHEID	UNITED STATES		904 CARIBBEAN DRIVE
12K3_-NONE-_AG639543639554138_0_-NONE-_0	CONT_AWD_AG639543639554138_12K3_-NONE-_-NONE-	AG639543639554138	0	0					53616		53616		53616		2005-09-18	2005	2005-09-18	2005-09-30	2005-09-30			12	DEPARTMENT OF AGRICULTURE (USDA)	12K3	ANIMAL AND PLANT HEALTH INSPECTION SERVICE	6395	USDA APHIS MRPBS	999									NOT APPLICABLE		NAN	956711444	CEPHEID			956711444	CEPHEID	UNITED STATES		904 CARIBBEAN DRIVE
1900_-NONE-_SAQMPD05M2867_0_-NONE-_0	CONT_AWD_SAQMPD05M2867_1900_-NONE-_-NONE-	SAQMPD05M2867	0	0					450000		450000		450000		2005-09-26	2005	2005-09-26	2005-10-07	2005-10-07			19	DEPARTMENT OF STATE (DOS)	1900	STATE, DEPARTMENT OF	AQMPD	OFFICE OF ACQUISITION MGMT - PD	999									NOT APPLICABLE		NAN	956711444	CEPHEID			956711444	CEPHEID	UNITED STATES		904 CARIBBEAN DRIVE
9700_-NONE-_W91ZLK06P0032_0_-NONE-_0	CONT_AWD_W91ZLK06P0032_9700_-NONE-_-NONE-	W91ZLK06P0032	0	0					0	13230	0	0	0	0	2005-10-18	2006	2005-10-18	2006-09-01				97	DEPARTMENT OF DEFENSE (DOD)	2100	DEPT OF THE ARMY	W91ZLK	W6QK ACC-APG DIR	97	DEPARTMENT OF DEFENSE (DOD)	2100	DEPT OF THE ARMY	W91ZLK	W6QK ACC-APG DIR			X	NOT APPLICABLE			956711444	CEPHEID			956711444	CEPHEID	USA	UNITED STATES	904 CARIBBEAN DRIVE
9700_-NONE-_W91ZLK06P0032_P00001_-NONE-_0	CONT_AWD_W91ZLK06P0032_9700_-NONE-_-NONE-	W91ZLK06P0032	P00001	0					13230		0		0		2005-10-18	2006	2005-10-18	2006-09-01				97	DEPARTMENT OF DEFENSE (DOD)	2100	DEPT OF THE ARMY	W91ZLK	W6QK ACC-APG DIR	97	DEPARTMENT OF DEFENSE (DOD)	2100	DEPT OF THE ARMY	W91ZLK	W6QK ACC-APG DIR				NOT APPLICABLE		NAN	956711444	CEPHEID			956711444	CEPHEID	UNITED STATES		904 CARIBBEAN DRIVE
9700_-NONE-_W81XWH05P0044_P00002_-NONE-_0	CONT_AWD_W81XWH05P0044_9700_-NONE-_-NONE-	W81XWH05P0044	P00002	0					181700		0		0		2005-09-29	2005	2005-09-29	2006-10-27				97	DEPARTMENT OF DEFENSE (DOD)	2100	DEPT OF THE ARMY	W81XWH	W4PZ USA MED RSCH ACQUIS ACT	97	DEPARTMENT OF DEFENSE (DOD)	2100	DEPT OF THE ARMY	W81XWH	W4PZ USA MED RSCH ACQUIS ACT				NOT APPLICABLE		NAN	956711444	CEPHEID			956711444	CEPHEID	UNITED STATES		904 CARIBBEAN DRIVE
12K3_-NONE-_AG639543639561011_0_-NONE-_0	CONT_AWD_AG639543639561011_12K3_-NONE-_-NONE-	AG639543639561011	0	0					53069		53069		53069		2005-12-29	2006	2005-12-29	2006-02-15	2006-02-15			12	DEPARTMENT OF AGRICULTURE (USDA)	12K3	ANIMAL AND PLANT HEALTH INSPECTION SERVICE	6395	USDA APHIS MRPBS	999									NOT APPLICABLE		NAN	956711444	CEPHEID			956711444	CEPHEID	UNITED STATES		904 CARIBBEAN DRIVE
1330_-NONE-_DOCWC133F05SU3335_2_-NONE-_0	CONT_AWD_DOCWC133F05SU3335_1330_-NONE-_-NONE-	DOCWC133F05SU3335	2	0					0		0		0		2005-11-03	2006	2005-11-03	2005-10-31	2005-10-31			13	DEPARTMENT OF COMMERCE (DOC)	1330	NATIONAL OCEANIC AND ATMOSPHERIC ADMINISTRATION	000WC	EASTERN ACQUISITION DIVISION KANSAS CITY	13	DEPARTMENT OF COMMERCE (DOC)	1330	NATIONAL OCEANIC AND ATMOSPHERIC ADMINISTRATION	NA	NATIONAL OCEANIC AND ATMOPHERIC ADMINISATION (NOAA)				NOT APPLICABLE		NAN	956711444	CEPHEID			956711444	CEPHEID	USA	UNITED STATES OF AMERICA	904 CARIBBEAN DRIVE
1330_-NONE-_DOCWC133F05SU3335_1_-NONE-_0	CONT_AWD_DOCWC133F05SU3335_1330_-NONE-_-NONE-	DOCWC133F05SU3335	1	0					0		0		0		2005-11-03	2006	2005-11-03	2005-10-31	2005-11-30			13	DEPARTMENT OF COMMERCE (DOC)	1330	NATIONAL OCEANIC AND ATMOSPHERIC ADMINISTRATION	000WC	EASTERN ACQUISITION DIVISION KANSAS CITY	999									NOT APPLICABLE		NAN	956711444	CEPHEID			956711444	CEPHEID	UNITED STATES		904 CARIBBEAN DRIVE
7524_-NONE-_HHSF222200650094P_0_-NONE-_0	CONT_AWD_HHSF222200650094P_7524_-NONE-_-NONE-	HHSF222200650094P	0	0				0	1981.08		1981.08		1981.08		2005-11-23	2006	2005-10-01	2006-09-30	2006-09-30			75	DEPARTMENT OF HEALTH AND HUMAN SERVICES (HHS)	7524	FOOD AND DRUG ADMINISTRATION	222	DEPT OF HHS/FOOD AND DRUG ADMINISTRATION	75	DEPARTMENT OF HEALTH AND HUMAN SERVICES (HHS)	7524	FOOD AND DRUG ADMINISTRATION	223	DEPT OF HHS/FOOD AND DRUG ADMINISTRATION				NOT APPLICABLE		NAN	956711444	CEPHEID			956711444	CEPHEID	UNITED STATES		904 CARIBBEAN DRIVE
9700_-NONE-_W81K0006P0374_0_-NONE-_0	CONT_AWD_W81K0006P0374_9700_-NONE-_-NONE-	W81K0006P0374	0	0					11740	11685	0	0	0	0	2005-12-28	2006	2005-12-28	2006-01-01				97	DEPARTMENT OF DEFENSE (DOD)	2100	DEPT OF THE ARMY	W81K00	W40M USA HLTH CONTRACTING ACT	97	DEPARTMENT OF DEFENSE (DOD)	2100	DEPT OF THE ARMY	W81K00	W40M USA HLTH CONTRACTING ACT			X	NOT APPLICABLE			956711444	CEPHEID			956711444	CEPHEID	USA	UNITED STATES	904 CARIBBEAN DRIVE
3600_-NONE-_V636D54157_0_-NONE-_0	CONT_AWD_V636D54157_3600_-NONE-_-NONE-	V636D54157	0	0					30465		30465		30465		2005-09-23	2005	2005-09-23	2005-10-03	2005-10-03			36	DEPARTMENT OF VETERANS AFFAIRS (VA)	3600	VETERANS AFFAIRS, DEPARTMENT OF	636	636-NEBRASKA WESTERN-IOWA	999									NOT APPLICABLE		NAN	956711444	CEPHEID			956711444	CEPHEID	UNITED STATES		904 CARIBBEAN DRIVE
9700_-NONE-_W91YTZ06P0225_0_-NONE-_0	CONT_AWD_W91YTZ06P0225_9700_-NONE-_-NONE-	W91YTZ06P0225	0	0					6947	6947	0	0	0	0	2005-12-15	2006	2005-12-15	2005-12-16				97	DEPARTMENT OF DEFENSE (DOD)	2100	DEPT OF THE ARMY	W91YTZ	W40M RHCO-ATLANTIC USAHCA	97	DEPARTMENT OF DEFENSE (DOD)	2100	DEPT OF THE ARMY	W91YTZ	W40M RHCO-ATLANTIC USAHCA			X	NOT APPLICABLE			956711444	CEPHEID			956711444	CEPHEID	USA	UNITED STATES	904 CARIBBEAN DRIVE
6800_-NONE-_EPD05084_0_-NONE-_0	CONT_AWD_EPD05084_6800_-NONE-_-NONE-	EPD05084	0	0					19785		19785		19785		2005-09-21	2005	2005-09-21	2006-09-21	2006-09-21			68	ENVIRONMENTAL PROTECTION AGENCY (EPA)	6800	ENVIRONMENTAL PROTECTION AGENCY	DCO00	RTP PROCUREMENT OPERATIONS DIVISION (RTPPOD)	999									NOT APPLICABLE		NAN	956711444	CEPHEID			956711444	CEPHEID	UNITED STATES		904 CARIBBEAN DRIVE
12K3_-NONE-_AG619753439_0_-NONE-_0	CONT_AWD_AG619753439_12K3_-NONE-_-NONE-	AG619753439	0	0					50695.5		50695.5		50695.5		2005-09-26	2005	2005-09-26	2006-06-01	2006-06-01			12	DEPARTMENT OF AGRICULTURE (USDA)	12K3	ANIMAL AND PLANT HEALTH INSPECTION SERVICE	6197	ANIMAL & PLANT HEALTH INSPECTION SERVICE	999									NOT APPLICABLE		NAN	956711444	CEPHEID			956711444	CEPHEID	UNITED STATES		904 CARIBBEAN DRIVE
12K3_-NONE-_AG619762112_0_-NONE-_0	CONT_AWD_AG619762112_12K3_-NONE-_-NONE-	AG619762112	0	0					60290		60290		60290		2006-02-14	2006	2006-02-14	2006-09-30	2006-09-30			12	DEPARTMENT OF AGRICULTURE (USDA)	12K3	ANIMAL AND PLANT HEALTH INSPECTION SERVICE	6197	ANIMAL & PLANT HEALTH INSPECTION SERVICE	999									NOT APPLICABLE		NAN	956711444	CEPHEID			956711444	CEPHEID	UNITED STATES		904 CARIBBEAN DRIVE
7524_-NONE-_HHSF223200610512P_0_-NONE-_0	CONT_AWD_HHSF223200610512P_7524_-NONE-_-NONE-	HHSF223200610512P	0	0					83700		83700		83700		2006-04-05	2006	2006-04-05	2006-05-05	2006-05-05			75	DEPARTMENT OF HEALTH AND HUMAN SERVICES (HHS)	7524	FOOD AND DRUG ADMINISTRATION	223	DEPT OF HHS/FOOD AND DRUG ADMINISTRATION	999									NOT APPLICABLE		NAN	956711444	CEPHEID			956711444	CEPHEID	UNITED STATES		904 CARIBBEAN DRIVE
12D3_-NONE-_AG3151P060092_0_-NONE-_0	CONT_AWD_AG3151P060092_12D3_-NONE-_-NONE-	AG3151P060092	0	0					107470		107470		107470		2006-01-10	2006	2006-01-10	2006-09-30	2006-09-30			12	DEPARTMENT OF AGRICULTURE (USDA)	12D3	FOREIGN AGRICULTURAL SERVICE	3151	AGRIC STABILIZ AND C	999									NOT APPLICABLE		NAN	956711444	CEPHEID			956711444	CEPHEID	UNITED STATES		904 CARIBBEAN DRIVE
12K3_-NONE-_AG6197P060001_0_-NONE-_0	CONT_AWD_AG6197P060001_12K3_-NONE-_-NONE-	AG6197P060001	0	0					48705.8		48705.8		48705.8		2006-04-10	2006	2006-04-10	2006-04-14	2006-04-14			12	DEPARTMENT OF AGRICULTURE (USDA)	12K3	ANIMAL AND PLANT HEALTH INSPECTION SERVICE	6197	ANIMAL & PLANT HEALTH INSPECTION SERVICE	999									NOT APPLICABLE		NAN	956711444	CEPHEID			956711444	CEPHEID	UNITED STATES		904 CARIBBEAN DRIVE
1900_-NONE-_SAQMPD06M1535_0_-NONE-_0	CONT_AWD_SAQMPD06M1535_1900_-NONE-_-NONE-	SAQMPD06M1535	0	0					14577.3		14577.3		14577.3		2006-03-17	2006	2006-03-17	2007-03-16				19	DEPARTMENT OF STATE (DOS)	1900	STATE, DEPARTMENT OF	AQMPD	OFFICE OF ACQUISITION MGMT - PD	999									NOT APPLICABLE		NAN	956711444	CEPHEID			956711444	CEPHEID	UNITED STATES		904 CARIBBEAN DRIVE
9700_-NONE-_W81XWH06P0444_0_-NONE-_0	CONT_AWD_W81XWH06P0444_9700_-NONE-_-NONE-	W81XWH06P0444	0	0					62820	62761.2	62820	62820	62820	62820	2006-05-10	2006	2006-05-09	2006-05-19	2006-05-19			97	DEPARTMENT OF DEFENSE (DOD)	2100	DEPT OF THE ARMY	W81XWH	W4PZ USA MED RSCH ACQUIS ACT	97	DEPARTMENT OF DEFENSE (DOD)	2100	DEPT OF THE ARMY	W806YH	W4QF USA MMDA			X	NOT APPLICABLE			956711444	CEPHEID			956711444	CEPHEID	USA	UNITED STATES	904 CARIBBEAN DRIVE
12G2_-NONE-_AG3A94P050015_2_-NONE-_0	CONT_AWD_AG3A94P050015_12G2_-NONE-_-NONE-	AG3A94P050015	2	0					-244.12		-244.12		-244.12		2006-04-25	2006	2006-04-25	2004-12-10	2004-12-10			12	DEPARTMENT OF AGRICULTURE (USDA)	12G2	FOOD SAFETY AND INSPECTION SERVICE	3A94	FSIS 3A94	999									NOT APPLICABLE		NAN	956711444	CEPHEID			956711444	CEPHEID	UNITED STATES		904 CARIBBEAN DRIVE
1434_-NONE-_ING06NWSA0027_0_-NONE-_0	CONT_AWD_ING06NWSA0027_1434_-NONE-_-NONE-	ING06NWSA0027	0	0					4750.5		4750.5		4750.5		2006-06-07	2006	2006-06-07	2006-06-07	2006-07-31			14	DEPARTMENT OF THE INTERIOR (DOI)	1434	GEOLOGICAL SURVEY	125	BRD NATIONAL WILDLIFE HEALTH CENTER (NWHC)	999									NOT APPLICABLE		NAN	956711444	CEPHEID			956711444	CEPHEID	UNITED STATES		904 CARIBBEAN DRIVE
9700_-NONE-_W91YTV06P0280_0_-NONE-_0	CONT_AWD_W91YTV06P0280_9700_-NONE-_-NONE-	W91YTV06P0280	0	0					85957		0		0		2006-06-21	2006	2006-06-21	2006-06-27				97	DEPARTMENT OF DEFENSE (DOD)	2100	DEPT OF THE ARMY	W91YTV	W40M SOUTH RGNL CONTR OFC EAST	97	DEPARTMENT OF DEFENSE (DOD)	2100	DEPT OF THE ARMY	W91YTV	W40M SOUTH RGNL CONTR OFC EAST				NOT APPLICABLE		NAN	956711444	CEPHEID			956711444	CEPHEID	UNITED STATES		904 CARIBBEAN DRIVE
7524_-NONE-_HHSF223200610522P_0_-NONE-_0	CONT_AWD_HHSF223200610522P_7524_-NONE-_-NONE-	HHSF223200610522P	0	0					29551		29551		29551		2006-04-28	2006	2006-04-28	2006-05-19	2006-05-19			75	DEPARTMENT OF HEALTH AND HUMAN SERVICES (HHS)	7524	FOOD AND DRUG ADMINISTRATION	223	DEPT OF HHS/FOOD AND DRUG ADMINISTRATION	999									NOT APPLICABLE		NAN	956711444	CEPHEID			956711444	CEPHEID	UNITED STATES		904 CARIBBEAN DRIVE
1900_1900_SAQMPD06FB546_0_SAQMPD06A1952_0	CONT_AWD_SAQMPD06FB546_1900_SAQMPD06A1952_1900	SAQMPD06FB546	0	0	1900	DEPARTMENT OF STATE	SAQMPD06A1952	0	73500		73500		0		2006-06-14	2006	2006-06-14	2007-06-13				19	DEPARTMENT OF STATE (DOS)	1900	STATE, DEPARTMENT OF	AQMPD	OFFICE OF ACQUISITION MGMT - PD	999									NOT APPLICABLE		NAN	956711444	CEPHEID			956711444	CEPHEID	UNITED STATES		904 CARIBBEAN DRIVE
12G2_-NONE-_AG3A94P060099_0_-NONE-_0	CONT_AWD_AG3A94P060099_12G2_-NONE-_-NONE-	AG3A94P060099	0	0					23800		23800		23800		2006-05-11	2006	2006-05-11	2006-06-10	2006-06-10			12	DEPARTMENT OF AGRICULTURE (USDA)	12G2	FOOD SAFETY AND INSPECTION SERVICE	3A94	FSIS 3A94	999									NOT APPLICABLE		NAN	956711444	CEPHEID			956711444	CEPHEID	UNITED STATES		904 CARIBBEAN DRIVE
1900_-NONE-_SAQMPD06A1952_0_-NONE-_-NONE-	CONT_IDV_SAQMPD06A1952_1900	SAQMPD06A1952	0					0	0		0		0		2006-06-14	2006	2006-06-14			2011-05-31		19	DEPARTMENT OF STATE (DOS)	1900	STATE, DEPARTMENT OF	AQMPD	OFFICE OF ACQUISITION MGMT - PD	999									NOT APPLICABLE		NAN	956711444	CEPHEID			956711444	CEPHEID	UNITED STATES		904 CARIBBEAN DRIVE
1900_1900_SAQMPD06FB546_1_SAQMPD06A1952_0	CONT_AWD_SAQMPD06FB546_1900_SAQMPD06A1952_1900	SAQMPD06FB546	1	0	1900	DEPARTMENT OF STATE	SAQMPD06A1952	0	0		0		0		2006-06-14	2006	2006-06-14	2006-06-13				19	DEPARTMENT OF STATE (DOS)	1900	STATE, DEPARTMENT OF	AQMPD	OFFICE OF ACQUISITION MGMT - PD	999									NOT APPLICABLE		NAN	956711444	CEPHEID			956711444	CEPHEID	UNITED STATES		904 CARIBBEAN DRIVE
1448_-NONE-_INF601816P548_0_-NONE-_0	CONT_AWD_INF601816P548_1448_-NONE-_-NONE-	INF601816P548	0	0					34676.8		34676.8		34676.8		2006-09-06	2006	2006-09-06	2006-09-06	2006-10-31			14	DEPARTMENT OF THE INTERIOR (DOI)	1448	U.S. FISH AND WILDLIFE SERVICE	6	CONTRACTING AND GENERAL SERVICES DIV	999									NOT APPLICABLE		NAN	956711444	CEPHEID			956711444	CEPHEID	UNITED STATES		904 CARIBBEAN DRIVE
12K3_-NONE-_AG6395P061014_0_-NONE-_0	CONT_AWD_AG6395P061014_12K3_-NONE-_-NONE-	AG6395P061014	0	0					6410.02		6410.02		6410.02		2006-08-29	2006	2006-08-29	2006-09-06	2006-09-06			12	DEPARTMENT OF AGRICULTURE (USDA)	12K3	ANIMAL AND PLANT HEALTH INSPECTION SERVICE	6395	USDA APHIS MRPBS	999									NOT APPLICABLE		NAN	956711444	CEPHEID			956711444	CEPHEID	UNITED STATES		904 CARIBBEAN DRIVE
1549_-NONE-_DJFA6N603418_0_-NONE-_0	CONT_AWD_DJFA6N603418_1549_-NONE-_-NONE-	DJFA6N603418	0	0					49194.3		49194.3		49194.3		2006-07-17	2006	2006-07-17	2009-06-30	2009-06-30			15	DEPARTMENT OF JUSTICE (DOJ)	1549	FEDERAL BUREAU OF INVESTIGATION	PDS01	DEPT OF JUST/FEDERAL BUREAU OF INVESTIGATION	999									NOT APPLICABLE		NAN	956711444	CEPHEID			956711444	CEPHEID	UNITED STATES		904 CARIBBEAN DRIVE
7523_-NONE-_HHSD2002006M19110P_0_-NONE-_0	CONT_AWD_HHSD2002006M19110P_7523_-NONE-_-NONE-	HHSD2002006M19110P	0	0					36885		36885		36885		2006-09-15	2006	2006-09-15	2006-09-15	2006-09-15			75	DEPARTMENT OF HEALTH AND HUMAN SERVICES (HHS)	7523	CENTERS FOR DISEASE CONTROL AND PREVENTION	200	DEPT OF HHS/CENTERS FOR DISEASE CONTROL	999									NOT APPLICABLE		NAN	956711444	CEPHEID			956711444	CEPHEID	USA	UNITED STATES OF AMERICA	904 CARIBBEAN DRIVE
1330_-NONE-_DOCEU133C06SE4562_0_-NONE-_0	CONT_AWD_DOCEU133C06SE4562_1330_-NONE-_-NONE-	DOCEU133C06SE4562	0	0					3096		3096		3096		2006-08-17	2006	2006-08-29	2007-08-28				13	DEPARTMENT OF COMMERCE (DOC)	1330	NATIONAL OCEANIC AND ATMOSPHERIC ADMINISTRATION	000EA	EASTERN ACQUISITION DIVISION - NORFOLK	999									NOT APPLICABLE		NAN	956711444	CEPHEID			956711444	CEPHEID	UNITED STATES		904 CARIBBEAN DRIVE
7529_-NONE-_HHSN272200611477P_0_-NONE-_0	CONT_AWD_HHSN272200611477P_7529_-NONE-_-NONE-	HHSN272200611477P	0	0					32595		32595		32595		2006-09-13	2006	2006-09-13	2006-09-13	2006-09-13			75	DEPARTMENT OF HEALTH AND HUMAN SERVICES (HHS)	7529	NATIONAL INSTITUTES OF HEALTH	272	NIH, NIAID DEA OA OFC ACQUISITIONS	75	DEPARTMENT OF HEALTH AND HUMAN SERVICES (HHS)	7529	NATIONAL INSTITUTES OF HEALTH						NOT APPLICABLE		NAN	956711444	CEPHEID			956711444	CEPHEID	UNITED STATES		904 CARIBBEAN DRIVE
7524_-NONE-_HHSF223200610675P_0_-NONE-_0	CONT_AWD_HHSF223200610675P_7524_-NONE-_-NONE-	HHSF223200610675P	0	0					83887		83887		83887		2006-08-01	2006	2006-08-01	2006-12-06	2006-12-06			75	DEPARTMENT OF HEALTH AND HUMAN SERVICES (HHS)	7524	FOOD AND DRUG ADMINISTRATION	223	DEPT OF HHS/FOOD AND DRUG ADMINISTRATION	999									NOT APPLICABLE		NAN	956711444	CEPHEID			956711444	CEPHEID	UNITED STATES		904 CARIBBEAN DRIVE
1330_-NONE-_DOCEU133C06SE4562_1_-NONE-_0	CONT_AWD_DOCEU133C06SE4562_1330_-NONE-_-NONE-	DOCEU133C06SE4562	1	0					0		0		0		2006-08-29	2006	2006-08-29	2007-08-28	2007-08-28			13	DEPARTMENT OF COMMERCE (DOC)	1330	NATIONAL OCEANIC AND ATMOSPHERIC ADMINISTRATION	000EA	EASTERN ACQUISITION DIVISION	13	DEPARTMENT OF COMMERCE (DOC)	1330	NATIONAL OCEANIC AND ATMOSPHERIC ADMINISTRATION	NA	NATIONAL OCEANIC AND ATMOPHERIC ADMINISATION (NOAA)				NOT APPLICABLE		NAN	956711444	CEPHEID			956711444	CEPHEID	USA	UNITED STATES OF AMERICA	904 CARIBBEAN DRIVE
7524_-NONE-_HHSF222200612095P_0_-NONE-_0	CONT_AWD_HHSF222200612095P_7524_-NONE-_-NONE-	HHSF222200612095P	0	0					5640		5640		5640		2006-08-22	2006	2006-08-22	2006-09-09				75	DEPARTMENT OF HEALTH AND HUMAN SERVICES (HHS)	7524	FOOD AND DRUG ADMINISTRATION	223	DEPT OF HHS/FOOD AND DRUG ADMINISTRATION	999									NOT APPLICABLE		NAN	956711444	CEPHEID			956711444	CEPHEID	UNITED STATES		904 CARIBBEAN DRIVE
9700_-NONE-_W91YTZ06P0811_0_-NONE-_0	CONT_AWD_W91YTZ06P0811_9700_-NONE-_-NONE-	W91YTZ06P0811	0	0					39572		39572		39572		2006-08-08	2006	2006-08-02	2006-08-08	2006-08-08			97	DEPARTMENT OF DEFENSE (DOD)	2100	DEPT OF THE ARMY	W91YTZ	W40M NORTHEREGION CONTRACT OFC	97	DEPARTMENT OF DEFENSE (DOD)	2100	DEPT OF THE ARMY	W74MYG	W2DH W REED WRNMMC				NOT APPLICABLE		NAN	956711444	CEPHEID			956711444	CEPHEID	UNITED STATES		904 CARIBBEAN DRIVE
6800_-NONE-_EP069000246_0_-NONE-_0	CONT_AWD_EP069000246_6800_-NONE-_-NONE-	EP069000246	0	0					58359.2		58359.2		58359.2		2006-07-21	2006	2006-07-21	2006-08-07	2006-08-07			68	ENVIRONMENTAL PROTECTION AGENCY (EPA)	6800	ENVIRONMENTAL PROTECTION AGENCY	WCO00	US ENVIRONMENTAL PROTECTION AGENCY	68	ENVIRONMENTAL PROTECTION AGENCY (EPA)	6800	ENVIRONMENTAL PROTECTION AGENCY						NOT APPLICABLE		NAN	956711444	CEPHEID			956711444	CEPHEID	UNITED STATES		904 CARIBBEAN DRIVE
7524_-NONE-_HHSF222200650157P_0_-NONE-_0	CONT_AWD_HHSF222200650157P_7524_-NONE-_-NONE-	HHSF222200650157P	0	0					5150		5150		5150		2006-08-23	2006	2006-08-23	2006-09-08	2006-09-30			75	DEPARTMENT OF HEALTH AND HUMAN SERVICES (HHS)	7524	FOOD AND DRUG ADMINISTRATION	222	DEPT OF HHS/FOOD AND DRUG ADMINISTRATION	999									NOT APPLICABLE		NAN	956711444	CEPHEID			956711444	CEPHEID	UNITED STATES		904 CARIBBEAN DRIVE
7524_-NONE-_HHSF222200636041P_0_-NONE-_0	CONT_AWD_HHSF222200636041P_7524_-NONE-_-NONE-	HHSF222200636041P	0	0					4128		4128		4128		2006-09-06	2006	2006-09-06	2007-09-20	2007-09-20			75	DEPARTMENT OF HEALTH AND HUMAN SERVICES (HHS)	7524	FOOD AND DRUG ADMINISTRATION	222	DEPT OF HHS/FOOD AND DRUG ADMINISTRATION	999									NOT APPLICABLE		NAN	956711444	CEPHEID			956711444	CEPHEID	UNITED STATES		904 CARIBBEAN DRIVE
6800_-NONE-_EP06D000705_0_-NONE-_0	CONT_AWD_EP06D000705_6800_-NONE-_-NONE-	EP06D000705	0	0					7480		7480		7480		2006-08-18	2006	2006-08-18	2006-09-01	2006-09-01			68	ENVIRONMENTAL PROTECTION AGENCY (EPA)	6800	ENVIRONMENTAL PROTECTION AGENCY	DCO00	RTP PROCUREMENT OPERATIONS DIVISION (RTPPOD)	68	ENVIRONMENTAL PROTECTION AGENCY (EPA)	6800	ENVIRONMENTAL PROTECTION AGENCY						NOT APPLICABLE		NAN	956711444	CEPHEID			956711444	CEPHEID	UNITED STATES		904 CARIBBEAN DRIVE
7523_-NONE-_HHSD2142006M19053P_0_-NONE-_0	CONT_AWD_HHSD2142006M19053P_7523_-NONE-_-NONE-	HHSD2142006M19053P	0	0					82351		83126.5		83126.5		2006-09-08	2006	2006-09-07	2006-09-30	2006-09-30			75	DEPARTMENT OF HEALTH AND HUMAN SERVICES (HHS)	7523	CENTERS FOR DISEASE CONTROL AND PREVENTION	214	NIEHS SPOKANE, WASHINGTON	999									NOT APPLICABLE		NAN	956711444	CEPHEID			956711444	CEPHEID	USA	UNITED STATES OF AMERICA	904 CARIBBEAN DRIVE
9700_-NONE-_N0024406P2958_0_-NONE-_0	CONT_AWD_N0024406P2958_9700_-NONE-_-NONE-	N0024406P2958	0	0					34474		0		0		2006-09-21	2006	2006-09-21	2006-10-31				97	DEPARTMENT OF DEFENSE (DOD)	1700	DEPT OF THE NAVY	N00244	NAVSUP FLT LOG CTR SAN DIEGO	97	DEPARTMENT OF DEFENSE (DOD)	1700	DEPT OF THE NAVY	N63116	NAVAL HEALTH RESEARCH CENTER				NOT APPLICABLE		NAN	956711444	CEPHEID			956711444	CEPHEID	UNITED STATES		904 CARIBBEAN DRIVE
12K3_-NONE-_AG6197P060123_0_-NONE-_0	CONT_AWD_AG6197P060123_12K3_-NONE-_-NONE-	AG6197P060123	0	0					48710.8		48710.8		48710.8		2006-07-20	2006	2006-07-20	2006-09-30	2006-09-30			12	DEPARTMENT OF AGRICULTURE (USDA)	12K3	ANIMAL AND PLANT HEALTH INSPECTION SERVICE	6197	ANIMAL & PLANT HEALTH INSPECTION SERVICE	999									NOT APPLICABLE		NAN	956711444	CEPHEID			956711444	CEPHEID	UNITED STATES		904 CARIBBEAN DRIVE
12K3_-NONE-_AG6395P061036_0_-NONE-_0	CONT_AWD_AG6395P061036_12K3_-NONE-_-NONE-	AG6395P061036	0	0					28120		28120		28120		2006-09-01	2006	2006-09-01	2006-09-10	2006-09-20			12	DEPARTMENT OF AGRICULTURE (USDA)	12K3	ANIMAL AND PLANT HEALTH INSPECTION SERVICE	6395	USDA APHIS MRPBS	999									NOT APPLICABLE		NAN	956711444	CEPHEID			956711444	CEPHEID	UNITED STATES		904 CARIBBEAN DRIVE
3600_-NONE-_V689P65277_0_-NONE-_0	CONT_AWD_V689P65277_3600_-NONE-_-NONE-	V689P65277	0	0					1437		1437		1437		2006-09-12	2006	2006-09-12	2006-09-17	2006-09-17			36	DEPARTMENT OF VETERANS AFFAIRS (VA)	3600	VETERANS AFFAIRS, DEPARTMENT OF	00689S	689S-WEST HAVEN PROSTHETICS	999									NOT APPLICABLE		NAN	956711444	CEPHEID			956711444	CEPHEID	UNITED STATES		904 CARIBBEAN DRIVE
7524_-NONE-_HHSF223200610762P_0_-NONE-_0	CONT_AWD_HHSF223200610762P_7524_-NONE-_-NONE-	HHSF223200610762P	0	0					28027		28027		28027		2006-08-30	2006	2006-08-30	2006-09-29	2006-09-29			75	DEPARTMENT OF HEALTH AND HUMAN SERVICES (HHS)	7524	FOOD AND DRUG ADMINISTRATION	223	DEPT OF HHS/FOOD AND DRUG ADMINISTRATION	999									NOT APPLICABLE		NAN	956711444	CEPHEID			956711444	CEPHEID	UNITED STATES		904 CARIBBEAN DRIVE
7524_-NONE-_HHSF222200633023P_0_-NONE-_0	CONT_AWD_HHSF222200633023P_7524_-NONE-_-NONE-	HHSF222200633023P	0	0					20180		20180		20180		2006-08-17	2006	2006-08-17	2006-08-21	2006-08-21			75	DEPARTMENT OF HEALTH AND HUMAN SERVICES (HHS)	7524	FOOD AND DRUG ADMINISTRATION	223	DEPT OF HHS/FOOD AND DRUG ADMINISTRATION	999									NOT APPLICABLE		NAN	956711444	CEPHEID			956711444	CEPHEID	UNITED STATES		904 CARIBBEAN DRIVE
7524_-NONE-_HHSF222200638034P_0_-NONE-_0	CONT_AWD_HHSF222200638034P_7524_-NONE-_-NONE-	HHSF222200638034P	0	0					14300		14300		14300		2006-08-11	2006	2006-08-11	2006-08-18	2006-08-18			75	DEPARTMENT OF HEALTH AND HUMAN SERVICES (HHS)	7524	FOOD AND DRUG ADMINISTRATION	223	DEPT OF HHS/FOOD AND DRUG ADMINISTRATION	999									NOT APPLICABLE		NAN	956711444	CEPHEID			956711444	CEPHEID	UNITED STATES		904 CARIBBEAN DRIVE
1549_-NONE-_DJFA6C607751_0_-NONE-_0	CONT_AWD_DJFA6C607751_1549_-NONE-_-NONE-	DJFA6C607751	0	0					59634.7		59634.7		59634.7		2006-09-15	2006	2006-09-15	2006-10-31	2006-10-31			15	DEPARTMENT OF JUSTICE (DOJ)	1549	FEDERAL BUREAU OF INVESTIGATION	PDS01	DEPT OF JUST/FEDERAL BUREAU OF INVESTIGATION	999									NOT APPLICABLE		NAN	956711444	CEPHEID			956711444	CEPHEID	UNITED STATES		904 CARIBBEAN DRIVE
7524_-NONE-_HHSF222200650196P_0_-NONE-_0	CONT_AWD_HHSF222200650196P_7524_-NONE-_-NONE-	HHSF222200650196P	0	0					53446		53446		53446		2006-09-22	2006	2006-09-22	2006-10-03	2006-10-03			75	DEPARTMENT OF HEALTH AND HUMAN SERVICES (HHS)	7524	FOOD AND DRUG ADMINISTRATION	222	DEPT OF HHS/FOOD AND DRUG ADMINISTRATION	75	DEPARTMENT OF HEALTH AND HUMAN SERVICES (HHS)	7524	FOOD AND DRUG ADMINISTRATION						NOT APPLICABLE		NAN	956711444	CEPHEID			956711444	CEPHEID	UNITED STATES		904 CARIBBEAN DRIVE
3600_-NONE-_V678A60602_0_-NONE-_0	CONT_AWD_V678A60602_3600_-NONE-_-NONE-	V678A60602	0	0					31380		31380		31380		2006-09-19	2006	2006-09-19	2006-09-19	2006-09-19			36	DEPARTMENT OF VETERANS AFFAIRS (VA)	3600	VETERANS AFFAIRS, DEPARTMENT OF	678	678-TUCSON	999									NOT APPLICABLE		NAN	956711444	CEPHEID			956711444	CEPHEID	UNITED STATES		904 CARIBBEAN DRIVE
9700_-NONE-_W81XWH06P0922_0_-NONE-_0	CONT_AWD_W81XWH06P0922_9700_-NONE-_-NONE-	W81XWH06P0922	0	0					3570	3539	3570	3570	3570	3570	2006-09-18	2006	2006-09-15	2006-10-07	2006-10-07			97	DEPARTMENT OF DEFENSE (DOD)	2100	DEPT OF THE ARMY	W81XWH	W4PZ USA MED RSCH ACQUIS ACT	97	DEPARTMENT OF DEFENSE (DOD)	2100	DEPT OF THE ARMY	W23MYC	W4GP USA MD RES INST OF DISEAS			X	NOT APPLICABLE			956711444	CEPHEID			956711444	CEPHEID	USA	UNITED STATES	904 CARIBBEAN DRIVE
7523_-NONE-_HHSD2002006M18024P_0_-NONE-_0	CONT_AWD_HHSD2002006M18024P_7523_-NONE-_-NONE-	HHSD2002006M18024P	0	0					6192		6192		6192		2006-08-09	2006	2006-08-08	2007-07-31	2007-07-31			75	DEPARTMENT OF HEALTH AND HUMAN SERVICES (HHS)	7523	CENTERS FOR DISEASE CONTROL AND PREVENTION	200	DEPT OF HHS/CENTERS FOR DISEASE CONTROL	999									NOT APPLICABLE		NAN	956711444	CEPHEID			956711444	CEPHEID	USA	UNITED STATES OF AMERICA	904 CARIBBEAN DRIVE
9700_-NONE-_W81K0206P0177_P00002_-NONE-_0	CONT_AWD_W81K0206P0177_9700_-NONE-_-NONE-	W81K0206P0177	P00002	0					7843		0		0		2006-12-20	2007	2006-12-20	2006-10-13	2006-10-13			97	DEPARTMENT OF DEFENSE (DOD)	2100	DEPT OF THE ARMY	W81K02	W40M PACIFIC RGNL CNTRG OFC	97	DEPARTMENT OF DEFENSE (DOD)	2100	DEPT OF THE ARMY	W81K02	W40M PACIFIC RGNL CNTRG OFC				NOT APPLICABLE		NAN	956711444	CEPHEID			956711444	CEPHEID	UNITED STATES		904 CARIBBEAN DRIVE
7524_-NONE-_HHSF222200750088P_0_-NONE-_0	CONT_AWD_HHSF222200750088P_7524_-NONE-_-NONE-	HHSF222200750088P	0	0				0	4740.5		4740.5		4740.5		2006-12-22	2007	2006-12-22	2007-01-31	2007-01-31			75	DEPARTMENT OF HEALTH AND HUMAN SERVICES (HHS)	7524	FOOD AND DRUG ADMINISTRATION	222	DEPT OF HHS/FOOD AND DRUG ADMINISTRATION	75	DEPARTMENT OF HEALTH AND HUMAN SERVICES (HHS)	7524	FOOD AND DRUG ADMINISTRATION	223	DEPT OF HHS/FOOD AND DRUG ADMINISTRATION				NOT APPLICABLE		NAN	956711444	CEPHEID			956711444	CEPHEID	UNITED STATES		904 CARIBBEAN DRIVE
6800_-NONE-_EP061000234_0_-NONE-_0	CONT_AWD_EP061000234_6800_-NONE-_-NONE-	EP061000234	0	0					64568.6		64568.6		64568.7		2006-09-29	2006	2006-09-29	2006-10-30	2006-10-30			68	ENVIRONMENTAL PROTECTION AGENCY (EPA)	6800	ENVIRONMENTAL PROTECTION AGENCY	WCO00	US ENVIRONMENTAL PROTECTION AGENCY	68	ENVIRONMENTAL PROTECTION AGENCY (EPA)	6800	ENVIRONMENTAL PROTECTION AGENCY						NOT APPLICABLE		NAN	956711444	CEPHEID			956711444	CEPHEID	UNITED STATES		904 CARIBBEAN DRIVE
7524_-NONE-_HHSF222200750057P_0_-NONE-_0	CONT_AWD_HHSF222200750057P_7524_-NONE-_-NONE-	HHSF222200750057P	0	0				0	4328		4328		4328		2006-10-01	2007	2006-10-01	2007-09-30	2007-09-30			75	DEPARTMENT OF HEALTH AND HUMAN SERVICES (HHS)	7524	FOOD AND DRUG ADMINISTRATION	222	DEPT OF HHS/FOOD AND DRUG ADMINISTRATION	75	DEPARTMENT OF HEALTH AND HUMAN SERVICES (HHS)	7524	FOOD AND DRUG ADMINISTRATION	223	DEPT OF HHS/FOOD AND DRUG ADMINISTRATION				NOT APPLICABLE		NAN	956711444	CEPHEID			956711444	CEPHEID	UNITED STATES		904 CARIBBEAN DRIVE
6800_-NONE-_EP062000584_0_-NONE-_0	CONT_AWD_EP062000584_6800_-NONE-_-NONE-	EP062000584	0	0					63105.8		63200.8		63200.8		2006-09-28	2006	2006-09-28	2006-10-31	2006-10-31			68	ENVIRONMENTAL PROTECTION AGENCY (EPA)	6800	ENVIRONMENTAL PROTECTION AGENCY	WCO00	US ENVIRONMENTAL PROTECTION AGENCY	68	ENVIRONMENTAL PROTECTION AGENCY (EPA)	6800	ENVIRONMENTAL PROTECTION AGENCY						NOT APPLICABLE		NAN	956711444	CEPHEID			956711444	CEPHEID	UNITED STATES		904 CARIBBEAN DRIVE
6800_-NONE-_EP06D000889_0_-NONE-_0	CONT_AWD_EP06D000889_6800_-NONE-_-NONE-	EP06D000889	0	0					9980		9980		9980		2006-09-29	2006	2006-09-29	2006-09-29	2006-09-29			68	ENVIRONMENTAL PROTECTION AGENCY (EPA)	6800	ENVIRONMENTAL PROTECTION AGENCY	DCO00	RTP PROCUREMENT OPERATIONS DIVISION (RTPPOD)	68	ENVIRONMENTAL PROTECTION AGENCY (EPA)	6800	ENVIRONMENTAL PROTECTION AGENCY						NOT APPLICABLE		NAN	956711444	CEPHEID			956711444	CEPHEID	UNITED STATES		904 CARIBBEAN DRIVE
9700_-NONE-_W81K0206P0177_P00001_-NONE-_0	CONT_AWD_W81K0206P0177_9700_-NONE-_-NONE-	W81K0206P0177	P00001	0					0		0		0		2006-09-27	2006	2006-09-27	2006-10-13	2006-10-13			97	DEPARTMENT OF DEFENSE (DOD)	2100	DEPT OF THE ARMY	W81K02	W40M PACIFIC RGNL CNTRG OFC	97	DEPARTMENT OF DEFENSE (DOD)	2100	DEPT OF THE ARMY	W81K02	W40M PACIFIC RGNL CNTRG OFC				NOT APPLICABLE		NAN	956711444	CEPHEID			956711444	CEPHEID	UNITED STATES		904 CARIBBEAN DRIVE
3600_-NONE-_V678P71480_0_-NONE-_0	CONT_AWD_V678P71480_3600_-NONE-_-NONE-	V678P71480	0	0					1575		1575		1575		2006-11-08	2007	2006-11-08	2006-11-13	2006-11-13			36	DEPARTMENT OF VETERANS AFFAIRS (VA)	3600	VETERANS AFFAIRS, DEPARTMENT OF	00678S	678S-TUCSON SMALL PURCHASE	999									NOT APPLICABLE		NAN	956711444	CEPHEID			956711444	CEPHEID	UNITED STATES		904 CARIBBEAN DRIVE
9700_-NONE-_N3239807P0014_0_-NONE-_0	CONT_AWD_N3239807P0014_9700_-NONE-_-NONE-	N3239807P0014	0	0					0		9288		9288		2006-10-20	2007	2006-10-20	2007-09-30	2007-09-30			97	DEPARTMENT OF DEFENSE (DOD)	1700	DEPT OF THE NAVY	N32398	NAVAL MEDICAL RESEARCH CENTER	97	DEPARTMENT OF DEFENSE (DOD)	1700	DEPT OF THE NAVY	N32398	NAVAL MEDICAL RESEARCH CENTER				NOT APPLICABLE		NAN	956711444	CEPHEID			956711444	CEPHEID	UNITED STATES		904 CARIBBEAN DRIVE
9700_-NONE-_W81K0206P0177_0_-NONE-_0	CONT_AWD_W81K0206P0177_9700_-NONE-_-NONE-	W81K0206P0177	0	0					30532		38375		38375		2006-09-26	2006	2006-09-26	2006-10-13	2006-10-13			97	DEPARTMENT OF DEFENSE (DOD)	2100	DEPT OF THE ARMY	W81K02	W40M PACIFIC RGNL CNTRG OFC	97	DEPARTMENT OF DEFENSE (DOD)	2100	DEPT OF THE ARMY	W81K02	W40M PACIFIC RGNL CNTRG OFC				NOT APPLICABLE		NAN	956711444	CEPHEID			956711444	CEPHEID	UNITED STATES		904 CARIBBEAN DRIVE
9700_-NONE-_W91ZLK07P0256_0_-NONE-_0	CONT_AWD_W91ZLK07P0256_9700_-NONE-_-NONE-	W91ZLK07P0256	0	0					14035	14035	14035	14035	14035	14035	2006-12-05	2007	2006-12-05	2007-09-30	2007-09-30			97	DEPARTMENT OF DEFENSE (DOD)	2100	DEPT OF THE ARMY	W91ZLK	W6QK ACC-APG DIR	97	DEPARTMENT OF DEFENSE (DOD)	2100	DEPT OF THE ARMY	W91B94	USA CCDC CHEMICAL BIOLOGICAL CENTER			X	NOT APPLICABLE			956711444	CEPHEID			956711444	CEPHEID	USA	UNITED STATES	904 CARIBBEAN DRIVE
1434_-NONE-_ING06OHSA0022_0_-NONE-_0	CONT_AWD_ING06OHSA0022_1434_-NONE-_-NONE-	ING06OHSA0022	0	0					7750		7750		7750		2006-09-26	2006	2006-09-26	2006-10-15	2006-10-15			14	DEPARTMENT OF THE INTERIOR (DOI)	1434	GEOLOGICAL SURVEY	31	OHIO WATER SCIENCE CENTER	999									NOT APPLICABLE		NAN	956711444	CEPHEID			956711444	CEPHEID	UNITED STATES		904 CARIBBEAN DRIVE
9700_-NONE-_W81XWH05P0044_P00003_-NONE-_0	CONT_AWD_W81XWH05P0044_9700_-NONE-_-NONE-	W81XWH05P0044	P00003	0					-1261		0		0		2006-12-22	2007	2006-12-22	2005-10-27	2005-10-27			97	DEPARTMENT OF DEFENSE (DOD)	2100	DEPT OF THE ARMY	W81XWH	W4PZ USA MED RSCH ACQUIS ACT	97	DEPARTMENT OF DEFENSE (DOD)	2100	DEPT OF THE ARMY	W74MYF	W03K W REEDARMYINSTRSCH(WRAIR)				NOT APPLICABLE		NAN	956711444	CEPHEID			956711444	CEPHEID	UNITED STATES		904 CARIBBEAN DRIVE
12G2_-NONE-_AG3A94P070039_0_-NONE-_0	CONT_AWD_AG3A94P070039_12G2_-NONE-_-NONE-	AG3A94P070039	0	0					9990		9990		9990		2006-12-21	2007	2006-12-21	2006-12-31	2006-12-31			12	DEPARTMENT OF AGRICULTURE (USDA)	12G2	FOOD SAFETY AND INSPECTION SERVICE	3A94	FSIS 3A94	999									NOT APPLICABLE		NAN	956711444	CEPHEID			956711444	CEPHEID	UNITED STATES		904 CARIBBEAN DRIVE
6800_-NONE-_EP062000584_1_-NONE-_0	CONT_AWD_EP062000584_6800_-NONE-_-NONE-	EP062000584	1	0					0		0		0		2006-10-06	2007	2006-10-06	2006-10-31	2006-10-31			68	ENVIRONMENTAL PROTECTION AGENCY (EPA)	6800	ENVIRONMENTAL PROTECTION AGENCY	WCO00	US ENVIRONMENTAL PROTECTION AGENCY	68	ENVIRONMENTAL PROTECTION AGENCY (EPA)	6800	ENVIRONMENTAL PROTECTION AGENCY						NOT APPLICABLE		NAN	956711444	CEPHEID			956711444	CEPHEID	UNITED STATES		904 CARIBBEAN DRIVE
3600_-NONE-_V600P80328_0_-NONE-_0	CONT_AWD_V600P80328_3600_-NONE-_-NONE-	V600P80328	0	0					150.77		150.77		150.77		2007-10-16	2008	2007-10-16	2007-10-16	2007-10-16			36	DEPARTMENT OF VETERANS AFFAIRS (VA)	3600	VETERANS AFFAIRS, DEPARTMENT OF	00262S	262S-NETWORK CONTRACT OFFICE 22 SMALL PURCHASES	999									NOT APPLICABLE		NAN	956711444	CEPHEID			956711444	CEPHEID	UNITED STATES		904 CARIBBEAN DRIVE
3600_-NONE-_V689P80588_0_-NONE-_0	CONT_AWD_V689P80588_3600_-NONE-_-NONE-	V689P80588	0	0					565		565		565		2007-11-01	2008	2007-11-01	2007-11-11	2007-11-11			36	DEPARTMENT OF VETERANS AFFAIRS (VA)	3600	VETERANS AFFAIRS, DEPARTMENT OF	00689S	689S-WEST HAVEN PROSTHETICS	999									NOT APPLICABLE		NAN	956711444	CEPHEID			956711444	CEPHEID	UNITED STATES		904 CARIBBEAN DRIVE
3600_3600_V509C85558_0_V797P5967X_0	CONT_AWD_V509C85558_3600_V797P5967X_3600	V509C85558	0	0	3600	DEPARTMENT OF VETERANS AFFAIRS	V797P5967X	0	35576		35576		35576		2007-12-19	2008	2007-12-19	2007-12-29	2007-12-29			36	DEPARTMENT OF VETERANS AFFAIRS (VA)	3600	VETERANS AFFAIRS, DEPARTMENT OF	00509S	509S-AUGUSTA SMALL PURCHASE	999									NOT APPLICABLE		NAN	956711444	CEPHEID			956711444	CEPHEID	USA	UNITED STATES OF AMERICA	904 CARIBBEAN DRIVE
3600_-NONE-_V600P82170_0_-NONE-_0	CONT_AWD_V600P82170_3600_-NONE-_-NONE-	V600P82170	0	0					224.69		224.69		224.69		2007-12-19	2008	2007-12-19	2007-12-19	2007-12-19			36	DEPARTMENT OF VETERANS AFFAIRS (VA)	3600	VETERANS AFFAIRS, DEPARTMENT OF	00262S	262S-NETWORK CONTRACT OFFICE 22 SMALL PURCHASES	999									NOT APPLICABLE		NAN	956711444	CEPHEID			956711444	CEPHEID	UNITED STATES		904 CARIBBEAN DRIVE
3600_-NONE-_V5738Q0408_0_-NONE-_0	CONT_AWD_V5738Q0408_3600_-NONE-_-NONE-	V5738Q0408	0	0					2566.9		2566.9		2566.9		2007-12-10	2008	2007-12-10	2007-12-20	2007-12-20			36	DEPARTMENT OF VETERANS AFFAIRS (VA)	3600	VETERANS AFFAIRS, DEPARTMENT OF	00573S	573S-NF/SG SMALL PURCHASE	999									NOT APPLICABLE		NAN	956711444	CEPHEID			956711444	CEPHEID	UNITED STATES		904 CARIBBEAN DRIVE
3600_3600_V549C80314_0_V797P5967X_0	CONT_AWD_V549C80314_3600_V797P5967X_3600	V549C80314	0	0	3600	DEPARTMENT OF VETERANS AFFAIRS	V797P5967X	0	491400		491400		491400		2007-10-08	2008	2007-10-08	2007-10-08	2007-10-08			36	DEPARTMENT OF VETERANS AFFAIRS (VA)	3600	VETERANS AFFAIRS, DEPARTMENT OF	00549S	549S-DALLAS SMALL PURCHASE	999									NOT APPLICABLE		NAN	956711444	CEPHEID			956711444	CEPHEID	USA	UNITED STATES OF AMERICA	904 CARIBBEAN DRIVE
3600_3600_V573P80583_0_V797P5967X_0	CONT_AWD_V573P80583_3600_V797P5967X_3600	V573P80583	0	0	3600	DEPARTMENT OF VETERANS AFFAIRS	V797P5967X	0	1833.5		1833.5		1833.5		2007-12-04	2008	2007-12-04	2007-12-14	2007-12-14			36	DEPARTMENT OF VETERANS AFFAIRS (VA)	3600	VETERANS AFFAIRS, DEPARTMENT OF	00573S	573S-NF/SG SMALL PURCHASE	999									NOT APPLICABLE		NAN	956711444	CEPHEID			956711444	CEPHEID	USA	UNITED STATES OF AMERICA	904 CARIBBEAN DRIVE
3600_-NONE-_VA69DP0168_1_-NONE-_0	CONT_AWD_VA69DP0168_3600_-NONE-_-NONE-	VA69DP0168	1	0					1.37584e+06		1.37584e+06		0		2007-10-01	2008	2007-10-01	2008-09-30	2008-09-30			36	DEPARTMENT OF VETERANS AFFAIRS (VA)	3600	VETERANS AFFAIRS, DEPARTMENT OF	0069D	69D-NETWORK CONTRACT OFFICE 12	999									NOT APPLICABLE		NAN	956711444	CEPHEID			956711444	CEPHEID	UNITED STATES		904 CARIBBEAN DRIVE
3600_-NONE-_V553P80355_0_-NONE-_0	CONT_AWD_V553P80355_3600_-NONE-_-NONE-	V553P80355	0	0					410		410		410		2007-12-17	2008	2007-12-17	2007-12-27	2007-12-27			36	DEPARTMENT OF VETERANS AFFAIRS (VA)	3600	VETERANS AFFAIRS, DEPARTMENT OF	00553S	553S-DETROIT SMALL PURCHASE	999									NOT APPLICABLE		NAN	956711444	CEPHEID			956711444	CEPHEID	UNITED STATES		904 CARIBBEAN DRIVE
3600_-NONE-_V523R82115_0_-NONE-_0	CONT_AWD_V523R82115_3600_-NONE-_-NONE-	V523R82115	0	0					1170.69		1170.69		1170.69		2007-12-21	2008	2007-12-21	2007-12-21	2007-12-21			36	DEPARTMENT OF VETERANS AFFAIRS (VA)	3600	VETERANS AFFAIRS, DEPARTMENT OF	00523S	523S-BOSTON SMALL PURCHASE	999									NOT APPLICABLE		NAN	956711444	CEPHEID			956711444	CEPHEID	UNITED STATES		904 CARIBBEAN DRIVE
3600_-NONE-_V502R81325_0_-NONE-_0	CONT_AWD_V502R81325_3600_-NONE-_-NONE-	V502R81325	0	0					210		210		210		2007-12-19	2008	2007-12-19	2007-12-29	2007-12-29			36	DEPARTMENT OF VETERANS AFFAIRS (VA)	3600	VETERANS AFFAIRS, DEPARTMENT OF	00502S	502S-ALEXANDRIA SMALL PURCHASE	999									NOT APPLICABLE		NAN	956711444	CEPHEID			956711444	CEPHEID	UNITED STATES		904 CARIBBEAN DRIVE
3600_-NONE-_V5738Q0334_0_-NONE-_0	CONT_AWD_V5738Q0334_3600_-NONE-_-NONE-	V5738Q0334	0	0					2566.9		2566.9		2566.9		2007-11-26	2008	2007-11-26	2007-12-06	2007-12-06			36	DEPARTMENT OF VETERANS AFFAIRS (VA)	3600	VETERANS AFFAIRS, DEPARTMENT OF	00573S	573S-NF/SG SMALL PURCHASE	999									NOT APPLICABLE		NAN	956711444	CEPHEID			956711444	CEPHEID	UNITED STATES		904 CARIBBEAN DRIVE
3600_-NONE-_V637P81797_0_-NONE-_0	CONT_AWD_V637P81797_3600_-NONE-_-NONE-	V637P81797	0	0					380		380		380		2007-12-13	2008	2007-12-13	2007-12-23	2007-12-23			36	DEPARTMENT OF VETERANS AFFAIRS (VA)	3600	VETERANS AFFAIRS, DEPARTMENT OF	00637S	637S-ASHVILLE SMALL PURHCASE	999									NOT APPLICABLE		NAN	956711444	CEPHEID			956711444	CEPHEID	UNITED STATES		904 CARIBBEAN DRIVE
3600_3600_V554P81752_0_VA261P0234_0	CONT_AWD_V554P81752_3600_VA261P0234_3600	V554P81752	0	0	3600	DEPARTMENT OF VETERANS AFFAIRS	VA261P0234	0	1400		1400		1400		2007-12-18	2008	2007-12-18	2007-12-21	2007-12-21			36	DEPARTMENT OF VETERANS AFFAIRS (VA)	3600	VETERANS AFFAIRS, DEPARTMENT OF	00554S	554S-DENVER SMALL PURCHASE	999									NOT APPLICABLE		NAN	956711444	CEPHEID			956711444	CEPHEID	UNITED STATES		904 CARIBBEAN DRIVE
3600_3600_V554P81332_0_VA261P0234_0	CONT_AWD_V554P81332_3600_VA261P0234_3600	V554P81332	0	0	3600	DEPARTMENT OF VETERANS AFFAIRS	VA261P0234	0	230		230		230		2007-11-30	2008	2007-11-30	2007-12-10	2007-12-10			36	DEPARTMENT OF VETERANS AFFAIRS (VA)	3600	VETERANS AFFAIRS, DEPARTMENT OF	00554S	554S-DENVER SMALL PURCHASE	999									NOT APPLICABLE		NAN	956711444	CEPHEID			956711444	CEPHEID	UNITED STATES		904 CARIBBEAN DRIVE
3600_-NONE-_V537R81159_0_-NONE-_0	CONT_AWD_V537R81159_3600_-NONE-_-NONE-	V537R81159	0	0					591.96		591.96		591.96		2007-12-13	2008	2007-12-13	2007-12-13	2007-12-13			36	DEPARTMENT OF VETERANS AFFAIRS (VA)	3600	VETERANS AFFAIRS, DEPARTMENT OF	0069DS	69DS-NETWORK CONTRACT OFFICE 12 SMALL PURCHASE	999									NOT APPLICABLE		NAN	956711444	CEPHEID			956711444	CEPHEID	UNITED STATES		904 CARIBBEAN DRIVE
3600_3600_V642P86997_0_V797P5967X_0	CONT_AWD_V642P86997_3600_V797P5967X_3600	V642P86997	0	0	3600	DEPARTMENT OF VETERANS AFFAIRS	V797P5967X	0	21803		21803		21803		2007-12-05	2008	2007-12-05	2007-12-15	2007-12-15			36	DEPARTMENT OF VETERANS AFFAIRS (VA)	3600	VETERANS AFFAIRS, DEPARTMENT OF	00642S	642S-PHILADELPHIA SMALL PURCHASE	999									NOT APPLICABLE		NAN	956711444	CEPHEID			956711444	CEPHEID	USA	UNITED STATES OF AMERICA	904 CARIBBEAN DRIVE
3600_-NONE-_V689P81393_0_-NONE-_0	CONT_AWD_V689P81393_3600_-NONE-_-NONE-	V689P81393	0	0					575		575		575		2007-12-17	2008	2007-12-17	2007-12-27	2007-12-27			36	DEPARTMENT OF VETERANS AFFAIRS (VA)	3600	VETERANS AFFAIRS, DEPARTMENT OF	00689S	689S-WEST HAVEN PROSTHETICS	999									NOT APPLICABLE		NAN	956711444	CEPHEID			956711444	CEPHEID	UNITED STATES		904 CARIBBEAN DRIVE
3600_-NONE-_V438P81022_0_-NONE-_0	CONT_AWD_V438P81022_3600_-NONE-_-NONE-	V438P81022	0	0					8138.4		8138.4		8138.4		2007-12-03	2008	2007-12-03	2007-12-13	2007-12-13			36	DEPARTMENT OF VETERANS AFFAIRS (VA)	3600	VETERANS AFFAIRS, DEPARTMENT OF	00438S	438S-SIOUX FALLS SMALL PURCHASE	999									NOT APPLICABLE		NAN	956711444	CEPHEID			956711444	CEPHEID	UNITED STATES		904 CARIBBEAN DRIVE
3600_3600_V668P80181_0_V797P5967X_0	CONT_AWD_V668P80181_3600_V797P5967X_3600	V668P80181	0	0	3600	DEPARTMENT OF VETERANS AFFAIRS	V797P5967X	0	95		95		95		2007-10-05	2008	2007-10-05	2007-10-15	2007-10-15			36	DEPARTMENT OF VETERANS AFFAIRS (VA)	3600	VETERANS AFFAIRS, DEPARTMENT OF	00668S	668S-SPOKANE SMALL PURCHASE	999									NOT APPLICABLE		NAN	956711444	CEPHEID			956711444	CEPHEID	USA	UNITED STATES OF AMERICA	904 CARIBBEAN DRIVE
3600_3600_V544N80576_0_V797P5967X_0	CONT_AWD_V544N80576_3600_V797P5967X_3600	V544N80576	0	0	3600	DEPARTMENT OF VETERANS AFFAIRS	V797P5967X	0	2933.6		2933.6		2933.6		2007-12-17	2008	2007-12-17	2007-12-27	2007-12-27			36	DEPARTMENT OF VETERANS AFFAIRS (VA)	3600	VETERANS AFFAIRS, DEPARTMENT OF	00544S	544S-COLUMBIA SMALL PURCHASE	999									NOT APPLICABLE		NAN	956711444	CEPHEID			956711444	CEPHEID	USA	UNITED STATES OF AMERICA	904 CARIBBEAN DRIVE
3600_-NONE-_V650P81135_0_-NONE-_0	CONT_AWD_V650P81135_3600_-NONE-_-NONE-	V650P81135	0	0					3613		3613		3613		2007-12-18	2008	2007-12-18	2007-12-28	2007-12-28			36	DEPARTMENT OF VETERANS AFFAIRS (VA)	3600	VETERANS AFFAIRS, DEPARTMENT OF	00650S	650S-PROVIDENCE SMALL PURCHASE	999									NOT APPLICABLE		NAN	956711444	CEPHEID			956711444	CEPHEID	UNITED STATES		904 CARIBBEAN DRIVE
3600_-NONE-_V5808P0178_0_-NONE-_0	CONT_AWD_V5808P0178_3600_-NONE-_-NONE-	V5808P0178	0	0					1200		1200		1200		2007-10-25	2008	2007-10-25	2007-11-04	2007-11-04			36	DEPARTMENT OF VETERANS AFFAIRS (VA)	3600	VETERANS AFFAIRS, DEPARTMENT OF	00580S	580S-HOUSTON SMALL PURCHASE	999									NOT APPLICABLE		NAN	956711444	CEPHEID			956711444	CEPHEID	UNITED STATES		904 CARIBBEAN DRIVE
3600_3600_VA573A70793_0_V797P5967X_0	CONT_AWD_VA573A70793_3600_V797P5967X_3600	VA573A70793	0	0	3600	DEPARTMENT OF VETERANS AFFAIRS	V797P5967X	0	34965		34965		34965		2007-10-14	2008	2007-10-14	2007-10-17	2007-10-17			36	DEPARTMENT OF VETERANS AFFAIRS (VA)	3600	VETERANS AFFAIRS, DEPARTMENT OF	573	573-NF/SG VETERANS HEALTH SYSTEM	999									NOT APPLICABLE		NAN	956711444	CEPHEID			956711444	CEPHEID	USA	UNITED STATES OF AMERICA	904 CARIBBEAN DRIVE
3600_3600_V580A80338_0_V797P5967X_0	CONT_AWD_V580A80338_3600_V797P5967X_3600	V580A80338	0	0	3600	DEPARTMENT OF VETERANS AFFAIRS	V797P5967X	0	21768		21768		21768		2007-12-26	2008	2007-12-26	2008-01-05	2008-01-05			36	DEPARTMENT OF VETERANS AFFAIRS (VA)	3600	VETERANS AFFAIRS, DEPARTMENT OF	00580S	580S-HOUSTON SMALL PURCHASE	999									NOT APPLICABLE		NAN	956711444	CEPHEID			956711444	CEPHEID	USA	UNITED STATES OF AMERICA	904 CARIBBEAN DRIVE
3600_-NONE-_V405P80321_0_-NONE-_0	CONT_AWD_V405P80321_3600_-NONE-_-NONE-	V405P80321	0	0					215		215		215		2007-10-30	2008	2007-10-30	2007-11-09	2007-11-09			36	DEPARTMENT OF VETERANS AFFAIRS (VA)	3600	VETERANS AFFAIRS, DEPARTMENT OF	00405S	405S-WHITE RIVER JUNCTION SMALL PURCHASE	999									NOT APPLICABLE		NAN	956711444	CEPHEID			956711444	CEPHEID	UNITED STATES		904 CARIBBEAN DRIVE
3600_-NONE-_V580A80130_0_-NONE-_0	CONT_AWD_V580A80130_3600_-NONE-_-NONE-	V580A80130	0	0					21942		21942		21942		2007-11-05	2008	2007-11-05	2007-11-15	2007-11-15			36	DEPARTMENT OF VETERANS AFFAIRS (VA)	3600	VETERANS AFFAIRS, DEPARTMENT OF	00580S	580S-HOUSTON SMALL PURCHASE	999									NOT APPLICABLE		NAN	956711444	CEPHEID			956711444	CEPHEID	UNITED STATES		904 CARIBBEAN DRIVE
3600_-NONE-_V689P80163_0_-NONE-_0	CONT_AWD_V689P80163_3600_-NONE-_-NONE-	V689P80163	0	0					535		535		535		2007-10-10	2008	2007-10-10	2007-10-20	2007-10-20			36	DEPARTMENT OF VETERANS AFFAIRS (VA)	3600	VETERANS AFFAIRS, DEPARTMENT OF	00689S	689S-WEST HAVEN PROSTHETICS	999									NOT APPLICABLE		NAN	956711444	CEPHEID			956711444	CEPHEID	UNITED STATES		904 CARIBBEAN DRIVE
3600_3600_V659P81701_0_V246P0126_0	CONT_AWD_V659P81701_3600_V246P0126_3600	V659P81701	0	0	3600	DEPARTMENT OF VETERANS AFFAIRS	V246P0126	0	465		465		465		2007-12-27	2008	2007-12-27	2007-12-27	2007-12-27			36	DEPARTMENT OF VETERANS AFFAIRS (VA)	3600	VETERANS AFFAIRS, DEPARTMENT OF	00659S	659S-SALISBURY SMALL PURCHASE	999									NOT APPLICABLE		NAN	956711444	CEPHEID			956711444	CEPHEID	UNITED STATES		904 CARIBBEAN DRIVE
3600_-NONE-_V673F82786_0_-NONE-_0	CONT_AWD_V673F82786_3600_-NONE-_-NONE-	V673F82786	0	0					1750		1750		1750		2007-12-07	2008	2007-12-07	2007-12-17	2007-12-17			36	DEPARTMENT OF VETERANS AFFAIRS (VA)	3600	VETERANS AFFAIRS, DEPARTMENT OF	00673S	673S-TAMPA SMALL PURCHASE	999									NOT APPLICABLE		NAN	956711444	CEPHEID			956711444	CEPHEID	UNITED STATES		904 CARIBBEAN DRIVE
3600_3600_V554P80811_0_VA261P0234_0	CONT_AWD_V554P80811_3600_VA261P0234_3600	V554P80811	0	0	3600	DEPARTMENT OF VETERANS AFFAIRS	VA261P0234	0	825		825		825		2007-11-02	2008	2007-11-02	2007-11-03	2007-11-03			36	DEPARTMENT OF VETERANS AFFAIRS (VA)	3600	VETERANS AFFAIRS, DEPARTMENT OF	00554S	554S-DENVER SMALL PURCHASE	999									NOT APPLICABLE		NAN	956711444	CEPHEID			956711444	CEPHEID	UNITED STATES		904 CARIBBEAN DRIVE
3600_3600_VA573A70792_0_V797P5967X_0	CONT_AWD_VA573A70792_3600_V797P5967X_3600	VA573A70792	0	0	3600	DEPARTMENT OF VETERANS AFFAIRS	V797P5967X	0	34965		34965		34965		2007-10-18	2008	2007-10-18	2007-10-25	2007-10-25			36	DEPARTMENT OF VETERANS AFFAIRS (VA)	3600	VETERANS AFFAIRS, DEPARTMENT OF	573	573-NF/SG VETERANS HEALTH SYSTEM	999									NOT APPLICABLE		NAN	956711444	CEPHEID			956711444	CEPHEID	USA	UNITED STATES OF AMERICA	904 CARIBBEAN DRIVE
3600_-NONE-_V438PS8216_0_-NONE-_0	CONT_AWD_V438PS8216_3600_-NONE-_-NONE-	V438PS8216	0	0					160		160		160		2007-11-19	2008	2007-11-19	2007-11-29	2007-11-29			36	DEPARTMENT OF VETERANS AFFAIRS (VA)	3600	VETERANS AFFAIRS, DEPARTMENT OF	00438S	438S-SIOUX FALLS SMALL PURCHASE	999									NOT APPLICABLE		NAN	956711444	CEPHEID			956711444	CEPHEID	UNITED STATES		904 CARIBBEAN DRIVE
1330_-NONE-_DOCEU133C07SE1272_M01_-NONE-_0	CONT_AWD_DOCEU133C07SE1272_1330_-NONE-_-NONE-	DOCEU133C07SE1272	M01	0					0		0		0		2007-12-04	2008	2007-12-04	2007-12-04				13	DEPARTMENT OF COMMERCE (DOC)	1330	NATIONAL OCEANIC AND ATMOSPHERIC ADMINISTRATION	000EA	EASTERN ACQUISITION DIVISION - NORFOLK	999									NOT APPLICABLE		NAN	956711444	CEPHEID			956711444	CEPHEID	UNITED STATES		904 CARIBBEAN DRIVE
3600_3600_V605Q80329_0_VA261P0234_0	CONT_AWD_V605Q80329_3600_VA261P0234_3600	V605Q80329	0	0	3600	DEPARTMENT OF VETERANS AFFAIRS	VA261P0234	0	455		455		455		2007-10-09	2008	2007-10-09	2007-10-12	2007-10-12			36	DEPARTMENT OF VETERANS AFFAIRS (VA)	3600	VETERANS AFFAIRS, DEPARTMENT OF	00262S	262S-NETWORK CONTRACT OFFICE 22 SMALL PURCHASES	999									NOT APPLICABLE		NAN	956711444	CEPHEID			956711444	CEPHEID	UNITED STATES		904 CARIBBEAN DRIVE
3600_-NONE-_V5738Q0148_0_-NONE-_0	CONT_AWD_V5738Q0148_3600_-NONE-_-NONE-	V5738Q0148	0	0					2933.6		2933.6		2933.6		2007-10-24	2008	2007-10-24	2007-11-03	2007-11-03			36	DEPARTMENT OF VETERANS AFFAIRS (VA)	3600	VETERANS AFFAIRS, DEPARTMENT OF	00573S	573S-NF/SG SMALL PURCHASE	999									NOT APPLICABLE		NAN	956711444	CEPHEID			956711444	CEPHEID	UNITED STATES		904 CARIBBEAN DRIVE
3600_-NONE-_V636PI8195_0_-NONE-_0	CONT_AWD_V636PI8195_3600_-NONE-_-NONE-	V636PI8195	0	0					380		380		380		2007-10-23	2008	2007-10-23	2007-11-03	2007-11-03			36	DEPARTMENT OF VETERANS AFFAIRS (VA)	3600	VETERANS AFFAIRS, DEPARTMENT OF	00636S	636S-NEBRASKA WESTERN-IOWA SMALL PURCHASE	999									NOT APPLICABLE		NAN	956711444	CEPHEID			956711444	CEPHEID	UNITED STATES		904 CARIBBEAN DRIVE
3600_-NONE-_V405P80553_0_-NONE-_0	CONT_AWD_V405P80553_3600_-NONE-_-NONE-	V405P80553	0	0					215		215		215		2007-11-21	2008	2007-11-21	2007-12-01	2007-12-01			36	DEPARTMENT OF VETERANS AFFAIRS (VA)	3600	VETERANS AFFAIRS, DEPARTMENT OF	00405S	405S-WHITE RIVER JUNCTION SMALL PURCHASE	999									NOT APPLICABLE		NAN	956711444	CEPHEID			956711444	CEPHEID	UNITED STATES		904 CARIBBEAN DRIVE
3600_3600_V668P80229_0_V797P5967X_0	CONT_AWD_V668P80229_3600_V797P5967X_3600	V668P80229	0	0	3600	DEPARTMENT OF VETERANS AFFAIRS	V797P5967X	0	90		90		90		2007-10-11	2008	2007-10-11	2007-10-21	2007-10-21			36	DEPARTMENT OF VETERANS AFFAIRS (VA)	3600	VETERANS AFFAIRS, DEPARTMENT OF	00668S	668S-SPOKANE SMALL PURCHASE	999									NOT APPLICABLE		NAN	956711444	CEPHEID			956711444	CEPHEID	USA	UNITED STATES OF AMERICA	904 CARIBBEAN DRIVE
3600_3600_V544N80203_0_V797P5967X_0	CONT_AWD_V544N80203_3600_V797P5967X_3600	V544N80203	0	0	3600	DEPARTMENT OF VETERANS AFFAIRS	V797P5967X	0	2980		2980		2980		2007-10-26	2008	2007-10-26	2007-11-05	2007-11-05			36	DEPARTMENT OF VETERANS AFFAIRS (VA)	3600	VETERANS AFFAIRS, DEPARTMENT OF	00544S	544S-COLUMBIA SMALL PURCHASE	999									NOT APPLICABLE		NAN	956711444	CEPHEID			956711444	CEPHEID	USA	UNITED STATES OF AMERICA	904 CARIBBEAN DRIVE
3600_-NONE-_V678P82932_0_-NONE-_0	CONT_AWD_V678P82932_3600_-NONE-_-NONE-	V678P82932	0	0					1800		1800		1800		2007-12-27	2008	2007-12-27	2007-12-28	2007-12-28			36	DEPARTMENT OF VETERANS AFFAIRS (VA)	3600	VETERANS AFFAIRS, DEPARTMENT OF	00678S	678S-TUCSON SMALL PURCHASE	999									NOT APPLICABLE		NAN	956711444	CEPHEID			956711444	CEPHEID	UNITED STATES		904 CARIBBEAN DRIVE
3600_-NONE-_V649Q80833_0_-NONE-_0	CONT_AWD_V649Q80833_3600_-NONE-_-NONE-	V649Q80833	0	0					80		80		80		2007-11-30	2008	2007-11-30	2007-12-10	2007-12-10			36	DEPARTMENT OF VETERANS AFFAIRS (VA)	3600	VETERANS AFFAIRS, DEPARTMENT OF	00649S	649S-PRESCOTT SMALL PURCHASE	999									NOT APPLICABLE		NAN	956711444	CEPHEID			956711444	CEPHEID	UNITED STATES		904 CARIBBEAN DRIVE
3600_-NONE-_V405E80168_0_-NONE-_0	CONT_AWD_V405E80168_3600_-NONE-_-NONE-	V405E80168	0	0					2480.1		2480.1		2480.1		2007-10-11	2008	2007-10-11	2007-10-21	2007-10-21			36	DEPARTMENT OF VETERANS AFFAIRS (VA)	3600	VETERANS AFFAIRS, DEPARTMENT OF	00405S	405S-WHITE RIVER JUNCTION SMALL PURCHASE	999									NOT APPLICABLE		NAN	956711444	CEPHEID			956711444	CEPHEID	UNITED STATES		904 CARIBBEAN DRIVE
3600_-NONE-_VA673P80332_0_-NONE-_0	CONT_AWD_VA673P80332_3600_-NONE-_-NONE-	VA673P80332	0	0					39494		39494		39494		2007-12-20	2008	2007-12-20	2007-12-30	2007-12-30			36	DEPARTMENT OF VETERANS AFFAIRS (VA)	3600	VETERANS AFFAIRS, DEPARTMENT OF	673	673-TAMPA	999									NOT APPLICABLE		NAN	956711444	CEPHEID			956711444	CEPHEID	UNITED STATES		904 CARIBBEAN DRIVE
3600_3600_V636PM8330_0_VA263P0057_0	CONT_AWD_V636PM8330_3600_VA263P0057_3600	V636PM8330	0	0	3600	DEPARTMENT OF VETERANS AFFAIRS	VA263P0057	0	18311.4		18311.4		18311.4		2007-11-26	2008	2007-11-26	2007-11-28	2007-11-28			36	DEPARTMENT OF VETERANS AFFAIRS (VA)	3600	VETERANS AFFAIRS, DEPARTMENT OF	00636S	636S-NEBRASKA WESTERN-IOWA SMALL PURCHASE	999									NOT APPLICABLE		NAN	956711444	CEPHEID			956711444	CEPHEID	UNITED STATES		904 CARIBBEAN DRIVE
3600_-NONE-_V506P80867_0_-NONE-_0	CONT_AWD_V506P80867_3600_-NONE-_-NONE-	V506P80867	0	0					389.03		389.03		389.03		2007-10-15	2008	2007-10-15	2007-10-15	2007-10-15			36	DEPARTMENT OF VETERANS AFFAIRS (VA)	3600	VETERANS AFFAIRS, DEPARTMENT OF	00506S	506S-ANN ARBOR SMALL PURCHASE	999									NOT APPLICABLE		NAN	956711444	CEPHEID			956711444	CEPHEID	UNITED STATES		904 CARIBBEAN DRIVE
3600_-NONE-_V593C80004_0_-NONE-_0	CONT_AWD_V593C80004_3600_-NONE-_-NONE-	V593C80004	0	0					9106		9106		9106		2007-11-21	2008	2007-11-21	2007-12-01	2007-12-01			36	DEPARTMENT OF VETERANS AFFAIRS (VA)	3600	VETERANS AFFAIRS, DEPARTMENT OF	00262S	262S-NETWORK CONTRACT OFFICE 22 SMALL PURCHASES	999									NOT APPLICABLE		NAN	956711444	CEPHEID			956711444	CEPHEID	UNITED STATES		904 CARIBBEAN DRIVE
3600_-NONE-_V580A80165_0_-NONE-_0	CONT_AWD_V580A80165_3600_-NONE-_-NONE-	V580A80165	0	0					21942		21942		21942		2007-11-13	2008	2007-11-13	2007-11-23	2007-11-23			36	DEPARTMENT OF VETERANS AFFAIRS (VA)	3600	VETERANS AFFAIRS, DEPARTMENT OF	00580S	580S-HOUSTON SMALL PURCHASE	999									NOT APPLICABLE		NAN	956711444	CEPHEID			956711444	CEPHEID	UNITED STATES		904 CARIBBEAN DRIVE
3600_-NONE-_V607R81015_0_-NONE-_0	CONT_AWD_V607R81015_3600_-NONE-_-NONE-	V607R81015	0	0					80		80		80		2007-11-27	2008	2007-11-27	2007-12-07	2007-12-07			36	DEPARTMENT OF VETERANS AFFAIRS (VA)	3600	VETERANS AFFAIRS, DEPARTMENT OF	0069DS	69DS-NETWORK CONTRACT OFFICE 12 SMALL PURCHASE	999									NOT APPLICABLE		NAN	956711444	CEPHEID			956711444	CEPHEID	UNITED STATES		904 CARIBBEAN DRIVE
3600_3600_V544P80840_0_V797P5967X_0	CONT_AWD_V544P80840_3600_V797P5967X_3600	V544P80840	0	0	3600	DEPARTMENT OF VETERANS AFFAIRS	V797P5967X	0	17726		17726		17726		2007-11-02	2008	2007-11-02	2007-11-08	2007-11-08			36	DEPARTMENT OF VETERANS AFFAIRS (VA)	3600	VETERANS AFFAIRS, DEPARTMENT OF	00544S	544S-COLUMBIA SMALL PURCHASE	999									NOT APPLICABLE		NAN	956711444	CEPHEID			956711444	CEPHEID	USA	UNITED STATES OF AMERICA	904 CARIBBEAN DRIVE
3600_-NONE-_V5178P2606_0_-NONE-_0	CONT_AWD_V5178P2606_3600_-NONE-_-NONE-	V5178P2606	0	0					370		370		370		2007-12-21	2008	2007-12-21	2007-12-31	2007-12-31			36	DEPARTMENT OF VETERANS AFFAIRS (VA)	3600	VETERANS AFFAIRS, DEPARTMENT OF	00517S	517S-BECKLY SMALL PURCHASE	999									NOT APPLICABLE		NAN	956711444	CEPHEID			956711444	CEPHEID	UNITED STATES		904 CARIBBEAN DRIVE
3600_3600_V642P89097_0_V797P5967X_0	CONT_AWD_V642P89097_3600_V797P5967X_3600	V642P89097	0	0	3600	DEPARTMENT OF VETERANS AFFAIRS	V797P5967X	0	265		265		265		2007-12-26	2008	2007-12-26	2008-01-05	2008-01-05			36	DEPARTMENT OF VETERANS AFFAIRS (VA)	3600	VETERANS AFFAIRS, DEPARTMENT OF	00642S	642S-PHILADELPHIA SMALL PURCHASE	999									NOT APPLICABLE		NAN	956711444	CEPHEID			956711444	CEPHEID	USA	UNITED STATES OF AMERICA	904 CARIBBEAN DRIVE
3600_-NONE-_V405E80252_0_-NONE-_0	CONT_AWD_V405E80252_3600_-NONE-_-NONE-	V405E80252	0	0					2480.1		2480.1		2480.1		2007-10-17	2008	2007-10-17	2007-10-27	2007-10-27			36	DEPARTMENT OF VETERANS AFFAIRS (VA)	3600	VETERANS AFFAIRS, DEPARTMENT OF	00405S	405S-WHITE RIVER JUNCTION SMALL PURCHASE	999									NOT APPLICABLE		NAN	956711444	CEPHEID			956711444	CEPHEID	UNITED STATES		904 CARIBBEAN DRIVE
3600_-NONE-_V600P81805_0_-NONE-_0	CONT_AWD_V600P81805_3600_-NONE-_-NONE-	V600P81805	0	0					214.15		214.15		214.15		2007-12-07	2008	2007-12-07	2007-12-07	2007-12-07			36	DEPARTMENT OF VETERANS AFFAIRS (VA)	3600	VETERANS AFFAIRS, DEPARTMENT OF	00262S	262S-NETWORK CONTRACT OFFICE 22 SMALL PURCHASES	999									NOT APPLICABLE		NAN	956711444	CEPHEID			956711444	CEPHEID	UNITED STATES		904 CARIBBEAN DRIVE
3600_3600_V544N80263_0_V797P5967X_0	CONT_AWD_V544N80263_3600_V797P5967X_3600	V544N80263	0	0	3600	DEPARTMENT OF VETERANS AFFAIRS	V797P5967X	0	2933.6		2933.6		2933.6		2007-11-02	2008	2007-11-02	2007-11-02	2007-11-02			36	DEPARTMENT OF VETERANS AFFAIRS (VA)	3600	VETERANS AFFAIRS, DEPARTMENT OF	00544S	544S-COLUMBIA SMALL PURCHASE	999									NOT APPLICABLE		NAN	956711444	CEPHEID			956711444	CEPHEID	USA	UNITED STATES OF AMERICA	904 CARIBBEAN DRIVE
3600_3600_V573P80612_0_V797P5967X_0	CONT_AWD_V573P80612_3600_V797P5967X_3600	V573P80612	0	0	3600	DEPARTMENT OF VETERANS AFFAIRS	V797P5967X	0	11345.5		11345.5		11345.5		2007-12-10	2008	2007-12-10	2007-12-10	2007-12-10			36	DEPARTMENT OF VETERANS AFFAIRS (VA)	3600	VETERANS AFFAIRS, DEPARTMENT OF	00573S	573S-NF/SG SMALL PURCHASE	999									NOT APPLICABLE		NAN	956711444	CEPHEID			956711444	CEPHEID	USA	UNITED STATES OF AMERICA	904 CARIBBEAN DRIVE
3600_3600_V516A80261_0_V797P5967X_0	CONT_AWD_V516A80261_3600_V797P5967X_3600	V516A80261	0	0	3600	DEPARTMENT OF VETERANS AFFAIRS	V797P5967X	0	22918.4		22918.4		22918.4		2007-11-27	2008	2007-11-27	2007-12-05	2007-12-05			36	DEPARTMENT OF VETERANS AFFAIRS (VA)	3600	VETERANS AFFAIRS, DEPARTMENT OF	00516S	516S-BAY PINES SMALL PURCHASING	999									NOT APPLICABLE		NAN	956711444	CEPHEID			956711444	CEPHEID	USA	UNITED STATES OF AMERICA	904 CARIBBEAN DRIVE
3600_3600_V605Q80682_0_VA261P0234_0	CONT_AWD_V605Q80682_3600_VA261P0234_3600	V605Q80682	0	0	3600	DEPARTMENT OF VETERANS AFFAIRS	VA261P0234	0	350		350		350		2007-10-23	2008	2007-10-23	2007-10-25	2007-10-25			36	DEPARTMENT OF VETERANS AFFAIRS (VA)	3600	VETERANS AFFAIRS, DEPARTMENT OF	00262S	262S-NETWORK CONTRACT OFFICE 22 SMALL PURCHASES	999									NOT APPLICABLE		NAN	956711444	CEPHEID			956711444	CEPHEID	UNITED STATES		904 CARIBBEAN DRIVE
3600_-NONE-_V650P80406_0_-NONE-_0	CONT_AWD_V650P80406_3600_-NONE-_-NONE-	V650P80406	0	0					50		50		50		2007-10-26	2008	2007-10-26	2007-10-26	2007-10-26			36	DEPARTMENT OF VETERANS AFFAIRS (VA)	3600	VETERANS AFFAIRS, DEPARTMENT OF	00650S	650S-PROVIDENCE SMALL PURCHASE	999									NOT APPLICABLE		NAN	956711444	CEPHEID			956711444	CEPHEID	UNITED STATES		904 CARIBBEAN DRIVE
3600_3600_V554P80911_0_VA261P0234_0	CONT_AWD_V554P80911_3600_VA261P0234_3600	V554P80911	0	0	3600	DEPARTMENT OF VETERANS AFFAIRS	VA261P0234	0	85		85		85		2007-11-14	2008	2007-11-14	2007-11-21	2007-11-21			36	DEPARTMENT OF VETERANS AFFAIRS (VA)	3600	VETERANS AFFAIRS, DEPARTMENT OF	00554S	554S-DENVER SMALL PURCHASE	999									NOT APPLICABLE		NAN	956711444	CEPHEID			956711444	CEPHEID	UNITED STATES		904 CARIBBEAN DRIVE
3600_-NONE-_V662P81348_0_-NONE-_0	CONT_AWD_V662P81348_3600_-NONE-_-NONE-	V662P81348	0	0					720		720		720		2007-11-14	2008	2007-11-14	2007-11-24	2007-11-24			36	DEPARTMENT OF VETERANS AFFAIRS (VA)	3600	VETERANS AFFAIRS, DEPARTMENT OF	00662S	662S-SAN FRANCISCO SMALL PURCHASE	999									NOT APPLICABLE		NAN	956711444	CEPHEID			956711444	CEPHEID	UNITED STATES		904 CARIBBEAN DRIVE
3600_-NONE-_V637P81272_0_-NONE-_0	CONT_AWD_V637P81272_3600_-NONE-_-NONE-	V637P81272	0	0					240		240		240		2007-11-21	2008	2007-11-21	2007-12-01	2007-12-01			36	DEPARTMENT OF VETERANS AFFAIRS (VA)	3600	VETERANS AFFAIRS, DEPARTMENT OF	00637S	637S-ASHVILLE SMALL PURHCASE	999									NOT APPLICABLE		NAN	956711444	CEPHEID			956711444	CEPHEID	UNITED STATES		904 CARIBBEAN DRIVE
3600_-NONE-_V649Q81160_0_-NONE-_0	CONT_AWD_V649Q81160_3600_-NONE-_-NONE-	V649Q81160	0	0					162.74		162.74		162.74		2007-12-19	2008	2007-12-19	2007-12-29	2007-12-29			36	DEPARTMENT OF VETERANS AFFAIRS (VA)	3600	VETERANS AFFAIRS, DEPARTMENT OF	00649S	649S-PRESCOTT SMALL PURCHASE	999									NOT APPLICABLE		NAN	956711444	CEPHEID			956711444	CEPHEID	UNITED STATES		904 CARIBBEAN DRIVE
3600_3600_V636U8D343_0_VA263P0057_0	CONT_AWD_V636U8D343_3600_VA263P0057_3600	V636U8D343	0	0	3600	DEPARTMENT OF VETERANS AFFAIRS	VA263P0057	0	115		115		115		2007-12-19	2008	2007-12-19	2007-12-26	2007-12-26			36	DEPARTMENT OF VETERANS AFFAIRS (VA)	3600	VETERANS AFFAIRS, DEPARTMENT OF	00636S	636S-NEBRASKA WESTERN-IOWA SMALL PURCHASE	999									NOT APPLICABLE		NAN	956711444	CEPHEID			956711444	CEPHEID	UNITED STATES		904 CARIBBEAN DRIVE
3600_-NONE-_V655Q82318_0_-NONE-_0	CONT_AWD_V655Q82318_3600_-NONE-_-NONE-	V655Q82318	0	0					101.86		101.86		101.86		2007-11-26	2008	2007-11-26	2007-12-01	2007-12-01			36	DEPARTMENT OF VETERANS AFFAIRS (VA)	3600	VETERANS AFFAIRS, DEPARTMENT OF	00655S	655S-SAGINAW SMALL PURHCASE	999									NOT APPLICABLE		NAN	956711444	CEPHEID			956711444	CEPHEID	UNITED STATES		904 CARIBBEAN DRIVE
3600_-NONE-_V637P81439_0_-NONE-_0	CONT_AWD_V637P81439_3600_-NONE-_-NONE-	V637P81439	0	0					310		310		310		2007-11-29	2008	2007-11-29	2007-12-09	2007-12-09			36	DEPARTMENT OF VETERANS AFFAIRS (VA)	3600	VETERANS AFFAIRS, DEPARTMENT OF	00637S	637S-ASHVILLE SMALL PURHCASE	999									NOT APPLICABLE		NAN	956711444	CEPHEID			956711444	CEPHEID	UNITED STATES		904 CARIBBEAN DRIVE
3600_3600_V656P82584_0_VA263P0057_0	CONT_AWD_V656P82584_3600_VA263P0057_3600	V656P82584	0	0	3600	DEPARTMENT OF VETERANS AFFAIRS	VA263P0057	0	394.1		394.1		394.1		2007-11-29	2008	2007-11-29	2007-12-09	2007-12-09			36	DEPARTMENT OF VETERANS AFFAIRS (VA)	3600	VETERANS AFFAIRS, DEPARTMENT OF	00656S	656S-ST CLOUD SMALL PURCHASE	999									NOT APPLICABLE		NAN	956711444	CEPHEID			956711444	CEPHEID	UNITED STATES		904 CARIBBEAN DRIVE
3600_-NONE-_V564P80077_0_-NONE-_0	CONT_AWD_V564P80077_3600_-NONE-_-NONE-	V564P80077	0	0					440		440		440		2007-10-22	2008	2007-10-22	2007-11-01	2007-11-01			36	DEPARTMENT OF VETERANS AFFAIRS (VA)	3600	VETERANS AFFAIRS, DEPARTMENT OF	00564S	564S-FAYETTEVILLE SMALL PURCHASE	999									NOT APPLICABLE		NAN	956711444	CEPHEID			956711444	CEPHEID	UNITED STATES		904 CARIBBEAN DRIVE
3600_-NONE-_V607R81325_0_-NONE-_0	CONT_AWD_V607R81325_3600_-NONE-_-NONE-	V607R81325	0	0					510		510		510		2007-12-05	2008	2007-12-05	2007-12-13	2007-12-13			36	DEPARTMENT OF VETERANS AFFAIRS (VA)	3600	VETERANS AFFAIRS, DEPARTMENT OF	0069DS	69DS-NETWORK CONTRACT OFFICE 12 SMALL PURCHASE	999									NOT APPLICABLE		NAN	956711444	CEPHEID			956711444	CEPHEID	UNITED STATES		904 CARIBBEAN DRIVE
3600_3600_V573A80106_0_V797P5967X_0	CONT_AWD_V573A80106_3600_V797P5967X_3600	V573A80106	0	0	3600	DEPARTMENT OF VETERANS AFFAIRS	V797P5967X	0	35890		35890		35890		2007-12-11	2008	2007-12-11	2007-12-21	2007-12-21			36	DEPARTMENT OF VETERANS AFFAIRS (VA)	3600	VETERANS AFFAIRS, DEPARTMENT OF	00573S	573S-NF/SG SMALL PURCHASE	999									NOT APPLICABLE		NAN	956711444	CEPHEID			956711444	CEPHEID	USA	UNITED STATES OF AMERICA	904 CARIBBEAN DRIVE
3600_-NONE-_V695U81899_0_-NONE-_0	CONT_AWD_V695U81899_3600_-NONE-_-NONE-	V695U81899	0	0					1400		1400		1400		2007-10-19	2008	2007-10-19	2007-10-29	2007-10-29			36	DEPARTMENT OF VETERANS AFFAIRS (VA)	3600	VETERANS AFFAIRS, DEPARTMENT OF	0069DS	69DS-NETWORK CONTRACT OFFICE 12 SMALL PURCHASE	999									NOT APPLICABLE		NAN	956711444	CEPHEID			956711444	CEPHEID	UNITED STATES		904 CARIBBEAN DRIVE
3600_-NONE-_V5588P1600_0_-NONE-_0	CONT_AWD_V5588P1600_3600_-NONE-_-NONE-	V5588P1600	0	0					560		560		560		2007-11-09	2008	2007-11-09	2007-11-15	2007-11-15			36	DEPARTMENT OF VETERANS AFFAIRS (VA)	3600	VETERANS AFFAIRS, DEPARTMENT OF	00558S	558S-DURHAM SMALL PURCHASE	999									NOT APPLICABLE		NAN	956711444	CEPHEID			956711444	CEPHEID	UNITED STATES		904 CARIBBEAN DRIVE
3600_3600_V605Q81016_0_VA261P0234_0	CONT_AWD_V605Q81016_3600_VA261P0234_3600	V605Q81016	0	0	3600	DEPARTMENT OF VETERANS AFFAIRS	VA261P0234	0	420		420		420		2007-11-05	2008	2007-11-05	2007-11-07	2007-11-07			36	DEPARTMENT OF VETERANS AFFAIRS (VA)	3600	VETERANS AFFAIRS, DEPARTMENT OF	00262S	262S-NETWORK CONTRACT OFFICE 22 SMALL PURCHASES	999									NOT APPLICABLE		NAN	956711444	CEPHEID			956711444	CEPHEID	UNITED STATES		904 CARIBBEAN DRIVE
3600_3600_V506P8C013_0_V797P5967X_0	CONT_AWD_V506P8C013_3600_V797P5967X_3600	V506P8C013	0	0	3600	DEPARTMENT OF VETERANS AFFAIRS	V797P5967X	0	11001		11001		11001		2007-12-04	2008	2007-12-04	2007-12-06	2007-12-06			36	DEPARTMENT OF VETERANS AFFAIRS (VA)	3600	VETERANS AFFAIRS, DEPARTMENT OF	00506S	506S-ANN ARBOR SMALL PURCHASE	999									NOT APPLICABLE		NAN	956711444	CEPHEID			956711444	CEPHEID	USA	UNITED STATES OF AMERICA	904 CARIBBEAN DRIVE
3600_3600_V637C80008_0_V797P5967X_0	CONT_AWD_V637C80008_3600_V797P5967X_3600	V637C80008	0	0	3600	DEPARTMENT OF VETERANS AFFAIRS	V797P5967X	0	138680		138680		138680		2007-10-01	2008	2007-10-01	2007-10-01	2007-10-01			36	DEPARTMENT OF VETERANS AFFAIRS (VA)	3600	VETERANS AFFAIRS, DEPARTMENT OF	00637S	637S-ASHEVILLE SMALL PURHCASE	999									NOT APPLICABLE		NAN	956711444	CEPHEID			956711444	CEPHEID	USA	UNITED STATES OF AMERICA	904 CARIBBEAN DRIVE
3600_3600_V554P80717_0_VA261P0234_0	CONT_AWD_V554P80717_3600_VA261P0234_3600	V554P80717	0	0	3600	DEPARTMENT OF VETERANS AFFAIRS	VA261P0234	0	489.2		489.2		489.2		2007-10-30	2008	2007-10-30	2007-11-09	2007-11-09			36	DEPARTMENT OF VETERANS AFFAIRS (VA)	3600	VETERANS AFFAIRS, DEPARTMENT OF	00554S	554S-DENVER SMALL PURCHASE	999									NOT APPLICABLE		NAN	956711444	CEPHEID			956711444	CEPHEID	UNITED STATES		904 CARIBBEAN DRIVE
3600_-NONE-_V600P81129_0_-NONE-_0	CONT_AWD_V600P81129_3600_-NONE-_-NONE-	V600P81129	0	0					254.96		254.96		254.96		2007-11-14	2008	2007-11-14	2007-11-14	2007-11-14			36	DEPARTMENT OF VETERANS AFFAIRS (VA)	3600	VETERANS AFFAIRS, DEPARTMENT OF	00262S	262S-NETWORK CONTRACT OFFICE 22 SMALL PURCHASES	999									NOT APPLICABLE		NAN	956711444	CEPHEID			956711444	CEPHEID	UNITED STATES		904 CARIBBEAN DRIVE
3600_-NONE-_V558A80302_0_-NONE-_0	CONT_AWD_V558A80302_3600_-NONE-_-NONE-	V558A80302	0	0					8620		8620		8620		2007-11-19	2008	2007-11-19	2007-11-20	2007-11-20			36	DEPARTMENT OF VETERANS AFFAIRS (VA)	3600	VETERANS AFFAIRS, DEPARTMENT OF	00558S	558S-DURHAM SMALL PURCHASE	999									NOT APPLICABLE		NAN	956711444	CEPHEID			956711444	CEPHEID	UNITED STATES		904 CARIBBEAN DRIVE
3600_3600_V506P8B033_0_V797P5967X_0	CONT_AWD_V506P8B033_3600_V797P5967X_3600	V506P8B033	0	0	3600	DEPARTMENT OF VETERANS AFFAIRS	V797P5967X	0	14668		14668		14668		2007-12-14	2008	2007-12-14	2007-12-19	2007-12-19			36	DEPARTMENT OF VETERANS AFFAIRS (VA)	3600	VETERANS AFFAIRS, DEPARTMENT OF	00506S	506S-ANN ARBOR SMALL PURCHASE	999									NOT APPLICABLE		NAN	956711444	CEPHEID			956711444	CEPHEID	USA	UNITED STATES OF AMERICA	904 CARIBBEAN DRIVE
9700_-NONE-_W81XWH08P0021_0_-NONE-_0	CONT_AWD_W81XWH08P0021_9700_-NONE-_-NONE-	W81XWH08P0021	0	0					97840		97840		97840		2007-10-24	2008	2007-10-18	2007-11-21	2007-11-21			97	DEPARTMENT OF DEFENSE (DOD)	2100	DEPT OF THE ARMY	W81XWH	W4PZ USA MED RSCH ACQUIS ACT	97	DEPARTMENT OF DEFENSE (DOD)	2100	DEPT OF THE ARMY	W806YH	W4QF USA MMDA				NOT APPLICABLE		NAN	956711444	CEPHEID			956711444	CEPHEID	UNITED STATES		904 CARIBBEAN DRIVE
7524_-NONE-_HHSF222200850197P_0_-NONE-_0	CONT_AWD_HHSF222200850197P_7524_-NONE-_-NONE-	HHSF222200850197P	0	0					4740.5		4740.5		4740.5		2007-10-01	2008	2007-10-01	2008-09-30	2008-09-30			75	DEPARTMENT OF HEALTH AND HUMAN SERVICES (HHS)	7524	FOOD AND DRUG ADMINISTRATION	222	DEPT OF HHS/FOOD AND DRUG ADMINISTRATION	75	DEPARTMENT OF HEALTH AND HUMAN SERVICES (HHS)	7524	FOOD AND DRUG ADMINISTRATION						NOT APPLICABLE		NAN	956711444	CEPHEID			956711444	CEPHEID	UNITED STATES		904 CARIBBEAN DRIVE
3600_-NONE-_V558A80050_0_-NONE-_0	CONT_AWD_V558A80050_3600_-NONE-_-NONE-	V558A80050	0	0					21220		21220		21220		2007-12-04	2008	2007-12-04	2007-12-10	2007-12-10			36	DEPARTMENT OF VETERANS AFFAIRS (VA)	3600	VETERANS AFFAIRS, DEPARTMENT OF	00558S	558S-DURHAM SMALL PURCHASE	999									NOT APPLICABLE		NAN	956711444	CEPHEID			956711444	CEPHEID	UNITED STATES		904 CARIBBEAN DRIVE
3600_-NONE-_V564P80327_0_-NONE-_0	CONT_AWD_V564P80327_3600_-NONE-_-NONE-	V564P80327	0	0					740		740		740		2007-12-19	2008	2007-12-19	2007-12-31	2007-12-31			36	DEPARTMENT OF VETERANS AFFAIRS (VA)	3600	VETERANS AFFAIRS, DEPARTMENT OF	00564S	564S-FAYETTEVILLE SMALL PURCHASE	999									NOT APPLICABLE		NAN	956711444	CEPHEID			956711444	CEPHEID	UNITED STATES		904 CARIBBEAN DRIVE
3600_-NONE-_V506P82964_0_-NONE-_0	CONT_AWD_V506P82964_3600_-NONE-_-NONE-	V506P82964	0	0					350		350		350		2007-11-09	2008	2007-11-09	2007-11-19	2007-11-19			36	DEPARTMENT OF VETERANS AFFAIRS (VA)	3600	VETERANS AFFAIRS, DEPARTMENT OF	00506S	506S-ANN ARBOR SMALL PURCHASE	999									NOT APPLICABLE		NAN	956711444	CEPHEID			956711444	CEPHEID	UNITED STATES		904 CARIBBEAN DRIVE
3600_3600_V544N80493_0_V797P5967X_0	CONT_AWD_V544N80493_3600_V797P5967X_3600	V544N80493	0	0	3600	DEPARTMENT OF VETERANS AFFAIRS	V797P5967X	0	2933.6		2933.6		2933.6		2007-12-05	2008	2007-12-05	2007-12-15	2007-12-15			36	DEPARTMENT OF VETERANS AFFAIRS (VA)	3600	VETERANS AFFAIRS, DEPARTMENT OF	00544S	544S-COLUMBIA SMALL PURCHASE	999									NOT APPLICABLE		NAN	956711444	CEPHEID			956711444	CEPHEID	USA	UNITED STATES OF AMERICA	904 CARIBBEAN DRIVE
3600_-NONE-_V405E80183_0_-NONE-_0	CONT_AWD_V405E80183_3600_-NONE-_-NONE-	V405E80183	0	0					2480.1		2480.1		2480.1		2007-10-12	2008	2007-10-12	2007-10-22	2007-10-22			36	DEPARTMENT OF VETERANS AFFAIRS (VA)	3600	VETERANS AFFAIRS, DEPARTMENT OF	00405S	405S-WHITE RIVER JUNCTION SMALL PURCHASE	999									NOT APPLICABLE		NAN	956711444	CEPHEID			956711444	CEPHEID	UNITED STATES		904 CARIBBEAN DRIVE
3600_3600_V544N80450_0_V797P5967X_0	CONT_AWD_V544N80450_3600_V797P5967X_3600	V544N80450	0	0	3600	DEPARTMENT OF VETERANS AFFAIRS	V797P5967X	0	2933.6		2933.6		2933.6		2007-11-29	2008	2007-11-29	2007-12-09	2007-12-09			36	DEPARTMENT OF VETERANS AFFAIRS (VA)	3600	VETERANS AFFAIRS, DEPARTMENT OF	00544S	544S-COLUMBIA SMALL PURCHASE	999									NOT APPLICABLE		NAN	956711444	CEPHEID			956711444	CEPHEID	USA	UNITED STATES OF AMERICA	904 CARIBBEAN DRIVE
3600_3600_V544N80566_0_V797P5967X_0	CONT_AWD_V544N80566_3600_V797P5967X_3600	V544N80566	0	0	3600	DEPARTMENT OF VETERANS AFFAIRS	V797P5967X	0	2933.6		2933.6		2933.6		2007-12-13	2008	2007-12-13	2007-12-23	2007-12-23			36	DEPARTMENT OF VETERANS AFFAIRS (VA)	3600	VETERANS AFFAIRS, DEPARTMENT OF	00544S	544S-COLUMBIA SMALL PURCHASE	999									NOT APPLICABLE		NAN	956711444	CEPHEID			956711444	CEPHEID	USA	UNITED STATES OF AMERICA	904 CARIBBEAN DRIVE
3600_3600_V544N80520_0_V797P5967X_0	CONT_AWD_V544N80520_3600_V797P5967X_3600	V544N80520	0	0	3600	DEPARTMENT OF VETERANS AFFAIRS	V797P5967X	0	2933.6		2933.6		2933.6		2007-12-07	2008	2007-12-07	2007-12-17	2007-12-17			36	DEPARTMENT OF VETERANS AFFAIRS (VA)	3600	VETERANS AFFAIRS, DEPARTMENT OF	00544S	544S-COLUMBIA SMALL PURCHASE	999									NOT APPLICABLE		NAN	956711444	CEPHEID			956711444	CEPHEID	USA	UNITED STATES OF AMERICA	904 CARIBBEAN DRIVE
3600_-NONE-_V523R80921_0_-NONE-_0	CONT_AWD_V523R80921_3600_-NONE-_-NONE-	V523R80921	0	0					1169.67		1169.67		1169.67		2007-11-16	2008	2007-11-16	2007-11-16	2007-11-16			36	DEPARTMENT OF VETERANS AFFAIRS (VA)	3600	VETERANS AFFAIRS, DEPARTMENT OF	00523S	523S-BOSTON SMALL PURCHASE	999									NOT APPLICABLE		NAN	956711444	CEPHEID			956711444	CEPHEID	UNITED STATES		904 CARIBBEAN DRIVE
3600_-NONE-_V537R80837_0_-NONE-_0	CONT_AWD_V537R80837_3600_-NONE-_-NONE-	V537R80837	0	0					238.91		238.91		238.91		2007-11-30	2008	2007-11-30	2007-11-30	2007-11-30			36	DEPARTMENT OF VETERANS AFFAIRS (VA)	3600	VETERANS AFFAIRS, DEPARTMENT OF	0069DS	69DS-NETWORK CONTRACT OFFICE 12 SMALL PURCHASE	999									NOT APPLICABLE		NAN	956711444	CEPHEID			956711444	CEPHEID	UNITED STATES		904 CARIBBEAN DRIVE
3600_3600_V642P81843_0_V797P5967X_0	CONT_AWD_V642P81843_3600_V797P5967X_3600	V642P81843	0	0	3600	DEPARTMENT OF VETERANS AFFAIRS	V797P5967X	0	9687.5		9687.5		9687.5		2007-10-17	2008	2007-10-17	2007-10-27	2007-10-27			36	DEPARTMENT OF VETERANS AFFAIRS (VA)	3600	VETERANS AFFAIRS, DEPARTMENT OF	642	642-PHILADELPHIA	999									NOT APPLICABLE		NAN	956711444	CEPHEID			956711444	CEPHEID	USA	UNITED STATES OF AMERICA	904 CARIBBEAN DRIVE
12K3_-NONE-_AGVIS61978582_0_-NONE-_0	CONT_AWD_AGVIS61978582_12K3_-NONE-_-NONE-	AGVIS61978582	0	0					8256		8256		8256		2007-11-29	2008	2007-11-29	2008-09-30	2008-09-30			12	DEPARTMENT OF AGRICULTURE (USDA)	12K3	ANIMAL AND PLANT HEALTH INSPECTION SERVICE	32KW	ANIMAL & PLANT HLTH INSPECT SVC	999									NOT APPLICABLE		NAN	956711444	CEPHEID			956711444	CEPHEID	UNITED STATES		904 CARIBBEAN DRIVE
3600_3600_V6368DU506_0_VA263P0057_0	CONT_AWD_V6368DU506_3600_VA263P0057_3600	V6368DU506	0	0	3600	DEPARTMENT OF VETERANS AFFAIRS	VA263P0057	0	80		80		80		2007-12-03	2008	2007-12-03	2007-12-06	2007-12-06			36	DEPARTMENT OF VETERANS AFFAIRS (VA)	3600	VETERANS AFFAIRS, DEPARTMENT OF	00636S	636S-NEBRASKA WESTERN-IOWA SMALL PURCHASE	999									NOT APPLICABLE		NAN	956711444	CEPHEID			956711444	CEPHEID	UNITED STATES		904 CARIBBEAN DRIVE
3600_-NONE-_V556R80617_0_-NONE-_0	CONT_AWD_V556R80617_3600_-NONE-_-NONE-	V556R80617	0	0					425		425		425		2007-11-19	2008	2007-11-19	2007-11-29	2007-11-29			36	DEPARTMENT OF VETERANS AFFAIRS (VA)	3600	VETERANS AFFAIRS, DEPARTMENT OF	0069DS	69DS-NETWORK CONTRACT OFFICE 12 SMALL PURCHASE	999									NOT APPLICABLE		NAN	956711444	CEPHEID			956711444	CEPHEID	UNITED STATES		904 CARIBBEAN DRIVE
3600_3600_V405C80031_0_V797P5967X_0	CONT_AWD_V405C80031_3600_V797P5967X_3600	V405C80031	0	0	3600	DEPARTMENT OF VETERANS AFFAIRS	V797P5967X	0	70480		70480		70480		2007-10-01	2008	2007-10-01	2007-10-01	2007-10-01			36	DEPARTMENT OF VETERANS AFFAIRS (VA)	3600	VETERANS AFFAIRS, DEPARTMENT OF	00405S	405S-WHITE RIVER JUNCTION SMALL PURCHASE	999									NOT APPLICABLE		NAN	956711444	CEPHEID			956711444	CEPHEID	USA	UNITED STATES OF AMERICA	904 CARIBBEAN DRIVE
3600_-NONE-_V5738Q0076_0_-NONE-_0	CONT_AWD_V5738Q0076_3600_-NONE-_-NONE-	V5738Q0076	0	0					2566.9		2566.9		2566.9		2007-10-15	2008	2007-10-15	2007-10-25	2007-10-25			36	DEPARTMENT OF VETERANS AFFAIRS (VA)	3600	VETERANS AFFAIRS, DEPARTMENT OF	00573S	573S-NF/SG SMALL PURCHASE	999									NOT APPLICABLE		NAN	956711444	CEPHEID			956711444	CEPHEID	UNITED STATES		904 CARIBBEAN DRIVE
3600_3600_V656P82972_0_VA263P0057_0	CONT_AWD_V656P82972_3600_VA263P0057_3600	V656P82972	0	0	3600	DEPARTMENT OF VETERANS AFFAIRS	VA263P0057	0	339.1		339.1		339.1		2007-12-07	2008	2007-12-07	2007-12-17	2007-12-17			36	DEPARTMENT OF VETERANS AFFAIRS (VA)	3600	VETERANS AFFAIRS, DEPARTMENT OF	00656S	656S-ST CLOUD SMALL PURCHASE	999									NOT APPLICABLE		NAN	956711444	CEPHEID			956711444	CEPHEID	UNITED STATES		904 CARIBBEAN DRIVE
3600_3600_V667A80108_0_VA256P0087_0	CONT_AWD_V667A80108_3600_VA256P0087_3600	V667A80108	0	0	3600	DEPARTMENT OF VETERANS AFFAIRS	VA256P0087	0	33910		33910		33910		2007-11-28	2008	2007-11-28	2008-12-28	2008-12-28			36	DEPARTMENT OF VETERANS AFFAIRS (VA)	3600	VETERANS AFFAIRS, DEPARTMENT OF	667	667-SHREVEPORT	999									NOT APPLICABLE		NAN	956711444	CEPHEID			956711444	CEPHEID	UNITED STATES		904 CARIBBEAN DRIVE
3600_3600_V659P80533_0_V246P0126_0	CONT_AWD_V659P80533_3600_V246P0126_3600	V659P80533	0	0	3600	DEPARTMENT OF VETERANS AFFAIRS	V246P0126	0	420		420		420		2007-10-30	2008	2007-10-30	2007-11-09	2007-11-09			36	DEPARTMENT OF VETERANS AFFAIRS (VA)	3600	VETERANS AFFAIRS, DEPARTMENT OF	00659S	659S-SALISBURY SMALL PURCHASE	999									NOT APPLICABLE		NAN	956711444	CEPHEID			956711444	CEPHEID	UNITED STATES		904 CARIBBEAN DRIVE
3600_3600_V605Q81393_0_VA261P0234_0	CONT_AWD_V605Q81393_3600_VA261P0234_3600	V605Q81393	0	0	3600	DEPARTMENT OF VETERANS AFFAIRS	VA261P0234	0	350		350		350		2007-11-19	2008	2007-11-19	2007-11-21	2007-11-21			36	DEPARTMENT OF VETERANS AFFAIRS (VA)	3600	VETERANS AFFAIRS, DEPARTMENT OF	00262S	262S-NETWORK CONTRACT OFFICE 22 SMALL PURCHASES	999									NOT APPLICABLE		NAN	956711444	CEPHEID			956711444	CEPHEID	UNITED STATES		904 CARIBBEAN DRIVE
3600_3600_V544A80048_0_V797P5967X_0	CONT_AWD_V544A80048_3600_V797P5967X_3600	V544A80048	0	0	3600	DEPARTMENT OF VETERANS AFFAIRS	V797P5967X	0	28770.2		28770.2		28770.2		2007-12-17	2008	2007-12-17	2007-12-19	2007-12-19			36	DEPARTMENT OF VETERANS AFFAIRS (VA)	3600	VETERANS AFFAIRS, DEPARTMENT OF	00544S	544S-COLUMBIA SMALL PURCHASE	999									NOT APPLICABLE		NAN	956711444	CEPHEID			956711444	CEPHEID	USA	UNITED STATES OF AMERICA	904 CARIBBEAN DRIVE
3600_-NONE-_V612Q86394_0_-NONE-_0	CONT_AWD_V612Q86394_3600_-NONE-_-NONE-	V612Q86394	0	0					85		85		85		2007-12-04	2008	2007-12-04	2007-12-14	2007-12-14			36	DEPARTMENT OF VETERANS AFFAIRS (VA)	3600	VETERANS AFFAIRS, DEPARTMENT OF	00612S	612S-MARTINEZ SMALL PURCHASE	999									NOT APPLICABLE		NAN	956711444	CEPHEID			956711444	CEPHEID	UNITED STATES		904 CARIBBEAN DRIVE
3600_-NONE-_V438PL8033_0_-NONE-_0	CONT_AWD_V438PL8033_3600_-NONE-_-NONE-	V438PL8033	0	0					55		55		55		2007-10-26	2008	2007-10-26	2007-10-31	2007-10-31			36	DEPARTMENT OF VETERANS AFFAIRS (VA)	3600	VETERANS AFFAIRS, DEPARTMENT OF	00438S	438S-SIOUX FALLS SMALL PURCHASE	999									NOT APPLICABLE		NAN	956711444	CEPHEID			956711444	CEPHEID	UNITED STATES		904 CARIBBEAN DRIVE
3600_3600_V626A79318_0_VA249P0452_0	CONT_AWD_V626A79318_3600_VA249P0452_3600	V626A79318	0	0	3600	DEPARTMENT OF VETERANS AFFAIRS	VA249P0452	0	124200		124200		124200		2007-10-01	2008	2007-10-01	2008-09-30	2008-09-30			36	DEPARTMENT OF VETERANS AFFAIRS (VA)	3600	VETERANS AFFAIRS, DEPARTMENT OF	626	626-NASHVILLE	999									NOT APPLICABLE		NAN	956711444	CEPHEID			956711444	CEPHEID	UNITED STATES		904 CARIBBEAN DRIVE
3600_-NONE-_V580A80094_0_-NONE-_0	CONT_AWD_V580A80094_3600_-NONE-_-NONE-	V580A80094	0	0					21942		21942		21942		2007-10-23	2008	2007-10-23	2007-11-02	2007-11-02			36	DEPARTMENT OF VETERANS AFFAIRS (VA)	3600	VETERANS AFFAIRS, DEPARTMENT OF	00580S	580S-HOUSTON SMALL PURCHASE	999									NOT APPLICABLE		NAN	956711444	CEPHEID			956711444	CEPHEID	UNITED STATES		904 CARIBBEAN DRIVE
3600_-NONE-_V595Q80408_0_-NONE-_0	CONT_AWD_V595Q80408_3600_-NONE-_-NONE-	V595Q80408	0	0					21486		21486		21486		2007-10-15	2008	2007-10-15	2007-10-18	2007-10-18			36	DEPARTMENT OF VETERANS AFFAIRS (VA)	3600	VETERANS AFFAIRS, DEPARTMENT OF	00595S	595S-LEBANON SMALL PURCHASE	999									NOT APPLICABLE		NAN	956711444	CEPHEID			956711444	CEPHEID	UNITED STATES		904 CARIBBEAN DRIVE
3600_-NONE-_VA673P80182_0_-NONE-_0	CONT_AWD_VA673P80182_3600_-NONE-_-NONE-	VA673P80182	0	0					28712		28712		28712		2007-11-08	2008	2007-11-08	2007-11-14	2007-11-14			36	DEPARTMENT OF VETERANS AFFAIRS (VA)	3600	VETERANS AFFAIRS, DEPARTMENT OF	673	673-TAMPA	999									NOT APPLICABLE		NAN	956711444	CEPHEID			956711444	CEPHEID	UNITED STATES		904 CARIBBEAN DRIVE
3600_-NONE-_V537U80522_0_-NONE-_0	CONT_AWD_V537U80522_3600_-NONE-_-NONE-	V537U80522	0	0					389.03		389.03		389.03		2007-10-16	2008	2007-10-16	2007-10-17	2007-10-17			36	DEPARTMENT OF VETERANS AFFAIRS (VA)	3600	VETERANS AFFAIRS, DEPARTMENT OF	0069DS	69DS-NETWORK CONTRACT OFFICE 12 SMALL PURCHASE	999									NOT APPLICABLE		NAN	956711444	CEPHEID			956711444	CEPHEID	UNITED STATES		904 CARIBBEAN DRIVE
3600_3600_V6368UM593_0_VA263P0057_0	CONT_AWD_V6368UM593_3600_VA263P0057_3600	V6368UM593	0	0	3600	DEPARTMENT OF VETERANS AFFAIRS	VA263P0057	0	622.48		622.48		622.48		2007-11-30	2008	2007-11-30	2007-12-09	2007-12-09			36	DEPARTMENT OF VETERANS AFFAIRS (VA)	3600	VETERANS AFFAIRS, DEPARTMENT OF	00636S	636S-NEBRASKA WESTERN-IOWA SMALL PURCHASE	999									NOT APPLICABLE		NAN	956711444	CEPHEID			956711444	CEPHEID	UNITED STATES		904 CARIBBEAN DRIVE
3600_3600_V642P87010_0_V797P5967X_0	CONT_AWD_V642P87010_3600_V797P5967X_3600	V642P87010	0	0	3600	DEPARTMENT OF VETERANS AFFAIRS	V797P5967X	0	140		140		140		2007-12-05	2008	2007-12-05	2007-12-15	2007-12-15			36	DEPARTMENT OF VETERANS AFFAIRS (VA)	3600	VETERANS AFFAIRS, DEPARTMENT OF	00642S	642S-PHILADELPHIA SMALL PURCHASE	999									NOT APPLICABLE		NAN	956711444	CEPHEID			956711444	CEPHEID	USA	UNITED STATES OF AMERICA	904 CARIBBEAN DRIVE
3600_-NONE-_V580A80343_0_-NONE-_0	CONT_AWD_V580A80343_3600_-NONE-_-NONE-	V580A80343	0	0					3300		3300		3300		2007-12-28	2008	2007-12-28	2007-12-31	2007-12-31			36	DEPARTMENT OF VETERANS AFFAIRS (VA)	3600	VETERANS AFFAIRS, DEPARTMENT OF	00580S	580S-HOUSTON SMALL PURCHASE	999									NOT APPLICABLE		NAN	956711444	CEPHEID			956711444	CEPHEID	UNITED STATES		904 CARIBBEAN DRIVE
3600_-NONE-_VA247P0178_0_-NONE-_-NONE-	CONT_IDV_VA247P0178_3600	VA247P0178	0					0	0		0		1149584		2007-10-10	2008	2007-10-01			2012-09-30		36	DEPARTMENT OF VETERANS AFFAIRS (VA)	3600	VETERANS AFFAIRS, DEPARTMENT OF	247	247-NETWORK CONTRACT OFFICE 7	999									NOT APPLICABLE		NAN	956711444	CEPHEID			956711444	CEPHEID	UNITED STATES		904 CARIBBEAN DRIVE
3600_-NONE-_V600P80034_0_-NONE-_0	CONT_AWD_V600P80034_3600_-NONE-_-NONE-	V600P80034	0	0					186.72		186.72		186.72		2007-10-02	2008	2007-10-02	2007-10-02	2007-10-02			36	DEPARTMENT OF VETERANS AFFAIRS (VA)	3600	VETERANS AFFAIRS, DEPARTMENT OF	00262S	262S-NETWORK CONTRACT OFFICE 22 SMALL PURCHASES	999									NOT APPLICABLE		NAN	956711444	CEPHEID			956711444	CEPHEID	UNITED STATES		904 CARIBBEAN DRIVE
3600_-NONE-_V662P80864_0_-NONE-_0	CONT_AWD_V662P80864_3600_-NONE-_-NONE-	V662P80864	0	0					380		380		380		2007-10-29	2008	2007-10-29	2007-11-08	2007-11-08			36	DEPARTMENT OF VETERANS AFFAIRS (VA)	3600	VETERANS AFFAIRS, DEPARTMENT OF	00662S	662S-SAN FRANCISCO SMALL PURCHASE	999									NOT APPLICABLE		NAN	956711444	CEPHEID			956711444	CEPHEID	UNITED STATES		904 CARIBBEAN DRIVE
3600_-NONE-_V689P80417_0_-NONE-_0	CONT_AWD_V689P80417_3600_-NONE-_-NONE-	V689P80417	0	0					590		590		590		2007-10-24	2008	2007-10-24	2007-11-03	2007-11-03			36	DEPARTMENT OF VETERANS AFFAIRS (VA)	3600	VETERANS AFFAIRS, DEPARTMENT OF	00689S	689S-WEST HAVEN PROSTHETICS	999									NOT APPLICABLE		NAN	956711444	CEPHEID			956711444	CEPHEID	UNITED STATES		904 CARIBBEAN DRIVE
3600_-NONE-_V506P81478_0_-NONE-_0	CONT_AWD_V506P81478_3600_-NONE-_-NONE-	V506P81478	0	0					389.03		389.03		389.03		2007-10-22	2008	2007-10-22	2007-10-22	2007-10-22			36	DEPARTMENT OF VETERANS AFFAIRS (VA)	3600	VETERANS AFFAIRS, DEPARTMENT OF	00506S	506S-ANN ARBOR SMALL PURCHASE	999									NOT APPLICABLE		NAN	956711444	CEPHEID			956711444	CEPHEID	UNITED STATES		904 CARIBBEAN DRIVE
3600_3600_V580A80267_0_V797P5967X_0	CONT_AWD_V580A80267_3600_V797P5967X_3600	V580A80267	0	0	3600	DEPARTMENT OF VETERANS AFFAIRS	V797P5967X	0	21768		21768		21768		2007-12-06	2008	2007-12-06	2007-12-16	2007-12-16			36	DEPARTMENT OF VETERANS AFFAIRS (VA)	3600	VETERANS AFFAIRS, DEPARTMENT OF	00580S	580S-HOUSTON SMALL PURCHASE	999									NOT APPLICABLE		NAN	956711444	CEPHEID			956711444	CEPHEID	USA	UNITED STATES OF AMERICA	904 CARIBBEAN DRIVE
3600_-NONE-_V636UM8212_0_-NONE-_0	CONT_AWD_V636UM8212_3600_-NONE-_-NONE-	V636UM8212	0	0					140		140		140		2007-10-11	2008	2007-10-11	2007-10-13	2007-10-13			36	DEPARTMENT OF VETERANS AFFAIRS (VA)	3600	VETERANS AFFAIRS, DEPARTMENT OF	00636S	636S-NEBRASKA WESTERN-IOWA SMALL PURCHASE	999									NOT APPLICABLE		NAN	956711444	CEPHEID			956711444	CEPHEID	UNITED STATES		904 CARIBBEAN DRIVE
3600_-NONE-_V556R80174_0_-NONE-_0	CONT_AWD_V556R80174_3600_-NONE-_-NONE-	V556R80174	0	0					105		105		105		2007-10-25	2008	2007-10-25	2007-11-04	2007-11-04			36	DEPARTMENT OF VETERANS AFFAIRS (VA)	3600	VETERANS AFFAIRS, DEPARTMENT OF	0069DS	69DS-NETWORK CONTRACT OFFICE 12 SMALL PURCHASE	999									NOT APPLICABLE		NAN	956711444	CEPHEID			956711444	CEPHEID	UNITED STATES		904 CARIBBEAN DRIVE
3600_3600_V5738Q6062_0_V797P5967X_0	CONT_AWD_V5738Q6062_3600_V797P5967X_3600	V5738Q6062	0	0	3600	DEPARTMENT OF VETERANS AFFAIRS	V797P5967X	0	7334		7334		7334		2007-12-18	2008	2007-12-18	2008-01-07	2008-01-07			36	DEPARTMENT OF VETERANS AFFAIRS (VA)	3600	VETERANS AFFAIRS, DEPARTMENT OF	00573S	573S-NF/SG SMALL PURCHASE	999									NOT APPLICABLE		NAN	956711444	CEPHEID			956711444	CEPHEID	USA	UNITED STATES OF AMERICA	904 CARIBBEAN DRIVE
3600_-NONE-_V655Q80464_0_-NONE-_0	CONT_AWD_V655Q80464_3600_-NONE-_-NONE-	V655Q80464	0	0					90		90		90		2007-10-11	2008	2007-10-11	2007-10-21	2007-10-21			36	DEPARTMENT OF VETERANS AFFAIRS (VA)	3600	VETERANS AFFAIRS, DEPARTMENT OF	00655S	655S-SAGINAW SMALL PURHCASE	999									NOT APPLICABLE		NAN	956711444	CEPHEID			956711444	CEPHEID	UNITED STATES		904 CARIBBEAN DRIVE
12K3_-NONE-_AG6395P080601_0_-NONE-_0	CONT_AWD_AG6395P080601_12K3_-NONE-_-NONE-	AG6395P080601	0	0					37942		37942		37942		2007-12-27	2008	2007-12-27	2008-01-15	2008-01-15			12	DEPARTMENT OF AGRICULTURE (USDA)	12K3	ANIMAL AND PLANT HEALTH INSPECTION SERVICE	6395	USDA APHIS MRPBS	12	DEPARTMENT OF AGRICULTURE (USDA)	12K3	ANIMAL AND PLANT HEALTH INSPECTION SERVICE						NOT APPLICABLE		NAN	956711444	CEPHEID			956711444	CEPHEID	UNITED STATES		904 CARIBBEAN DRIVE
3600_-NONE-_V437S80648_0_-NONE-_0	CONT_AWD_V437S80648_3600_-NONE-_-NONE-	V437S80648	0	0					410		410		410		2007-10-15	2008	2007-10-15	2007-10-25	2007-10-25			36	DEPARTMENT OF VETERANS AFFAIRS (VA)	3600	VETERANS AFFAIRS, DEPARTMENT OF	00437S	437S-FARGO VA MEDICAL CENTER SMALL PURCHASE	999									NOT APPLICABLE		NAN	956711444	CEPHEID			956711444	CEPHEID	UNITED STATES		904 CARIBBEAN DRIVE
3600_3600_V573A80112_0_V797P5967X_0	CONT_AWD_V573A80112_3600_V797P5967X_3600	V573A80112	0	0	3600	DEPARTMENT OF VETERANS AFFAIRS	V797P5967X	0	17570		17570		17570		2007-12-13	2008	2007-12-13	2007-12-13	2007-12-13			36	DEPARTMENT OF VETERANS AFFAIRS (VA)	3600	VETERANS AFFAIRS, DEPARTMENT OF	00573S	573S-NF/SG SMALL PURCHASE	999									NOT APPLICABLE		NAN	956711444	CEPHEID			956711444	CEPHEID	USA	UNITED STATES OF AMERICA	904 CARIBBEAN DRIVE
3600_-NONE-_V556R80548_0_-NONE-_0	CONT_AWD_V556R80548_3600_-NONE-_-NONE-	V556R80548	0	0					100		100		100		2007-11-15	2008	2007-11-15	2007-11-25	2007-11-25			36	DEPARTMENT OF VETERANS AFFAIRS (VA)	3600	VETERANS AFFAIRS, DEPARTMENT OF	0069DS	69DS-NETWORK CONTRACT OFFICE 12 SMALL PURCHASE	999									NOT APPLICABLE		NAN	956711444	CEPHEID			956711444	CEPHEID	UNITED STATES		904 CARIBBEAN DRIVE
3600_3600_V668P80256_0_V797P5967X_0	CONT_AWD_V668P80256_3600_V797P5967X_3600	V668P80256	0	0	3600	DEPARTMENT OF VETERANS AFFAIRS	V797P5967X	0	160		160		160		2007-10-15	2008	2007-10-15	2007-10-25	2007-10-25			36	DEPARTMENT OF VETERANS AFFAIRS (VA)	3600	VETERANS AFFAIRS, DEPARTMENT OF	00668S	668S-SPOKANE SMALL PURCHASE	999									NOT APPLICABLE		NAN	956711444	CEPHEID			956711444	CEPHEID	USA	UNITED STATES OF AMERICA	904 CARIBBEAN DRIVE
3600_-NONE-_V523U82528_0_-NONE-_0	CONT_AWD_V523U82528_3600_-NONE-_-NONE-	V523U82528	0	0					1455.7		1455.7		1455.7		2007-10-11	2008	2007-10-11	2007-10-11	2007-10-11			36	DEPARTMENT OF VETERANS AFFAIRS (VA)	3600	VETERANS AFFAIRS, DEPARTMENT OF	00523S	523S-BOSTON SMALL PURCHASE	999									NOT APPLICABLE		NAN	956711444	CEPHEID			956711444	CEPHEID	UNITED STATES		904 CARIBBEAN DRIVE
3600_3600_V554P81809_0_V797P5967X_0	CONT_AWD_V554P81809_3600_V797P5967X_3600	V554P81809	0	0	3600	DEPARTMENT OF VETERANS AFFAIRS	V797P5967X	0	13350		13350		13350		2007-12-19	2008	2007-12-19	2007-12-19	2007-12-19			36	DEPARTMENT OF VETERANS AFFAIRS (VA)	3600	VETERANS AFFAIRS, DEPARTMENT OF	00554S	554S-DENVER SMALL PURCHASE	999									NOT APPLICABLE		NAN	956711444	CEPHEID			956711444	CEPHEID	USA	UNITED STATES OF AMERICA	904 CARIBBEAN DRIVE
3600_-NONE-_V636UD8793_0_-NONE-_0	CONT_AWD_V636UD8793_3600_-NONE-_-NONE-	V636UD8793	0	0					380		380		380		2007-10-15	2008	2007-10-15	2007-10-18	2007-10-18			36	DEPARTMENT OF VETERANS AFFAIRS (VA)	3600	VETERANS AFFAIRS, DEPARTMENT OF	00636S	636S-NEBRASKA WESTERN-IOWA SMALL PURCHASE	999									NOT APPLICABLE		NAN	956711444	CEPHEID			956711444	CEPHEID	UNITED STATES		904 CARIBBEAN DRIVE
3600_-NONE-_V659A70595_1_-NONE-_0	CONT_AWD_V659A70595_3600_-NONE-_-NONE-	V659A70595	1	0					71116		71116		71116		2007-11-29	2008	2007-08-30	2007-12-31	2007-12-31			36	DEPARTMENT OF VETERANS AFFAIRS (VA)	3600	VETERANS AFFAIRS, DEPARTMENT OF	246	246-NETWORK CONTRACTING OFFICE 6	999									NOT APPLICABLE		NAN	956711444	CEPHEID			956711444	CEPHEID	UNITED STATES		904 CARIBBEAN DRIVE
3600_-NONE-_V655Q81573_0_-NONE-_0	CONT_AWD_V655Q81573_3600_-NONE-_-NONE-	V655Q81573	0	0					80		80		80		2007-11-06	2008	2007-11-06	2007-11-16	2007-11-16			36	DEPARTMENT OF VETERANS AFFAIRS (VA)	3600	VETERANS AFFAIRS, DEPARTMENT OF	00655S	655S-SAGINAW SMALL PURHCASE	999									NOT APPLICABLE		NAN	956711444	CEPHEID			956711444	CEPHEID	UNITED STATES		904 CARIBBEAN DRIVE
3600_3600_V506P8B016_0_V797P5967X_0	CONT_AWD_V506P8B016_3600_V797P5967X_3600	V506P8B016	0	0	3600	DEPARTMENT OF VETERANS AFFAIRS	V797P5967X	0	11001		11001		11001		2007-11-05	2008	2007-11-05	2007-11-07	2007-11-07			36	DEPARTMENT OF VETERANS AFFAIRS (VA)	3600	VETERANS AFFAIRS, DEPARTMENT OF	00506S	506S-ANN ARBOR SMALL PURCHASE	999									NOT APPLICABLE		NAN	956711444	CEPHEID			956711444	CEPHEID	USA	UNITED STATES OF AMERICA	904 CARIBBEAN DRIVE
3600_-NONE-_V673F81580_0_-NONE-_0	CONT_AWD_V673F81580_3600_-NONE-_-NONE-	V673F81580	0	0					1700		1700		1700		2007-11-06	2008	2007-11-06	2007-11-09	2007-11-09			36	DEPARTMENT OF VETERANS AFFAIRS (VA)	3600	VETERANS AFFAIRS, DEPARTMENT OF	00673S	673S-TAMPA SMALL PURCHASE	999									NOT APPLICABLE		NAN	956711444	CEPHEID			956711444	CEPHEID	UNITED STATES		904 CARIBBEAN DRIVE
3600_-NONE-_VA247P0178_1_-NONE-_-NONE-	CONT_IDV_VA247P0178_3600	VA247P0178	1						0		0		0		2007-11-19	2008	2007-10-01			2012-09-30		36	DEPARTMENT OF VETERANS AFFAIRS (VA)	3600	VETERANS AFFAIRS, DEPARTMENT OF	247	247-NETWORK CONTRACT OFFICE 7	999									NOT APPLICABLE		NAN	956711444	CEPHEID			956711444	CEPHEID	UNITED STATES		904 CARIBBEAN DRIVE
3600_3600_V605A80549_0_VA261P0234_0	CONT_AWD_V605A80549_3600_VA261P0234_3600	V605A80549	0	0	3600	DEPARTMENT OF VETERANS AFFAIRS	VA261P0234	0	124445		124445		124445		2007-12-18	2008	2007-12-18	2007-12-28	2007-12-28			36	DEPARTMENT OF VETERANS AFFAIRS (VA)	3600	VETERANS AFFAIRS, DEPARTMENT OF	00262S	262S-NETWORK CONTRACT OFFICE 22 SMALL PURCHASES	999									NOT APPLICABLE		NAN	956711444	CEPHEID			956711444	CEPHEID	UNITED STATES		904 CARIBBEAN DRIVE
3600_3600_VA573A70794_0_V797P5967X_0	CONT_AWD_VA573A70794_3600_V797P5967X_3600	VA573A70794	0	0	3600	DEPARTMENT OF VETERANS AFFAIRS	V797P5967X	0	34965		34965		34965		2007-10-17	2008	2007-10-17	2007-10-25	2007-10-25			36	DEPARTMENT OF VETERANS AFFAIRS (VA)	3600	VETERANS AFFAIRS, DEPARTMENT OF	573	573-NF/SG VETERANS HEALTH SYSTEM	999									NOT APPLICABLE		NAN	956711444	CEPHEID			956711444	CEPHEID	USA	UNITED STATES OF AMERICA	904 CARIBBEAN DRIVE
3600_-NONE-_V649Q80156_0_-NONE-_0	CONT_AWD_V649Q80156_3600_-NONE-_-NONE-	V649Q80156	0	0					100		100		100		2007-10-16	2008	2007-10-16	2007-10-26	2007-10-26			36	DEPARTMENT OF VETERANS AFFAIRS (VA)	3600	VETERANS AFFAIRS, DEPARTMENT OF	00649S	649S-PRESCOTT SMALL PURCHASE	999									NOT APPLICABLE		NAN	956711444	CEPHEID			956711444	CEPHEID	UNITED STATES		904 CARIBBEAN DRIVE
3600_3600_V668P80247_0_V797P5967X_0	CONT_AWD_V668P80247_3600_V797P5967X_3600	V668P80247	0	0	3600	DEPARTMENT OF VETERANS AFFAIRS	V797P5967X	0	556.7		556.7		556.7		2007-10-12	2008	2007-10-12	2007-10-17	2007-10-17			36	DEPARTMENT OF VETERANS AFFAIRS (VA)	3600	VETERANS AFFAIRS, DEPARTMENT OF	00668S	668S-SPOKANE SMALL PURCHASE	999									NOT APPLICABLE		NAN	956711444	CEPHEID			956711444	CEPHEID	USA	UNITED STATES OF AMERICA	904 CARIBBEAN DRIVE
3600_-NONE-_V595Q81603_0_-NONE-_0	CONT_AWD_V595Q81603_3600_-NONE-_-NONE-	V595Q81603	0	0					295		295		295		2007-11-28	2008	2007-11-28	2007-12-03	2007-12-03			36	DEPARTMENT OF VETERANS AFFAIRS (VA)	3600	VETERANS AFFAIRS, DEPARTMENT OF	00595S	595S-LEBANON SMALL PURCHASE	999									NOT APPLICABLE		NAN	956711444	CEPHEID			956711444	CEPHEID	UNITED STATES		904 CARIBBEAN DRIVE
3600_3600_V605Q81861_0_VA261P0234_0	CONT_AWD_V605Q81861_3600_VA261P0234_3600	V605Q81861	0	0	3600	DEPARTMENT OF VETERANS AFFAIRS	VA261P0234	0	350		350		350		2007-12-06	2008	2007-12-06	2007-12-16	2007-12-16			36	DEPARTMENT OF VETERANS AFFAIRS (VA)	3600	VETERANS AFFAIRS, DEPARTMENT OF	00262S	262S-NETWORK CONTRACT OFFICE 22 SMALL PURCHASES	999									NOT APPLICABLE		NAN	956711444	CEPHEID			956711444	CEPHEID	UNITED STATES		904 CARIBBEAN DRIVE
3600_-NONE-_V580A80082_0_-NONE-_0	CONT_AWD_V580A80082_3600_-NONE-_-NONE-	V580A80082	0	0					21942		21942		21942		2007-10-16	2008	2007-10-16	2007-10-26	2007-10-26			36	DEPARTMENT OF VETERANS AFFAIRS (VA)	3600	VETERANS AFFAIRS, DEPARTMENT OF	00580S	580S-HOUSTON SMALL PURCHASE	999									NOT APPLICABLE		NAN	956711444	CEPHEID			956711444	CEPHEID	UNITED STATES		904 CARIBBEAN DRIVE
3600_-NONE-_V650P80066_0_-NONE-_0	CONT_AWD_V650P80066_3600_-NONE-_-NONE-	V650P80066	0	0					3631		3631		3631		2007-10-02	2008	2007-10-02	2007-10-04	2007-10-04			36	DEPARTMENT OF VETERANS AFFAIRS (VA)	3600	VETERANS AFFAIRS, DEPARTMENT OF	00650S	650S-PROVIDENCE SMALL PURCHASE	999									NOT APPLICABLE		NAN	956711444	CEPHEID			956711444	CEPHEID	UNITED STATES		904 CARIBBEAN DRIVE
3600_-NONE-_V5738Q0452_0_-NONE-_0	CONT_AWD_V5738Q0452_3600_-NONE-_-NONE-	V5738Q0452	0	0					2566.9		2566.9		2566.9		2007-12-17	2008	2007-12-17	2007-12-27	2007-12-27			36	DEPARTMENT OF VETERANS AFFAIRS (VA)	3600	VETERANS AFFAIRS, DEPARTMENT OF	00573S	573S-NF/SG SMALL PURCHASE	999									NOT APPLICABLE		NAN	956711444	CEPHEID			956711444	CEPHEID	UNITED STATES		904 CARIBBEAN DRIVE
3600_-NONE-_V506P80311_0_-NONE-_0	CONT_AWD_V506P80311_3600_-NONE-_-NONE-	V506P80311	0	0					85.65		85.65		85.65		2007-10-04	2008	2007-10-04	2007-10-04	2007-10-04			36	DEPARTMENT OF VETERANS AFFAIRS (VA)	3600	VETERANS AFFAIRS, DEPARTMENT OF	00506S	506S-ANN ARBOR SMALL PURCHASE	999									NOT APPLICABLE		NAN	956711444	CEPHEID			956711444	CEPHEID	UNITED STATES		904 CARIBBEAN DRIVE
3600_-NONE-_V556R81040_0_-NONE-_0	CONT_AWD_V556R81040_3600_-NONE-_-NONE-	V556R81040	0	0					350		350		350		2007-12-11	2008	2007-12-11	2007-12-21	2007-12-21			36	DEPARTMENT OF VETERANS AFFAIRS (VA)	3600	VETERANS AFFAIRS, DEPARTMENT OF	0069DS	69DS-NETWORK CONTRACT OFFICE 12 SMALL PURCHASE	999									NOT APPLICABLE		NAN	956711444	CEPHEID			956711444	CEPHEID	UNITED STATES		904 CARIBBEAN DRIVE
3600_3600_V642P88057_0_V797P5967X_0	CONT_AWD_V642P88057_3600_V797P5967X_3600	V642P88057	0	0	3600	DEPARTMENT OF VETERANS AFFAIRS	V797P5967X	0	7256		7256		7256		2007-12-14	2008	2007-12-14	2007-12-24	2007-12-24			36	DEPARTMENT OF VETERANS AFFAIRS (VA)	3600	VETERANS AFFAIRS, DEPARTMENT OF	00642S	642S-PHILADELPHIA SMALL PURCHASE	999									NOT APPLICABLE		NAN	956711444	CEPHEID			956711444	CEPHEID	USA	UNITED STATES OF AMERICA	904 CARIBBEAN DRIVE
3600_-NONE-_V537U80312_0_-NONE-_0	CONT_AWD_V537U80312_3600_-NONE-_-NONE-	V537U80312	0	0					419.39		419.39		419.39		2007-10-04	2008	2007-10-04	2007-10-14	2007-10-14			36	DEPARTMENT OF VETERANS AFFAIRS (VA)	3600	VETERANS AFFAIRS, DEPARTMENT OF	0069DS	69DS-NETWORK CONTRACT OFFICE 12 SMALL PURCHASE	999									NOT APPLICABLE		NAN	956711444	CEPHEID			956711444	CEPHEID	UNITED STATES		904 CARIBBEAN DRIVE
3600_-NONE-_V631P80008_0_-NONE-_0	CONT_AWD_V631P80008_3600_-NONE-_-NONE-	V631P80008	0	0					46.99		46.99		46.99		2007-10-02	2008	2007-10-02	2007-10-02	2007-10-02			36	DEPARTMENT OF VETERANS AFFAIRS (VA)	3600	VETERANS AFFAIRS, DEPARTMENT OF	00631S	631S-LEEDS SMALL PURCHASE	999									NOT APPLICABLE		NAN	956711444	CEPHEID			956711444	CEPHEID	UNITED STATES		904 CARIBBEAN DRIVE
3600_3600_V516A80010_0_V797P5967X_0	CONT_AWD_V516A80010_3600_V797P5967X_3600	V516A80010	0	0	3600	DEPARTMENT OF VETERANS AFFAIRS	V797P5967X	0	22918.4		22918.4		22918.4		2007-10-09	2008	2007-10-09	2007-10-12	2007-10-12			36	DEPARTMENT OF VETERANS AFFAIRS (VA)	3600	VETERANS AFFAIRS, DEPARTMENT OF	00516S	516S-BAY PINES SMALL PURCHASING	999									NOT APPLICABLE		NAN	956711444	CEPHEID			956711444	CEPHEID	USA	UNITED STATES OF AMERICA	904 CARIBBEAN DRIVE
3600_-NONE-_V5738Q0380_0_-NONE-_0	CONT_AWD_V5738Q0380_3600_-NONE-_-NONE-	V5738Q0380	0	0					2566.9		2566.9		2566.9		2007-12-05	2008	2007-12-05	2007-12-15	2007-12-15			36	DEPARTMENT OF VETERANS AFFAIRS (VA)	3600	VETERANS AFFAIRS, DEPARTMENT OF	00573S	573S-NF/SG SMALL PURCHASE	999									NOT APPLICABLE		NAN	956711444	CEPHEID			956711444	CEPHEID	UNITED STATES		904 CARIBBEAN DRIVE
3600_4730_V573A80020_0_GS07F0597T_0	CONT_AWD_V573A80020_3600_GS07F0597T_4730	V573A80020	0	0	4730	FEDERAL ACQUISITION SERVICE	GS07F0597T	0	105000		105000		105000		2007-10-11	2008	2007-10-11	2007-12-30	2007-12-30			36	DEPARTMENT OF VETERANS AFFAIRS (VA)	3600	VETERANS AFFAIRS, DEPARTMENT OF	00573S	573S-NF/SG SMALL PURCHASE	999									NOT APPLICABLE		NAN	956711444	CEPHEID			956711444	CEPHEID	UNITED STATES		904 E CARIBBEAN DR
3600_3600_V501R80371_0_VA261P0234_0	CONT_AWD_V501R80371_3600_VA261P0234_3600	V501R80371	0	0	3600	DEPARTMENT OF VETERANS AFFAIRS	VA261P0234	0	1225		1225		1225		2007-10-19	2008	2007-10-19	2007-10-29	2007-10-29			36	DEPARTMENT OF VETERANS AFFAIRS (VA)	3600	VETERANS AFFAIRS, DEPARTMENT OF	00501S	501S-ALBUQUERQUE SMALL PURCHASE	999									NOT APPLICABLE		NAN	956711444	CEPHEID			956711444	CEPHEID	UNITED STATES		904 CARIBBEAN DRIVE
3600_-NONE-_V523A80012_0_-NONE-_0	CONT_AWD_V523A80012_3600_-NONE-_-NONE-	V523A80012	0	0					35430		35430		35430		2007-10-04	2008	2007-10-04	2007-10-04	2009-10-04			36	DEPARTMENT OF VETERANS AFFAIRS (VA)	3600	VETERANS AFFAIRS, DEPARTMENT OF	523	523-BOSTON	999									NOT APPLICABLE		NAN	956711444	CEPHEID			956711444	CEPHEID	UNITED STATES		904 CARIBBEAN DRIVE
3600_3600_V642P87671_0_V797P5967X_0	CONT_AWD_V642P87671_3600_V797P5967X_3600	V642P87671	0	0	3600	DEPARTMENT OF VETERANS AFFAIRS	V797P5967X	0	435		435		435		2007-12-12	2008	2007-12-12	2007-12-22	2007-12-22			36	DEPARTMENT OF VETERANS AFFAIRS (VA)	3600	VETERANS AFFAIRS, DEPARTMENT OF	00642S	642S-PHILADELPHIA SMALL PURCHASE	999									NOT APPLICABLE		NAN	956711444	CEPHEID			956711444	CEPHEID	USA	UNITED STATES OF AMERICA	904 CARIBBEAN DRIVE
3600_-NONE-_V523A80133_0_-NONE-_0	CONT_AWD_V523A80133_3600_-NONE-_-NONE-	V523A80133	0	0					35430		35430		35430		2007-10-26	2008	2007-10-26	2007-10-26	2009-10-26			36	DEPARTMENT OF VETERANS AFFAIRS (VA)	3600	VETERANS AFFAIRS, DEPARTMENT OF	523	523-BOSTON	999									NOT APPLICABLE		NAN	956711444	CEPHEID			956711444	CEPHEID	UNITED STATES		904 CARIBBEAN DRIVE
3600_-NONE-_V655Q83343_0_-NONE-_0	CONT_AWD_V655Q83343_3600_-NONE-_-NONE-	V655Q83343	0	0					101.86		101.86		101.86		2007-12-17	2008	2007-12-17	2007-12-27	2007-12-27			36	DEPARTMENT OF VETERANS AFFAIRS (VA)	3600	VETERANS AFFAIRS, DEPARTMENT OF	00655S	655S-SAGINAW SMALL PURHCASE	999									NOT APPLICABLE		NAN	956711444	CEPHEID			956711444	CEPHEID	UNITED STATES		904 CARIBBEAN DRIVE
3600_-NONE-_V537U80209_0_-NONE-_0	CONT_AWD_V537U80209_3600_-NONE-_-NONE-	V537U80209	0	0					787		787		787		2007-10-04	2008	2007-10-04	2007-10-04	2007-10-04			36	DEPARTMENT OF VETERANS AFFAIRS (VA)	3600	VETERANS AFFAIRS, DEPARTMENT OF	0069DS	69DS-NETWORK CONTRACT OFFICE 12 SMALL PURCHASE	999									NOT APPLICABLE		NAN	956711444	CEPHEID			956711444	CEPHEID	UNITED STATES		904 CARIBBEAN DRIVE
3600_-NONE-_V642A70409_0_-NONE-_0	CONT_AWD_V642A70409_3600_-NONE-_-NONE-	V642A70409	0	0					142830		142830		142830		2007-09-28	2007	2007-09-28	2007-12-31	2007-12-31			36	DEPARTMENT OF VETERANS AFFAIRS (VA)	3600	VETERANS AFFAIRS, DEPARTMENT OF	642	642-PHILADEPHIA	999									NOT APPLICABLE		NAN	956711444	CEPHEID			956711444	CEPHEID	UNITED STATES		904 CARIBBEAN DRIVE
3600_-NONE-_V506P85908_0_-NONE-_0	CONT_AWD_V506P85908_3600_-NONE-_-NONE-	V506P85908	0	0					390		390		390		2007-12-28	2008	2007-12-28	2007-12-28	2007-12-28			36	DEPARTMENT OF VETERANS AFFAIRS (VA)	3600	VETERANS AFFAIRS, DEPARTMENT OF	00506S	506S-ANN ARBOR SMALL PURCHASE	999									NOT APPLICABLE		NAN	956711444	CEPHEID			956711444	CEPHEID	UNITED STATES		904 CARIBBEAN DRIVE
3600_-NONE-_VA249P0452_0_-NONE-_-NONE-	CONT_IDV_VA249P0452_3600	VA249P0452	0					0	0		0		659136		2007-10-01	2008	2007-10-01			2008-09-30		36	DEPARTMENT OF VETERANS AFFAIRS (VA)	3600	VETERANS AFFAIRS, DEPARTMENT OF	249	249-NETWORK CONTRACT OFFICE 9	999									NOT APPLICABLE		NAN	956711444	CEPHEID			956711444	CEPHEID	UNITED STATES		904 CARIBBEAN DRIVE
3600_3600_V605Q82206_0_VA261P0234_0	CONT_AWD_V605Q82206_3600_VA261P0234_3600	V605Q82206	0	0	3600	DEPARTMENT OF VETERANS AFFAIRS	VA261P0234	0	350		350		350		2007-12-17	2008	2007-12-17	2007-12-27	2007-12-27			36	DEPARTMENT OF VETERANS AFFAIRS (VA)	3600	VETERANS AFFAIRS, DEPARTMENT OF	00262S	262S-NETWORK CONTRACT OFFICE 22 SMALL PURCHASES	999									NOT APPLICABLE		NAN	956711444	CEPHEID			956711444	CEPHEID	UNITED STATES		904 CARIBBEAN DRIVE
3600_3600_V656Q80009_0_VA263P0057_0	CONT_AWD_V656Q80009_3600_VA263P0057_3600	V656Q80009	0	0	3600	DEPARTMENT OF VETERANS AFFAIRS	VA263P0057	0	3870.1		3870.1		3870.1		2007-10-10	2008	2007-10-10	2007-10-12	2007-10-12			36	DEPARTMENT OF VETERANS AFFAIRS (VA)	3600	VETERANS AFFAIRS, DEPARTMENT OF	00656S	656S-ST CLOUD SMALL PURCHASE	999									NOT APPLICABLE		NAN	956711444	CEPHEID			956711444	CEPHEID	UNITED STATES		904 CARIBBEAN DRIVE
3600_-NONE-_V695U80006_0_-NONE-_0	CONT_AWD_V695U80006_3600_-NONE-_-NONE-	V695U80006	0	0					1070		1070		1070		2007-10-01	2008	2007-10-01	2007-10-11	2007-10-11			36	DEPARTMENT OF VETERANS AFFAIRS (VA)	3600	VETERANS AFFAIRS, DEPARTMENT OF	0069DS	69DS-NETWORK CONTRACT OFFICE 12 SMALL PURCHASE	999									NOT APPLICABLE		NAN	956711444	CEPHEID			956711444	CEPHEID	UNITED STATES		904 CARIBBEAN DRIVE
3600_3600_V568P80765_0_VA263P0057_0	CONT_AWD_V568P80765_3600_VA263P0057_3600	V568P80765	0	0	3600	DEPARTMENT OF VETERANS AFFAIRS	VA263P0057	0	230		230		230		2007-10-15	2008	2007-10-15	2007-10-19	2007-10-19			36	DEPARTMENT OF VETERANS AFFAIRS (VA)	3600	VETERANS AFFAIRS, DEPARTMENT OF	00568S	568S-VA BLACK HILLS HEALTH CARE SYSTEM	999									NOT APPLICABLE		NAN	956711444	CEPHEID			956711444	CEPHEID	UNITED STATES		904 CARIBBEAN DRIVE
3600_3600_V6368DU973_0_VA263P0057_0	CONT_AWD_V6368DU973_3600_VA263P0057_3600	V6368DU973	0	0	3600	DEPARTMENT OF VETERANS AFFAIRS	VA263P0057	0	130		130		130		2007-12-12	2008	2007-12-12	2007-12-14	2007-12-14			36	DEPARTMENT OF VETERANS AFFAIRS (VA)	3600	VETERANS AFFAIRS, DEPARTMENT OF	00636S	636S-NEBRASKA WESTERN-IOWA SMALL PURCHASE	999									NOT APPLICABLE		NAN	956711444	CEPHEID			956711444	CEPHEID	UNITED STATES		904 CARIBBEAN DRIVE
3600_-NONE-_V607R81375_0_-NONE-_0	CONT_AWD_V607R81375_3600_-NONE-_-NONE-	V607R81375	0	0					390.27		390.27		390.27		2007-12-07	2008	2007-12-07	2007-12-08	2007-12-08			36	DEPARTMENT OF VETERANS AFFAIRS (VA)	3600	VETERANS AFFAIRS, DEPARTMENT OF	0069DS	69DS-NETWORK CONTRACT OFFICE 12 SMALL PURCHASE	999									NOT APPLICABLE		NAN	956711444	CEPHEID			956711444	CEPHEID	UNITED STATES		904 CARIBBEAN DRIVE
3600_3600_V554P81368_0_VA261P0234_0	CONT_AWD_V554P81368_3600_VA261P0234_3600	V554P81368	0	0	3600	DEPARTMENT OF VETERANS AFFAIRS	VA261P0234	0	780		780		780		2007-12-03	2008	2007-12-03	2007-12-13	2007-12-13			36	DEPARTMENT OF VETERANS AFFAIRS (VA)	3600	VETERANS AFFAIRS, DEPARTMENT OF	00554S	554S-DENVER SMALL PURCHASE	999									NOT APPLICABLE		NAN	956711444	CEPHEID			956711444	CEPHEID	UNITED STATES		904 CARIBBEAN DRIVE
3600_-NONE-_V636MU8591_0_-NONE-_0	CONT_AWD_V636MU8591_3600_-NONE-_-NONE-	V636MU8591	0	0					310.97		310.97		310.97		2007-11-06	2008	2007-11-06	2007-11-11	2007-11-11			36	DEPARTMENT OF VETERANS AFFAIRS (VA)	3600	VETERANS AFFAIRS, DEPARTMENT OF	00636S	636S-NEBRASKA WESTERN-IOWA SMALL PURCHASE	999									NOT APPLICABLE		NAN	956711444	CEPHEID			956711444	CEPHEID	UNITED STATES		904 CARIBBEAN DRIVE
3600_3600_V580A80239_0_V797P5967X_0	CONT_AWD_V580A80239_3600_V797P5967X_3600	V580A80239	0	0	3600	DEPARTMENT OF VETERANS AFFAIRS	V797P5967X	0	21768		21768		21768		2007-12-14	2008	2007-12-14	2007-12-21	2007-12-21			36	DEPARTMENT OF VETERANS AFFAIRS (VA)	3600	VETERANS AFFAIRS, DEPARTMENT OF	00580S	580S-HOUSTON SMALL PURCHASE	999									NOT APPLICABLE		NAN	956711444	CEPHEID			956711444	CEPHEID	USA	UNITED STATES OF AMERICA	904 CARIBBEAN DRIVE
3600_-NONE-_V506P84419_0_-NONE-_0	CONT_AWD_V506P84419_3600_-NONE-_-NONE-	V506P84419	0	0					390		390		390		2007-12-04	2008	2007-12-04	2007-12-04	2007-12-04			36	DEPARTMENT OF VETERANS AFFAIRS (VA)	3600	VETERANS AFFAIRS, DEPARTMENT OF	00506S	506S-ANN ARBOR SMALL PURCHASE	999									NOT APPLICABLE		NAN	956711444	CEPHEID			956711444	CEPHEID	UNITED STATES		904 CARIBBEAN DRIVE
3600_-NONE-_V405P80140_0_-NONE-_0	CONT_AWD_V405P80140_3600_-NONE-_-NONE-	V405P80140	0	0					365		365		365		2007-10-11	2008	2007-10-11	2007-10-11	2007-10-11			36	DEPARTMENT OF VETERANS AFFAIRS (VA)	3600	VETERANS AFFAIRS, DEPARTMENT OF	00405S	405S-WHITE RIVER JUNCTION SMALL PURCHASE	999									NOT APPLICABLE		NAN	956711444	CEPHEID			956711444	CEPHEID	UNITED STATES		904 CARIBBEAN DRIVE
3600_-NONE-_V405E80140_0_-NONE-_0	CONT_AWD_V405E80140_3600_-NONE-_-NONE-	V405E80140	0	0					2480.1		2480.1		2480.1		2007-10-10	2008	2007-10-10	2007-10-20	2007-10-20			36	DEPARTMENT OF VETERANS AFFAIRS (VA)	3600	VETERANS AFFAIRS, DEPARTMENT OF	00405S	405S-WHITE RIVER JUNCTION SMALL PURCHASE	999									NOT APPLICABLE		NAN	956711444	CEPHEID			956711444	CEPHEID	UNITED STATES		904 CARIBBEAN DRIVE
3600_-NONE-_V662P81939_0_-NONE-_0	CONT_AWD_V662P81939_3600_-NONE-_-NONE-	V662P81939	0	0					280		280		280		2007-12-05	2008	2007-12-05	2007-12-15	2007-12-15			36	DEPARTMENT OF VETERANS AFFAIRS (VA)	3600	VETERANS AFFAIRS, DEPARTMENT OF	00662S	662S-SAN FRANCISCO SMALL PURCHASE	999									NOT APPLICABLE		NAN	956711444	CEPHEID			956711444	CEPHEID	UNITED STATES		904 CARIBBEAN DRIVE
3600_3600_V636U8D446_0_VA263P0057_0	CONT_AWD_V636U8D446_3600_VA263P0057_3600	V636U8D446	0	0	3600	DEPARTMENT OF VETERANS AFFAIRS	VA263P0057	0	117		117		117		2007-12-20	2008	2007-12-20	2007-12-26	2007-12-26			36	DEPARTMENT OF VETERANS AFFAIRS (VA)	3600	VETERANS AFFAIRS, DEPARTMENT OF	00636S	636S-NEBRASKA WESTERN-IOWA SMALL PURCHASE	999									NOT APPLICABLE		NAN	956711444	CEPHEID			956711444	CEPHEID	UNITED STATES		904 CARIBBEAN DRIVE
3600_-NONE-_V438P85476_0_-NONE-_0	CONT_AWD_V438P85476_3600_-NONE-_-NONE-	V438P85476	0	0					178		178		178		2007-12-21	2008	2007-12-21	2007-12-31	2007-12-31			36	DEPARTMENT OF VETERANS AFFAIRS (VA)	3600	VETERANS AFFAIRS, DEPARTMENT OF	00438S	438S-SIOUX FALLS SMALL PURCHASE	999									NOT APPLICABLE		NAN	956711444	CEPHEID			956711444	CEPHEID	UNITED STATES		904 CARIBBEAN DRIVE
3600_-NONE-_V600P80694_0_-NONE-_0	CONT_AWD_V600P80694_3600_-NONE-_-NONE-	V600P80694	0	0					223.63		223.63		223.63		2007-10-30	2008	2007-10-30	2007-10-30	2007-10-30			36	DEPARTMENT OF VETERANS AFFAIRS (VA)	3600	VETERANS AFFAIRS, DEPARTMENT OF	00262S	262S-NETWORK CONTRACT OFFICE 22 SMALL PURCHASES	999									NOT APPLICABLE		NAN	956711444	CEPHEID			956711444	CEPHEID	UNITED STATES		904 CARIBBEAN DRIVE
3600_3600_V506P8C017_0_V797P5967X_0	CONT_AWD_V506P8C017_3600_V797P5967X_3600	V506P8C017	0	0	3600	DEPARTMENT OF VETERANS AFFAIRS	V797P5967X	0	11001		11001		11001		2007-12-19	2008	2007-12-19	2007-12-21	2007-12-21			36	DEPARTMENT OF VETERANS AFFAIRS (VA)	3600	VETERANS AFFAIRS, DEPARTMENT OF	00506S	506S-ANN ARBOR SMALL PURCHASE	999									NOT APPLICABLE		NAN	956711444	CEPHEID			956711444	CEPHEID	USA	UNITED STATES OF AMERICA	904 CARIBBEAN DRIVE
3600_-NONE-_V673F80228_0_-NONE-_0	CONT_AWD_V673F80228_3600_-NONE-_-NONE-	V673F80228	0	0					2100		2100		2100		2007-10-05	2008	2007-10-05	2007-10-05	2007-10-05			36	DEPARTMENT OF VETERANS AFFAIRS (VA)	3600	VETERANS AFFAIRS, DEPARTMENT OF	00673S	673S-TAMPA SMALL PURCHASE	999									NOT APPLICABLE		NAN	956711444	CEPHEID			956711444	CEPHEID	UNITED STATES		904 CARIBBEAN DRIVE
3600_-NONE-_V595Q82308_0_-NONE-_0	CONT_AWD_V595Q82308_3600_-NONE-_-NONE-	V595Q82308	0	0					819.77		819.77		819.77		2007-12-27	2008	2007-12-27	2007-12-27	2007-12-27			36	DEPARTMENT OF VETERANS AFFAIRS (VA)	3600	VETERANS AFFAIRS, DEPARTMENT OF	00595S	595S-LEBANON SMALL PURCHASE	999									NOT APPLICABLE		NAN	956711444	CEPHEID			956711444	CEPHEID	UNITED STATES		904 CARIBBEAN DRIVE
3600_3600_V6188A9038_0_VA263P0057_0	CONT_AWD_V6188A9038_3600_VA263P0057_3600	V6188A9038	0	0	3600	DEPARTMENT OF VETERANS AFFAIRS	VA263P0057	0	81384		81384		81384		2007-10-04	2008	2007-10-04	2007-12-31	2007-12-31			36	DEPARTMENT OF VETERANS AFFAIRS (VA)	3600	VETERANS AFFAIRS, DEPARTMENT OF	618	618-MINNEAPOLIS VA MEDICAL CENTER	999									NOT APPLICABLE		NAN	956711444	CEPHEID			956711444	CEPHEID	UNITED STATES		904 CARIBBEAN DRIVE
3600_3600_V516A80012_0_V797P5967X_0	CONT_AWD_V516A80012_3600_V797P5967X_3600	V516A80012	0	0	3600	DEPARTMENT OF VETERANS AFFAIRS	V797P5967X	0	22918.4		22918.4		22918.4		2007-10-26	2008	2007-10-26	2007-11-01	2007-11-01			36	DEPARTMENT OF VETERANS AFFAIRS (VA)	3600	VETERANS AFFAIRS, DEPARTMENT OF	00516S	516S-BAY PINES SMALL PURCHASING	999									NOT APPLICABLE		NAN	956711444	CEPHEID			956711444	CEPHEID	USA	UNITED STATES OF AMERICA	904 CARIBBEAN DRIVE
3600_-NONE-_V595Q81447_0_-NONE-_0	CONT_AWD_V595Q81447_3600_-NONE-_-NONE-	V595Q81447	0	0					22169.3		22169.3		22169.3		2007-11-20	2008	2007-11-20	2007-11-20	2007-11-20			36	DEPARTMENT OF VETERANS AFFAIRS (VA)	3600	VETERANS AFFAIRS, DEPARTMENT OF	00595S	595S-LEBANON SMALL PURCHASE	999									NOT APPLICABLE		NAN	956711444	CEPHEID			956711444	CEPHEID	UNITED STATES		904 CARIBBEAN DRIVE
3600_-NONE-_V580A71491_0_-NONE-_0	CONT_AWD_V580A71491_3600_-NONE-_-NONE-	V580A71491	0	0					11221		11221		11221		2007-09-13	2007	2007-09-13	2007-09-17	2007-09-17			36	DEPARTMENT OF VETERANS AFFAIRS (VA)	3600	VETERANS AFFAIRS, DEPARTMENT OF	00580S	580S-HOUSTON SMALL PURCHASE	999									NOT APPLICABLE		NAN	956711444	CEPHEID			956711444	CEPHEID	UNITED STATES		904 CARIBBEAN DRIVE
3600_-NONE-_V544P77938_0_-NONE-_0	CONT_AWD_V544P77938_3600_-NONE-_-NONE-	V544P77938	0	0					20300		20300		20300		2007-08-31	2007	2007-08-31	2007-09-10	2007-09-10			36	DEPARTMENT OF VETERANS AFFAIRS (VA)	3600	VETERANS AFFAIRS, DEPARTMENT OF	00544S	544S-COLUMBIA SMALL PURCHASE	999									NOT APPLICABLE		NAN	956711444	CEPHEID			956711444	CEPHEID	UNITED STATES		904 CARIBBEAN DRIVE
3600_4730_V657E70348_0_GS07F0597T_0	CONT_AWD_V657E70348_3600_GS07F0597T_4730	V657E70348	0	0	4730	FEDERAL ACQUISITION SERVICE	GS07F0597T	0	121500		121500		121500		2007-09-17	2007	2007-09-17	2007-11-01	2007-11-01			36	DEPARTMENT OF VETERANS AFFAIRS (VA)	3600	VETERANS AFFAIRS, DEPARTMENT OF	00255S	255S-NETWORK CONTRACT OFFICE 15 SMALL PURCHASE	999									NOT APPLICABLE		NAN	956711444	CEPHEID			956711444	CEPHEID	UNITED STATES		904 E CARIBBEAN DR
3600_-NONE-_V508S76735_0_-NONE-_0	CONT_AWD_V508S76735_3600_-NONE-_-NONE-	V508S76735	0	0					28637.5		28637.5		28637.5		2007-09-12	2007	2007-09-12	2007-09-22	2007-09-22			36	DEPARTMENT OF VETERANS AFFAIRS (VA)	3600	VETERANS AFFAIRS, DEPARTMENT OF	508	508-ATLANTA	999									NOT APPLICABLE		NAN	956711444	CEPHEID			956711444	CEPHEID	UNITED STATES		904 CARIBBEAN DRIVE
3600_-NONE-_V523U7H796_0_-NONE-_0	CONT_AWD_V523U7H796_3600_-NONE-_-NONE-	V523U7H796	0	0					467		467		467		2007-09-19	2007	2007-09-19	2007-09-28	2007-09-28			36	DEPARTMENT OF VETERANS AFFAIRS (VA)	3600	VETERANS AFFAIRS, DEPARTMENT OF	00523S	523S-BOSTON SMALL PURCHASE	999									NOT APPLICABLE		NAN	956711444	CEPHEID			956711444	CEPHEID	UNITED STATES		904 CARIBBEAN DRIVE
3600_-NONE-_V509A70907_0_-NONE-_0	CONT_AWD_V509A70907_3600_-NONE-_-NONE-	V509A70907	0	0					7314		7314		7314		2007-09-11	2007	2007-09-11	2007-09-14	2007-09-14			36	DEPARTMENT OF VETERANS AFFAIRS (VA)	3600	VETERANS AFFAIRS, DEPARTMENT OF	00509S	509S-AUGUSTA SMALL PURCHASE	999									NOT APPLICABLE		NAN	956711444	CEPHEID			956711444	CEPHEID	UNITED STATES		904 CARIBBEAN DRIVE
3600_-NONE-_V673M73121_0_-NONE-_0	CONT_AWD_V673M73121_3600_-NONE-_-NONE-	V673M73121	0	0					70		70		70		2007-08-03	2007	2007-08-03	2007-08-03	2007-08-03			36	DEPARTMENT OF VETERANS AFFAIRS (VA)	3600	VETERANS AFFAIRS, DEPARTMENT OF	00673S	673S-TAMPA SMALL PURCHASE	999									NOT APPLICABLE		NAN	956711444	CEPHEID			956711444	CEPHEID	UNITED STATES		904 CARIBBEAN DRIVE
3600_3600_V501Q79080_0_VA261P0234_0	CONT_AWD_V501Q79080_3600_VA261P0234_3600	V501Q79080	0	0	3600	DEPARTMENT OF VETERANS AFFAIRS	VA261P0234	0	17854.1		17854.1		17854.1		2007-09-10	2007	2007-09-10	2007-09-14	2007-09-14			36	DEPARTMENT OF VETERANS AFFAIRS (VA)	3600	VETERANS AFFAIRS, DEPARTMENT OF	00501S	501S-ALBUQUERQUE SMALL PURCHASE	999									NOT APPLICABLE		NAN	956711444	CEPHEID			956711444	CEPHEID	UNITED STATES		904 CARIBBEAN DRIVE
3600_-NONE-_VA662A70670_0_-NONE-_-NONE-	CONT_IDV_VA662A70670_3600	VA662A70670	0					0	98897		0		98897		2007-09-21	2007	2007-09-21			2007-09-21		36	DEPARTMENT OF VETERANS AFFAIRS (VA)	3600	VETERANS AFFAIRS, DEPARTMENT OF	00261P	261P-NETWORK CONTRACT OFFICE 21	999									NOT APPLICABLE		NAN	956711444	CEPHEID			956711444	CEPHEID	UNITED STATES		904 CARIBBEAN DRIVE
3600_-NONE-_V689P75361_0_-NONE-_0	CONT_AWD_V689P75361_3600_-NONE-_-NONE-	V689P75361	0	0					505		505		505		2007-08-07	2007	2007-08-07	2007-08-18	2007-08-18			36	DEPARTMENT OF VETERANS AFFAIRS (VA)	3600	VETERANS AFFAIRS, DEPARTMENT OF	00689S	689S-WEST HAVEN PROSTHETICS	999									NOT APPLICABLE		NAN	956711444	CEPHEID			956711444	CEPHEID	UNITED STATES		904 CARIBBEAN DRIVE
3600_3600_V664A70242_0_VA261P0234_0	CONT_AWD_V664A70242_3600_VA261P0234_3600	V664A70242	0	0	3600	DEPARTMENT OF VETERANS AFFAIRS	VA261P0234	0	72200		72200		72200		2007-07-27	2007	2007-07-27	2007-09-30	2007-09-30			36	DEPARTMENT OF VETERANS AFFAIRS (VA)	3600	VETERANS AFFAIRS, DEPARTMENT OF	00262S	262S-NETWORK CONTRACT OFFICE 22 SMALL PURCHASES	999									NOT APPLICABLE		NAN	956711444	CEPHEID			956711444	CEPHEID	UNITED STATES		904 CARIBBEAN DRIVE
3600_-NONE-_V580A71430_0_-NONE-_0	CONT_AWD_V580A71430_3600_-NONE-_-NONE-	V580A71430	0	0					7657.6		7657.6		7657.6		2007-08-27	2007	2007-08-27	2007-08-30	2007-08-30			36	DEPARTMENT OF VETERANS AFFAIRS (VA)	3600	VETERANS AFFAIRS, DEPARTMENT OF	00580S	580S-HOUSTON SMALL PURCHASE	999									NOT APPLICABLE		NAN	956711444	CEPHEID			956711444	CEPHEID	UNITED STATES		904 CARIBBEAN DRIVE
3600_3600_V600A70411_0_VA261P0234_0	CONT_AWD_V600A70411_3600_VA261P0234_3600	V600A70411	0	0	3600	DEPARTMENT OF VETERANS AFFAIRS	VA261P0234	0	52700		52700		52700		2007-09-06	2007	2007-09-06	2007-09-16	2007-09-16			36	DEPARTMENT OF VETERANS AFFAIRS (VA)	3600	VETERANS AFFAIRS, DEPARTMENT OF	00262S	262S-NETWORK CONTRACT OFFICE 22 SMALL PURCHASES	999									NOT APPLICABLE		NAN	956711444	CEPHEID			956711444	CEPHEID	UNITED STATES		904 CARIBBEAN DRIVE
3600_3600_V501A70285_0_VA261P0234_0	CONT_AWD_V501A70285_3600_VA261P0234_3600	V501A70285	0	0	3600	DEPARTMENT OF VETERANS AFFAIRS	VA261P0234	0	103740		103740		103740		2007-09-20	2007	2007-09-20	2007-09-28	2007-09-28			36	DEPARTMENT OF VETERANS AFFAIRS (VA)	3600	VETERANS AFFAIRS, DEPARTMENT OF	00501S	501S-ALBUQUERQUE SMALL PURCHASE	999									NOT APPLICABLE		NAN	956711444	CEPHEID			956711444	CEPHEID	UNITED STATES		904 CARIBBEAN DRIVE
3600_-NONE-_V501Q78094_0_-NONE-_0	CONT_AWD_V501Q78094_3600_-NONE-_-NONE-	V501Q78094	0	0					11132.9		11132.9		11132.9		2007-07-23	2007	2007-07-23	2007-07-26	2007-07-26			36	DEPARTMENT OF VETERANS AFFAIRS (VA)	3600	VETERANS AFFAIRS, DEPARTMENT OF	00501S	501S-ALBUQUERQUE SMALL PURCHASE	999									NOT APPLICABLE		NAN	956711444	CEPHEID			956711444	CEPHEID	UNITED STATES		904 CARIBBEAN DRIVE
3600_-NONE-_V6077PA054_0_-NONE-_0	CONT_AWD_V6077PA054_3600_-NONE-_-NONE-	V6077PA054	0	0					380		380		380		2007-08-24	2007	2007-08-24	2007-09-05	2007-09-05			36	DEPARTMENT OF VETERANS AFFAIRS (VA)	3600	VETERANS AFFAIRS, DEPARTMENT OF	0069DS	69DS-NETWORK CONTRACT OFFICE 12 SMALL PURCHASE	999									NOT APPLICABLE		NAN	956711444	CEPHEID			956711444	CEPHEID	UNITED STATES		904 CARIBBEAN DRIVE
3600_3600_V649M74883_0_VA261P0234_0	CONT_AWD_V649M74883_3600_VA261P0234_3600	V649M74883	0	0	3600	DEPARTMENT OF VETERANS AFFAIRS	VA261P0234	0	24738		24738		24738		2007-09-12	2007	2007-09-12	2007-09-20	2007-09-20			36	DEPARTMENT OF VETERANS AFFAIRS (VA)	3600	VETERANS AFFAIRS, DEPARTMENT OF	00649S	649S-PRESCOTT SMALL PURCHASE	999									NOT APPLICABLE		NAN	956711444	CEPHEID			956711444	CEPHEID	UNITED STATES		904 CARIBBEAN DRIVE
3600_3600_V657V70305_0_V797P5967X_0	CONT_AWD_V657V70305_3600_V797P5967X_3600	V657V70305	0	0	3600	DEPARTMENT OF VETERANS AFFAIRS	V797P5967X	0	94635		94635		94635		2007-09-19	2007	2007-09-19	2007-09-29	2007-09-29			36	DEPARTMENT OF VETERANS AFFAIRS (VA)	3600	VETERANS AFFAIRS, DEPARTMENT OF	00255S	255S-NETWORK CONTRACT OFFICE 15 SMALL PURCHASE	999									NOT APPLICABLE		NAN	956711444	CEPHEID			956711444	CEPHEID	USA	UNITED STATES OF AMERICA	904 CARIBBEAN DRIVE
3600_-NONE-_V673P71780_0_-NONE-_0	CONT_AWD_V673P71780_3600_-NONE-_-NONE-	V673P71780	0	0					10971		10971		10971		2007-08-16	2007	2007-08-16	2007-08-16	2007-08-16			36	DEPARTMENT OF VETERANS AFFAIRS (VA)	3600	VETERANS AFFAIRS, DEPARTMENT OF	00673S	673S-TAMPA SMALL PURCHASE	999									NOT APPLICABLE		NAN	956711444	CEPHEID			956711444	CEPHEID	UNITED STATES		904 CARIBBEAN DRIVE
3600_-NONE-_V508S76999_0_-NONE-_0	CONT_AWD_V508S76999_3600_-NONE-_-NONE-	V508S76999	0	0					22235		22235		22235		2007-09-20	2007	2007-09-20	2007-09-20	2007-09-20			36	DEPARTMENT OF VETERANS AFFAIRS (VA)	3600	VETERANS AFFAIRS, DEPARTMENT OF	00508S	508S-ATLANTA SMALL PURCHASE	999									NOT APPLICABLE		NAN	956711444	CEPHEID			956711444	CEPHEID	UNITED STATES		904 CARIBBEAN DRIVE
3600_-NONE-_V5807P2171_0_-NONE-_0	CONT_AWD_V5807P2171_3600_-NONE-_-NONE-	V5807P2171	0	0					274		274		274		2007-08-06	2007	2007-08-06	2007-08-17	2007-08-17			36	DEPARTMENT OF VETERANS AFFAIRS (VA)	3600	VETERANS AFFAIRS, DEPARTMENT OF	00580S	580S-HOUSTON SMALL PURCHASE	999									NOT APPLICABLE		NAN	956711444	CEPHEID			956711444	CEPHEID	UNITED STATES		904 CARIBBEAN DRIVE
3600_3600_V539A71578_0_V797P5967X_0	CONT_AWD_V539A71578_3600_V797P5967X_3600	V539A71578	0	0	3600	DEPARTMENT OF VETERANS AFFAIRS	V797P5967X	0	147655		147655		147655		2007-09-21	2007	2007-09-21	2008-04-25	2008-04-25			36	DEPARTMENT OF VETERANS AFFAIRS (VA)	3600	VETERANS AFFAIRS, DEPARTMENT OF	00539S	539S-CINCINNATI SMALL PURCHASE	999									NOT APPLICABLE		NAN	956711444	CEPHEID			956711444	CEPHEID	USA	UNITED STATES OF AMERICA	904 CARIBBEAN DRIVE
3600_-NONE-_V580P75885_0_-NONE-_0	CONT_AWD_V580P75885_3600_-NONE-_-NONE-	V580P75885	0	0					245		245		245		2007-09-21	2007	2007-09-21	2007-09-27	2007-09-27			36	DEPARTMENT OF VETERANS AFFAIRS (VA)	3600	VETERANS AFFAIRS, DEPARTMENT OF	00580S	580S-HOUSTON SMALL PURCHASE	999									NOT APPLICABLE		NAN	956711444	CEPHEID			956711444	CEPHEID	UNITED STATES		904 CARIBBEAN DRIVE
3600_-NONE-_V523U7G203_0_-NONE-_0	CONT_AWD_V523U7G203_3600_-NONE-_-NONE-	V523U7G203	0	0					2161.17		2161.17		2161.17		2007-09-05	2007	2007-09-05	2007-09-05	2007-09-05			36	DEPARTMENT OF VETERANS AFFAIRS (VA)	3600	VETERANS AFFAIRS, DEPARTMENT OF	00523S	523S-BOSTON SMALL PURCHASE	999									NOT APPLICABLE		NAN	956711444	CEPHEID			956711444	CEPHEID	UNITED STATES		904 CARIBBEAN DRIVE
3600_-NONE-_V549C71398_0_-NONE-_0	CONT_AWD_V549C71398_3600_-NONE-_-NONE-	V549C71398	0	0					197730		197730		197730		2007-09-13	2007	2007-09-13	2007-12-31	2007-12-31			36	DEPARTMENT OF VETERANS AFFAIRS (VA)	3600	VETERANS AFFAIRS, DEPARTMENT OF	549	549-DALLAS	999									NOT APPLICABLE		NAN	956711444	CEPHEID			956711444	CEPHEID	UNITED STATES		904 CARIBBEAN DRIVE
3600_-NONE-_V5167U4220_0_-NONE-_0	CONT_AWD_V5167U4220_3600_-NONE-_-NONE-	V5167U4220	0	0					305		305		305		2007-07-26	2007	2007-07-26	2007-07-31	2007-07-31			36	DEPARTMENT OF VETERANS AFFAIRS (VA)	3600	VETERANS AFFAIRS, DEPARTMENT OF	00516S	516S-BAY PINES SMALL PURCHASING	999									NOT APPLICABLE		NAN	956711444	CEPHEID			956711444	CEPHEID	UNITED STATES		904 CARIBBEAN DRIVE
3600_-NONE-_VA516A72178_0_-NONE-_0	CONT_AWD_VA516A72178_3600_-NONE-_-NONE-	VA516A72178	0	0					229500		229500		229500		2007-09-21	2007	2007-09-13	2007-12-13	2007-12-13			36	DEPARTMENT OF VETERANS AFFAIRS (VA)	3600	VETERANS AFFAIRS, DEPARTMENT OF	516	516-BAY PINES	999									NOT APPLICABLE		NAN	956711444	CEPHEID			956711444	CEPHEID	UNITED STATES		904 CARIBBEAN DRIVE
3600_-NONE-_V595Q79184_0_-NONE-_0	CONT_AWD_V595Q79184_3600_-NONE-_-NONE-	V595Q79184	0	0					14628		14628		14628		2007-09-17	2007	2007-09-17	2007-09-18	2007-09-18			36	DEPARTMENT OF VETERANS AFFAIRS (VA)	3600	VETERANS AFFAIRS, DEPARTMENT OF	00595S	595S-LEBANON SMALL PURCHASE	999									NOT APPLICABLE		NAN	956711444	CEPHEID			956711444	CEPHEID	UNITED STATES		904 CARIBBEAN DRIVE
3600_-NONE-_V580A71588_0_-NONE-_0	CONT_AWD_V580A71588_3600_-NONE-_-NONE-	V580A71588	0	0					10971		10971		10971		2007-09-20	2007	2007-09-20	2007-09-30	2007-09-30			36	DEPARTMENT OF VETERANS AFFAIRS (VA)	3600	VETERANS AFFAIRS, DEPARTMENT OF	00580S	580S-HOUSTON SMALL PURCHASE	999									NOT APPLICABLE		NAN	956711444	CEPHEID			956711444	CEPHEID	UNITED STATES		904 CARIBBEAN DRIVE
3600_-NONE-_V5167U6370_0_-NONE-_0	CONT_AWD_V5167U6370_3600_-NONE-_-NONE-	V5167U6370	0	0					467.02		467.02		467.02		2007-09-05	2007	2007-09-05	2007-09-07	2007-09-07			36	DEPARTMENT OF VETERANS AFFAIRS (VA)	3600	VETERANS AFFAIRS, DEPARTMENT OF	00516S	516S-BAY PINES SMALL PURCHASING	999									NOT APPLICABLE		NAN	956711444	CEPHEID			956711444	CEPHEID	UNITED STATES		904 CARIBBEAN DRIVE
3600_4730_V512A70743_0_GS07F0597T_0	CONT_AWD_V512A70743_3600_GS07F0597T_4730	V512A70743	0	0	4730	FEDERAL ACQUISITION SERVICE	GS07F0597T	0	50595		50595		50595		2007-09-19	2007	2007-09-18	2007-10-17	2007-10-17			36	DEPARTMENT OF VETERANS AFFAIRS (VA)	3600	VETERANS AFFAIRS, DEPARTMENT OF	512	512-BALTIMORE	999									NOT APPLICABLE		NAN	956711444	CEPHEID			956711444	CEPHEID	UNITED STATES		904 E CARIBBEAN DR
3600_-NONE-_V558P72368_0_-NONE-_0	CONT_AWD_V558P72368_3600_-NONE-_-NONE-	V558P72368	0	0					8639.58		8639.58		8639.58		2007-08-13	2007	2007-08-13	2007-08-13	2007-08-13			36	DEPARTMENT OF VETERANS AFFAIRS (VA)	3600	VETERANS AFFAIRS, DEPARTMENT OF	00558S	558S-DURHAM SMALL PURCHASE	999									NOT APPLICABLE		NAN	956711444	CEPHEID			956711444	CEPHEID	UNITED STATES		904 CARIBBEAN DRIVE
3600_-NONE-_V5937P1825_0_-NONE-_0	CONT_AWD_V5937P1825_3600_-NONE-_-NONE-	V5937P1825	0	0					2063.97		2063.97		2063.97		2007-08-24	2007	2007-08-24	2007-08-24	2007-08-24			36	DEPARTMENT OF VETERANS AFFAIRS (VA)	3600	VETERANS AFFAIRS, DEPARTMENT OF	00262S	262S-NETWORK CONTRACT OFFICE 22 SMALL PURCHASES	999									NOT APPLICABLE		NAN	956711444	CEPHEID			956711444	CEPHEID	UNITED STATES		904 CARIBBEAN DRIVE
3600_4730_V657E72247_0_GS07F0597T_0	CONT_AWD_V657E72247_3600_GS07F0597T_4730	V657E72247	0	0	4730	FEDERAL ACQUISITION SERVICE	GS07F0597T	0	94500		94500		94500		2007-09-17	2007	2007-09-17	2007-11-01	2007-11-01			36	DEPARTMENT OF VETERANS AFFAIRS (VA)	3600	VETERANS AFFAIRS, DEPARTMENT OF	00255S	255S-NETWORK CONTRACT OFFICE 15 SMALL PURCHASE	999									NOT APPLICABLE		NAN	956711444	CEPHEID			956711444	CEPHEID	UNITED STATES		904 E CARIBBEAN DR
3600_-NONE-_VA25707RQ0089_0_-NONE-_0	CONT_AWD_VA25707RQ0089_3600_-NONE-_-NONE-	VA25707RQ0089	0	0					197652		197652		197652		2007-08-06	2007	2007-08-03	2007-09-30	2007-09-30			36	DEPARTMENT OF VETERANS AFFAIRS (VA)	3600	VETERANS AFFAIRS, DEPARTMENT OF	549	549-DALLAS	999									NOT APPLICABLE		NAN	956711444	CEPHEID			956711444	CEPHEID	UNITED STATES		904 CARIBBEAN DRIVE
3600_-NONE-_V6007P0730_0_-NONE-_0	CONT_AWD_V6007P0730_3600_-NONE-_-NONE-	V6007P0730	0	0					175.5		175.5		175.5		2007-08-28	2007	2007-08-28	2007-08-28	2007-08-28			36	DEPARTMENT OF VETERANS AFFAIRS (VA)	3600	VETERANS AFFAIRS, DEPARTMENT OF	00262S	262S-NETWORK CONTRACT OFFICE 22 SMALL PURCHASES	999									NOT APPLICABLE		NAN	956711444	CEPHEID			956711444	CEPHEID	UNITED STATES		904 CARIBBEAN DRIVE
3600_3600_V570A78093_0_VA261P0234_0	CONT_AWD_V570A78093_3600_VA261P0234_3600	V570A78093	0	0	3600	DEPARTMENT OF VETERANS AFFAIRS	VA261P0234	0	45381		45381		45381		2007-09-17	2007	2007-09-17	2007-10-03	2007-10-03			36	DEPARTMENT OF VETERANS AFFAIRS (VA)	3600	VETERANS AFFAIRS, DEPARTMENT OF	00570S	570S-FRESNO SMALL PURCHASE	999									NOT APPLICABLE		NAN	956711444	CEPHEID			956711444	CEPHEID	UNITED STATES		904 CARIBBEAN DRIVE
3600_-NONE-_V523U7H891_0_-NONE-_0	CONT_AWD_V523U7H891_3600_-NONE-_-NONE-	V523U7H891	0	0					1771.5		1771.5		1771.5		2007-09-20	2007	2007-09-20	2007-09-20	2007-09-20			36	DEPARTMENT OF VETERANS AFFAIRS (VA)	3600	VETERANS AFFAIRS, DEPARTMENT OF	00523S	523S-BOSTON SMALL PURCHASE	999									NOT APPLICABLE		NAN	956711444	CEPHEID			956711444	CEPHEID	UNITED STATES		904 CARIBBEAN DRIVE
9700_-NONE-_W91YU007P1217_0_-NONE-_0	CONT_AWD_W91YU007P1217_9700_-NONE-_-NONE-	W91YU007P1217	0	0					33415		33415		33415		2007-09-26	2007	2007-09-25	2007-10-01	2007-10-01			97	DEPARTMENT OF DEFENSE (DOD)	2100	DEPT OF THE ARMY	W91YU0	W40M WESTERN RGNL CNTRG OFC MA	97	DEPARTMENT OF DEFENSE (DOD)	2100	DEPT OF THE ARMY	W68MX3	W0Q1 MADIGAN ARMY MED CTR				NOT APPLICABLE		NAN	956711444	CEPHEID			956711444	CEPHEID	UNITED STATES		904 CARIBBEAN DRIVE
3600_-NONE-_V6737F4572_0_-NONE-_0	CONT_AWD_V6737F4572_3600_-NONE-_-NONE-	V6737F4572	0	0					1400		1400		1400		2007-09-24	2007	2007-09-24	2007-09-24	2007-09-24			36	DEPARTMENT OF VETERANS AFFAIRS (VA)	3600	VETERANS AFFAIRS, DEPARTMENT OF	00673S	673S-TAMPA SMALL PURCHASE	999									NOT APPLICABLE		NAN	956711444	CEPHEID			956711444	CEPHEID	UNITED STATES		904 CARIBBEAN DRIVE
6800_-NONE-_EP07D000622_0_-NONE-_0	CONT_AWD_EP07D000622_6800_-NONE-_-NONE-	EP07D000622	0	0					4128		4128		4128		2007-08-10	2007	2007-08-10	2008-08-09	2008-08-09			68	ENVIRONMENTAL PROTECTION AGENCY (EPA)	6800	ENVIRONMENTAL PROTECTION AGENCY	DCO00	RTP PROCUREMENT OPERATIONS DIVISION (RTPPOD)	68	ENVIRONMENTAL PROTECTION AGENCY (EPA)	6800	ENVIRONMENTAL PROTECTION AGENCY						NOT APPLICABLE		NAN	956711444	CEPHEID			956711444	CEPHEID	UNITED STATES		904 CARIBBEAN DRIVE
3600_-NONE-_V5587R1305_0_-NONE-_0	CONT_AWD_V5587R1305_3600_-NONE-_-NONE-	V5587R1305	0	0					210		210		210		2007-09-08	2007	2007-09-08	2007-09-14	2007-09-14			36	DEPARTMENT OF VETERANS AFFAIRS (VA)	3600	VETERANS AFFAIRS, DEPARTMENT OF	00558S	558S-DURHAM SMALL PURCHASE	999									NOT APPLICABLE		NAN	956711444	CEPHEID			956711444	CEPHEID	UNITED STATES		904 CARIBBEAN DRIVE
3600_-NONE-_V516A72012_0_-NONE-_0	CONT_AWD_V516A72012_3600_-NONE-_-NONE-	V516A72012	0	0					22918.4		22918.4		22918.4		2007-08-28	2007	2007-08-28	2007-09-06	2007-09-06			36	DEPARTMENT OF VETERANS AFFAIRS (VA)	3600	VETERANS AFFAIRS, DEPARTMENT OF	00516S	516S-BAY PINES SMALL PURCHASING	999									NOT APPLICABLE		NAN	956711444	CEPHEID			956711444	CEPHEID	UNITED STATES		904 CARIBBEAN DRIVE
1434_-NONE-_ING07ERSA0648_0_-NONE-_0	CONT_AWD_ING07ERSA0648_1434_-NONE-_-NONE-	ING07ERSA0648	0	0					121320		121320		121320		2007-08-08	2007	2007-08-08	2007-09-30	2007-09-30			14	DEPARTMENT OF THE INTERIOR (DOI)	1434	GEOLOGICAL SURVEY	4	OFFICE OF ACQUISITION AND GRANTS - RESTON	999									NOT APPLICABLE		NAN	956711444	CEPHEID			956711444	CEPHEID	UNITED STATES		904 CARIBBEAN DRIVE
3600_-NONE-_V6077PA526_0_-NONE-_0	CONT_AWD_V6077PA526_3600_-NONE-_-NONE-	V6077PA526	0	0					1208.06		1208.06		1208.06		2007-09-06	2007	2007-09-06	2007-09-06	2007-09-06			36	DEPARTMENT OF VETERANS AFFAIRS (VA)	3600	VETERANS AFFAIRS, DEPARTMENT OF	0069DS	69DS-NETWORK CONTRACT OFFICE 12 SMALL PURCHASE	999									NOT APPLICABLE		NAN	956711444	CEPHEID			956711444	CEPHEID	UNITED STATES		904 CARIBBEAN DRIVE
3600_3600_V600A70337_0_VA261P0234_0	CONT_AWD_V600A70337_3600_VA261P0234_3600	V600A70337	0	0	3600	DEPARTMENT OF VETERANS AFFAIRS	VA261P0234	0	96005		96005		96005		2007-08-14	2007	2007-08-14	2008-09-30	2008-09-30			36	DEPARTMENT OF VETERANS AFFAIRS (VA)	3600	VETERANS AFFAIRS, DEPARTMENT OF	00262S	262S-NETWORK CONTRACT OFFICE 22 SMALL PURCHASES	999									NOT APPLICABLE		NAN	956711444	CEPHEID			956711444	CEPHEID	UNITED STATES		904 CARIBBEAN DRIVE
3600_-NONE-_V549Q73577_0_-NONE-_0	CONT_AWD_V549Q73577_3600_-NONE-_-NONE-	V549Q73577	0	0					190		190		190		2007-08-17	2007	2007-08-17	2007-08-23	2007-08-23			36	DEPARTMENT OF VETERANS AFFAIRS (VA)	3600	VETERANS AFFAIRS, DEPARTMENT OF	00549S	549S-DALLAS SMALL PURCHASE	999									NOT APPLICABLE		NAN	956711444	CEPHEID			956711444	CEPHEID	UNITED STATES		904 CARIBBEAN DRIVE
3600_-NONE-_V5587R1349_0_-NONE-_0	CONT_AWD_V5587R1349_3600_-NONE-_-NONE-	V5587R1349	0	0					1589		1589		1589		2007-09-07	2007	2007-09-07	2007-09-14	2007-09-14			36	DEPARTMENT OF VETERANS AFFAIRS (VA)	3600	VETERANS AFFAIRS, DEPARTMENT OF	00558S	558S-DURHAM SMALL PURCHASE	999									NOT APPLICABLE		NAN	956711444	CEPHEID			956711444	CEPHEID	UNITED STATES		904 CARIBBEAN DRIVE
12K3_-NONE-_AG6395P072126_0_-NONE-_0	CONT_AWD_AG6395P072126_12K3_-NONE-_-NONE-	AG6395P072126	0	0					12540		12540		12540		2007-08-22	2007	2007-08-22	2007-09-28	2007-09-28			12	DEPARTMENT OF AGRICULTURE (USDA)	12K3	ANIMAL AND PLANT HEALTH INSPECTION SERVICE	6395	USDA APHIS MRPBS	999									NOT APPLICABLE		NAN	956711444	CEPHEID			956711444	CEPHEID	UNITED STATES		904 CARIBBEAN DRIVE
3600_-NONE-_V673M73101_0_-NONE-_0	CONT_AWD_V673M73101_3600_-NONE-_-NONE-	V673M73101	0	0					350		350		350		2007-08-01	2007	2007-08-01	2007-08-01	2007-08-01			36	DEPARTMENT OF VETERANS AFFAIRS (VA)	3600	VETERANS AFFAIRS, DEPARTMENT OF	00673S	673S-TAMPA SMALL PURCHASE	999									NOT APPLICABLE		NAN	956711444	CEPHEID			956711444	CEPHEID	UNITED STATES		904 CARIBBEAN DRIVE
3600_-NONE-_VA251P0116_0_-NONE-_0	CONT_AWD_VA251P0116_3600_-NONE-_-NONE-	VA251P0116	0	0					60332.2		60332.2		60332.2		2007-08-07	2007	2007-08-07	2007-09-17	2007-09-17			36	DEPARTMENT OF VETERANS AFFAIRS (VA)	3600	VETERANS AFFAIRS, DEPARTMENT OF	655	655-SAGINAW	999									NOT APPLICABLE		NAN	956711444	CEPHEID			956711444	CEPHEID	UNITED STATES		904 CARIBBEAN DRIVE
3600_-NONE-_V649M74752_0_-NONE-_0	CONT_AWD_V649M74752_3600_-NONE-_-NONE-	V649M74752	0	0					117		117		117		2007-09-06	2007	2007-09-06	2007-09-16	2007-09-16			36	DEPARTMENT OF VETERANS AFFAIRS (VA)	3600	VETERANS AFFAIRS, DEPARTMENT OF	00649S	649S-PRESCOTT SMALL PURCHASE	999									NOT APPLICABLE		NAN	956711444	CEPHEID			956711444	CEPHEID	UNITED STATES		904 CARIBBEAN DRIVE
3600_-NONE-_VA251P0115_0_-NONE-_0	CONT_AWD_VA251P0115_3600_-NONE-_-NONE-	VA251P0115	0	0					92788		92788		92788		2007-08-07	2007	2007-08-07	2007-09-17	2007-09-17			36	DEPARTMENT OF VETERANS AFFAIRS (VA)	3600	VETERANS AFFAIRS, DEPARTMENT OF	553	553-DETROIT	999									NOT APPLICABLE		NAN	956711444	CEPHEID			956711444	CEPHEID	UNITED STATES		904 CARIBBEAN DRIVE
3600_3600_V5577A5062_0_V797P5967X_0	CONT_AWD_V5577A5062_3600_V797P5967X_3600	V5577A5062	0	0	3600	DEPARTMENT OF VETERANS AFFAIRS	V797P5967X	0	231517		231517		231517		2007-09-18	2007	2007-09-18	2007-10-08	2007-10-08			36	DEPARTMENT OF VETERANS AFFAIRS (VA)	3600	VETERANS AFFAIRS, DEPARTMENT OF	00557S	557S-DUBLIN SMALL PURCHASE	999									NOT APPLICABLE		NAN	956711444	CEPHEID			956711444	CEPHEID	USA	UNITED STATES OF AMERICA	904 CARIBBEAN DRIVE
3600_-NONE-_V5587R1451_0_-NONE-_0	CONT_AWD_V5587R1451_3600_-NONE-_-NONE-	V5587R1451	0	0					565		565		565		2007-09-19	2007	2007-09-19	2007-09-21	2007-09-21			36	DEPARTMENT OF VETERANS AFFAIRS (VA)	3600	VETERANS AFFAIRS, DEPARTMENT OF	00558S	558S-DURHAM SMALL PURCHASE	999									NOT APPLICABLE		NAN	956711444	CEPHEID			956711444	CEPHEID	UNITED STATES		904 CARIBBEAN DRIVE
3600_-NONE-_V558P72578_0_-NONE-_0	CONT_AWD_V558P72578_3600_-NONE-_-NONE-	V558P72578	0	0					10988		10988		10988		2007-08-30	2007	2007-08-30	2007-09-07	2007-09-07			36	DEPARTMENT OF VETERANS AFFAIRS (VA)	3600	VETERANS AFFAIRS, DEPARTMENT OF	00558S	558S-DURHAM SMALL PURCHASE	999									NOT APPLICABLE		NAN	956711444	CEPHEID			956711444	CEPHEID	UNITED STATES		904 CARIBBEAN DRIVE
3600_3600_V558A70357_0_V246P0126_0	CONT_AWD_V558A70357_3600_V246P0126_3600	V558A70357	0	0	3600	DEPARTMENT OF VETERANS AFFAIRS	V246P0126	0	90142		90142		90142		2007-09-05	2007	2007-09-05	2007-09-28	2007-09-28			36	DEPARTMENT OF VETERANS AFFAIRS (VA)	3600	VETERANS AFFAIRS, DEPARTMENT OF	00558S	558S-DURHAM SMALL PURCHASE	999									NOT APPLICABLE		NAN	956711444	CEPHEID			956711444	CEPHEID	UNITED STATES		904 CARIBBEAN DRIVE
3600_-NONE-_V6007P1034_0_-NONE-_0	CONT_AWD_V6007P1034_3600_-NONE-_-NONE-	V6007P1034	0	0					175.5		175.5		175.5		2007-09-06	2007	2007-09-06	2007-09-06	2007-09-06			36	DEPARTMENT OF VETERANS AFFAIRS (VA)	3600	VETERANS AFFAIRS, DEPARTMENT OF	00262S	262S-NETWORK CONTRACT OFFICE 22 SMALL PURCHASES	999									NOT APPLICABLE		NAN	956711444	CEPHEID			956711444	CEPHEID	UNITED STATES		904 CARIBBEAN DRIVE
3600_3600_V618A79516_0_VA263P0057_0	CONT_AWD_V618A79516_3600_VA263P0057_3600	V618A79516	0	0	3600	DEPARTMENT OF VETERANS AFFAIRS	VA263P0057	0	854250		854250		854250		2007-09-26	2007	2007-09-26	2007-09-30	2007-09-30			36	DEPARTMENT OF VETERANS AFFAIRS (VA)	3600	VETERANS AFFAIRS, DEPARTMENT OF	618	618-MINNEAPOLIS VA MEDICAL CENTER	999									NOT APPLICABLE		NAN	956711444	CEPHEID			956711444	CEPHEID	UNITED STATES		904 CARIBBEAN DRIVE
3600_-NONE-_V580P75208_0_-NONE-_0	CONT_AWD_V580P75208_3600_-NONE-_-NONE-	V580P75208	0	0					6777.09		6777.09		6777.09		2007-08-16	2007	2007-08-16	2007-08-16	2007-08-16			36	DEPARTMENT OF VETERANS AFFAIRS (VA)	3600	VETERANS AFFAIRS, DEPARTMENT OF	00580S	580S-HOUSTON SMALL PURCHASE	999									NOT APPLICABLE		NAN	956711444	CEPHEID			956711444	CEPHEID	UNITED STATES		904 CARIBBEAN DRIVE
3600_-NONE-_V6007P0982_0_-NONE-_0	CONT_AWD_V6007P0982_3600_-NONE-_-NONE-	V6007P0982	0	0					175.5		175.5		175.5		2007-09-05	2007	2007-09-05	2007-09-05	2007-09-05			36	DEPARTMENT OF VETERANS AFFAIRS (VA)	3600	VETERANS AFFAIRS, DEPARTMENT OF	00262S	262S-NETWORK CONTRACT OFFICE 22 SMALL PURCHASES	999									NOT APPLICABLE		NAN	956711444	CEPHEID			956711444	CEPHEID	UNITED STATES		904 CARIBBEAN DRIVE
3600_-NONE-_V573P72937_0_-NONE-_0	CONT_AWD_V573P72937_3600_-NONE-_-NONE-	V573P72937	0	0					9142.5		9142.5		9142.5		2007-08-22	2007	2007-08-22	2007-09-01	2007-09-01			36	DEPARTMENT OF VETERANS AFFAIRS (VA)	3600	VETERANS AFFAIRS, DEPARTMENT OF	00573S	573S-NF/SG SMALL PURCHASE	999									NOT APPLICABLE		NAN	956711444	CEPHEID			956711444	CEPHEID	UNITED STATES		904 CARIBBEAN DRIVE
4730_-NONE-_GS07F0597T_4_-NONE-_-NONE-	CONT_IDV_GS07F0597T_4730	GS07F0597T	4						0		0		0		2007-09-12	2007	2007-09-15			2012-09-14		47	GENERAL SERVICES ADMINISTRATION (GSA)	4730	FEDERAL ACQUISITION SERVICE	HR000	GSA/FSS GREATER SOUTHWEST ACQUISITION CTR (7FCO)	999									NOT APPLICABLE		NAN	956711444	CEPHEID			956711444	CEPHEID	USA	UNITED STATES OF AMERICA	904 E CARIBBEAN DR
9700_-NONE-_W81K0007P1015_0_-NONE-_0	CONT_AWD_W81K0007P1015_9700_-NONE-_-NONE-	W81K0007P1015	0	0					31420		31420		31420		2007-08-18	2007	2007-08-16	2007-09-19	2007-09-19			97	DEPARTMENT OF DEFENSE (DOD)	2100	DEPT OF THE ARMY	W81K00	W40M USA MEDCOM HCAA	97	DEPARTMENT OF DEFENSE (DOD)	2100	DEPT OF THE ARMY	W45CM1	W2M5 CARL R DARNELL ARMY MED C				NOT APPLICABLE		NAN	956711444	CEPHEID			956711444	CEPHEID	UNITED STATES		904 CARIBBEAN DRIVE
3600_-NONE-_VA256P0087_0_-NONE-_-NONE-	CONT_IDV_VA256P0087_3600	VA256P0087	0					0	0		0		4266358		2007-09-04	2007	2007-09-04			2008-09-30		36	DEPARTMENT OF VETERANS AFFAIRS (VA)	3600	VETERANS AFFAIRS, DEPARTMENT OF	598	598-NORTH LITTLE ROCK	999									NOT APPLICABLE		NAN	956711444	CEPHEID			956711444	CEPHEID	UNITED STATES		904 CARIBBEAN DRIVE
3600_-NONE-_V673P5912_0_-NONE-_0	CONT_AWD_V673P5912_3600_-NONE-_-NONE-	V673P5912	0	0					32301		32301		32301		2007-09-18	2007	2007-09-18	2008-01-31	2008-01-31			36	DEPARTMENT OF VETERANS AFFAIRS (VA)	3600	VETERANS AFFAIRS, DEPARTMENT OF	673	673-TAMPA	999									NOT APPLICABLE		NAN	956711444	CEPHEID			956711444	CEPHEID	UNITED STATES		904 CARIBBEAN DRIVE
3600_-NONE-_VA263P0057_0_-NONE-_-NONE-	CONT_IDV_VA263P0057_3600	VA263P0057	0					0	0		0		7196009		2007-09-26	2007	2007-09-26			2011-09-30		36	DEPARTMENT OF VETERANS AFFAIRS (VA)	3600	VETERANS AFFAIRS, DEPARTMENT OF	618	618-MINNEAPOLIS VA MEDICAL CENTER	999									NOT APPLICABLE		NAN	956711444	CEPHEID			956711444	CEPHEID	UNITED STATES		904 CARIBBEAN DRIVE
3600_-NONE-_V6007P0135_0_-NONE-_0	CONT_AWD_V6007P0135_3600_-NONE-_-NONE-	V6007P0135	0	0					2570.83		2570.83		2570.83		2007-08-09	2007	2007-08-09	2007-08-09	2007-08-09			36	DEPARTMENT OF VETERANS AFFAIRS (VA)	3600	VETERANS AFFAIRS, DEPARTMENT OF	00262S	262S-NETWORK CONTRACT OFFICE 22 SMALL PURCHASES	999									NOT APPLICABLE		NAN	956711444	CEPHEID			956711444	CEPHEID	UNITED STATES		904 CARIBBEAN DRIVE
3600_3600_V501U76610_0_VA261P0234_0	CONT_AWD_V501U76610_3600_VA261P0234_3600	V501U76610	0	0	3600	DEPARTMENT OF VETERANS AFFAIRS	VA261P0234	0	350		350		350		2007-09-10	2007	2007-09-10	2007-09-20	2007-09-20			36	DEPARTMENT OF VETERANS AFFAIRS (VA)	3600	VETERANS AFFAIRS, DEPARTMENT OF	00501S	501S-ALBUQUERQUE SMALL PURCHASE	999									NOT APPLICABLE		NAN	956711444	CEPHEID			956711444	CEPHEID	UNITED STATES		904 CARIBBEAN DRIVE
3600_-NONE-_V544N72772_0_-NONE-_0	CONT_AWD_V544N72772_3600_-NONE-_-NONE-	V544N72772	0	0					2990		2990		2990		2007-08-24	2007	2007-08-24	2007-09-03	2007-09-03			36	DEPARTMENT OF VETERANS AFFAIRS (VA)	3600	VETERANS AFFAIRS, DEPARTMENT OF	00544S	544S-COLUMBIA SMALL PURCHASE	999									NOT APPLICABLE		NAN	956711444	CEPHEID			956711444	CEPHEID	UNITED STATES		904 CARIBBEAN DRIVE
4730_-NONE-_GS07F0597T_2_-NONE-_-NONE-	CONT_IDV_GS07F0597T_4730	GS07F0597T	2						0		0		0		2007-09-12	2007	2007-09-15			2012-09-14		47	GENERAL SERVICES ADMINISTRATION (GSA)	4730	FEDERAL ACQUISITION SERVICE	HR000	GSA/FSS GREATER SOUTHWEST ACQUISITION CTR (7FCO)	999									NOT APPLICABLE		NAN	956711444	CEPHEID			956711444	CEPHEID	USA	UNITED STATES OF AMERICA	904 E CARIBBEAN DR
3600_-NONE-_V797P5967X_0_-NONE-_-NONE-	CONT_IDV_V797P5967X_3600	V797P5967X	0						0		0		125000		2007-09-04	2007	2007-09-15			2012-09-14		36	DEPARTMENT OF VETERANS AFFAIRS (VA)	3600	VETERANS AFFAIRS, DEPARTMENT OF	797	DEPT OF VETERANS AFFAIRS	999									NOT APPLICABLE		NAN	956711444	CEPHEID			956711444	CEPHEID	USA	UNITED STATES OF AMERICA	904 CARIBBEAN DRIVE
3600_-NONE-_V5167U6096_0_-NONE-_0	CONT_AWD_V5167U6096_3600_-NONE-_-NONE-	V5167U6096	0	0					230		230		230		2007-08-30	2007	2007-08-30	2007-09-06	2007-09-06			36	DEPARTMENT OF VETERANS AFFAIRS (VA)	3600	VETERANS AFFAIRS, DEPARTMENT OF	00516S	516S-BAY PINES SMALL PURCHASING	999									NOT APPLICABLE		NAN	956711444	CEPHEID			956711444	CEPHEID	UNITED STATES		904 CARIBBEAN DRIVE
3600_-NONE-_V673P71864_0_-NONE-_0	CONT_AWD_V673P71864_3600_-NONE-_-NONE-	V673P71864	0	0					12730.1		12730.1		12730.1		2007-09-07	2007	2007-09-07	2007-09-11	2007-09-11			36	DEPARTMENT OF VETERANS AFFAIRS (VA)	3600	VETERANS AFFAIRS, DEPARTMENT OF	00673S	673S-TAMPA SMALL PURCHASE	999									NOT APPLICABLE		NAN	956711444	CEPHEID			956711444	CEPHEID	UNITED STATES		904 CARIBBEAN DRIVE
3600_3600_V593A70595_0_VA261P0234_0	CONT_AWD_V593A70595_3600_VA261P0234_3600	V593A70595	0	0	3600	DEPARTMENT OF VETERANS AFFAIRS	VA261P0234	0	7595		7595		7595		2007-09-26	2007	2007-09-26	2007-10-17	2007-10-17			36	DEPARTMENT OF VETERANS AFFAIRS (VA)	3600	VETERANS AFFAIRS, DEPARTMENT OF	00262S	262S-NETWORK CONTRACT OFFICE 22 SMALL PURCHASES	999									NOT APPLICABLE		NAN	956711444	CEPHEID			956711444	CEPHEID	UNITED STATES		904 CARIBBEAN DRIVE
3600_-NONE-_V558P72516_0_-NONE-_0	CONT_AWD_V558P72516_3600_-NONE-_-NONE-	V558P72516	0	0					10988		10988		10988		2007-08-27	2007	2007-08-27	2007-08-29	2007-08-29			36	DEPARTMENT OF VETERANS AFFAIRS (VA)	3600	VETERANS AFFAIRS, DEPARTMENT OF	00558S	558S-DURHAM SMALL PURCHASE	999									NOT APPLICABLE		NAN	956711444	CEPHEID			956711444	CEPHEID	UNITED STATES		904 CARIBBEAN DRIVE
3600_3600_V612A70300_0_VA261P0234_0	CONT_AWD_V612A70300_3600_VA261P0234_3600	V612A70300	0	0	3600	DEPARTMENT OF VETERANS AFFAIRS	VA261P0234	0	124200		124200		124200		2007-09-25	2007	2007-09-25	2007-10-25	2007-10-25			36	DEPARTMENT OF VETERANS AFFAIRS (VA)	3600	VETERANS AFFAIRS, DEPARTMENT OF	00612S	612S-MARTINEZ SMALL PURCHASE	999									NOT APPLICABLE		NAN	956711444	CEPHEID			956711444	CEPHEID	UNITED STATES		904 CARIBBEAN DRIVE
3600_-NONE-_V689P75759_0_-NONE-_0	CONT_AWD_V689P75759_3600_-NONE-_-NONE-	V689P75759	0	0					722		722		722		2007-08-29	2007	2007-08-29	2007-09-08	2007-09-08			36	DEPARTMENT OF VETERANS AFFAIRS (VA)	3600	VETERANS AFFAIRS, DEPARTMENT OF	00689S	689S-WEST HAVEN PROSTHETICS	999									NOT APPLICABLE		NAN	956711444	CEPHEID			956711444	CEPHEID	UNITED STATES		904 CARIBBEAN DRIVE
3600_-NONE-_V5167U5806_0_-NONE-_0	CONT_AWD_V5167U5806_3600_-NONE-_-NONE-	V5167U5806	0	0					230		230		230		2007-08-27	2007	2007-08-27	2007-08-29	2007-08-29			36	DEPARTMENT OF VETERANS AFFAIRS (VA)	3600	VETERANS AFFAIRS, DEPARTMENT OF	00516S	516S-BAY PINES SMALL PURCHASING	999									NOT APPLICABLE		NAN	956711444	CEPHEID			956711444	CEPHEID	UNITED STATES		904 CARIBBEAN DRIVE
3600_-NONE-_V516A71988_0_-NONE-_0	CONT_AWD_V516A71988_3600_-NONE-_-NONE-	V516A71988	0	0					24708.9		24708.9		24708.9		2007-08-27	2007	2007-08-27	2007-09-06	2007-09-06			36	DEPARTMENT OF VETERANS AFFAIRS (VA)	3600	VETERANS AFFAIRS, DEPARTMENT OF	00516S	516S-BAY PINES SMALL PURCHASING	999									NOT APPLICABLE		NAN	956711444	CEPHEID			956711444	CEPHEID	UNITED STATES		904 CARIBBEAN DRIVE
3600_3600_V657V70304_0_V797P5967X_0	CONT_AWD_V657V70304_3600_V797P5967X_3600	V657V70304	0	0	3600	DEPARTMENT OF VETERANS AFFAIRS	V797P5967X	0	3745		3745		3745		2007-09-10	2007	2007-09-10	2007-09-10	2007-09-10			36	DEPARTMENT OF VETERANS AFFAIRS (VA)	3600	VETERANS AFFAIRS, DEPARTMENT OF	00255S	255S-NETWORK CONTRACT OFFICE 15 SMALL PURCHASE	999									NOT APPLICABLE		NAN	956711444	CEPHEID			956711444	CEPHEID	USA	UNITED STATES OF AMERICA	904 CARIBBEAN DRIVE
3600_-NONE-_V246P0126_0_-NONE-_-NONE-	CONT_IDV_V246P0126_3600	V246P0126	0					0	0		0		0		2007-08-31	2007	2007-09-01			2008-08-30		36	DEPARTMENT OF VETERANS AFFAIRS (VA)	3600	VETERANS AFFAIRS, DEPARTMENT OF	246	246-NETWORK CONTRACTING OFFICE 6	999									NOT APPLICABLE		NAN	956711444	CEPHEID			956711444	CEPHEID	UNITED STATES		904 CARIBBEAN DRIVE
3600_3600_V668P74229_0_VA261P0234_0	CONT_AWD_V668P74229_3600_VA261P0234_3600	V668P74229	0	0	3600	DEPARTMENT OF VETERANS AFFAIRS	VA261P0234	0	3755		3755		3755		2007-09-07	2007	2007-09-07	2007-09-17	2007-09-17			36	DEPARTMENT OF VETERANS AFFAIRS (VA)	3600	VETERANS AFFAIRS, DEPARTMENT OF	00668S	668S-SPOKANE SMALL PURCHASE	999									NOT APPLICABLE		NAN	956711444	CEPHEID			956711444	CEPHEID	UNITED STATES		904 CARIBBEAN DRIVE
3600_-NONE-_V6007P0086_0_-NONE-_0	CONT_AWD_V6007P0086_3600_-NONE-_-NONE-	V6007P0086	0	0					223.57		223.57		223.57		2007-08-08	2007	2007-08-08	2007-08-08	2007-08-08			36	DEPARTMENT OF VETERANS AFFAIRS (VA)	3600	VETERANS AFFAIRS, DEPARTMENT OF	00262S	262S-NETWORK CONTRACT OFFICE 22 SMALL PURCHASES	999									NOT APPLICABLE		NAN	956711444	CEPHEID			956711444	CEPHEID	UNITED STATES		904 CARIBBEAN DRIVE
7524_-NONE-_HHSF222200750151P_0_-NONE-_0	CONT_AWD_HHSF222200750151P_7524_-NONE-_-NONE-	HHSF222200750151P	0	0				0	6102		6102		6102		2007-08-30	2007	2007-08-30	2007-09-07	2007-09-07			75	DEPARTMENT OF HEALTH AND HUMAN SERVICES (HHS)	7524	FOOD AND DRUG ADMINISTRATION	222	DEPT OF HHS/FOOD AND DRUG ADMINISTRATION	75	DEPARTMENT OF HEALTH AND HUMAN SERVICES (HHS)	7524	FOOD AND DRUG ADMINISTRATION	223	DEPT OF HHS/FOOD AND DRUG ADMINISTRATION				NOT APPLICABLE		NAN	956711444	CEPHEID			956711444	CEPHEID	UNITED STATES		904 CARIBBEAN DRIVE
3600_-NONE-_V655A70138_0_-NONE-_0	CONT_AWD_V655A70138_3600_-NONE-_-NONE-	V655A70138	0	0					21409.6		21409.6		21409.6		2007-09-13	2007	2007-09-13	2007-09-23	2007-09-23			36	DEPARTMENT OF VETERANS AFFAIRS (VA)	3600	VETERANS AFFAIRS, DEPARTMENT OF	00655S	655S-SAGINAW SMALL PURHCASE	999									NOT APPLICABLE		NAN	956711444	CEPHEID			956711444	CEPHEID	UNITED STATES		904 CARIBBEAN DRIVE
3600_3600_V593A70556_0_VA261P0234_0	CONT_AWD_V593A70556_3600_VA261P0234_3600	V593A70556	0	0	3600	DEPARTMENT OF VETERANS AFFAIRS	VA261P0234	0	7595		7595		7595		2007-09-05	2007	2007-09-05	2007-09-15	2007-09-15			36	DEPARTMENT OF VETERANS AFFAIRS (VA)	3600	VETERANS AFFAIRS, DEPARTMENT OF	00262S	262S-NETWORK CONTRACT OFFICE 22 SMALL PURCHASES	999									NOT APPLICABLE		NAN	956711444	CEPHEID			956711444	CEPHEID	UNITED STATES		904 CARIBBEAN DRIVE
3600_-NONE-_V659A70595_0_-NONE-_0	CONT_AWD_V659A70595_3600_-NONE-_-NONE-	V659A70595	0	0					864711		864711		864711		2007-08-30	2007	2007-08-30	2007-12-31	2007-12-31			36	DEPARTMENT OF VETERANS AFFAIRS (VA)	3600	VETERANS AFFAIRS, DEPARTMENT OF	246	246-NETWORK CONTRACTING OFFICE 6	999									NOT APPLICABLE		NAN	956711444	CEPHEID			956711444	CEPHEID	UNITED STATES		904 CARIBBEAN DRIVE
3600_-NONE-_V6627P1024_0_-NONE-_0	CONT_AWD_V6627P1024_3600_-NONE-_-NONE-	V6627P1024	0	0					210		210		210		2007-09-26	2007	2007-09-26	2007-10-06	2007-10-06			36	DEPARTMENT OF VETERANS AFFAIRS (VA)	3600	VETERANS AFFAIRS, DEPARTMENT OF	00662S	662S-SAN FRANCISCO SMALL PURCHASE	999									NOT APPLICABLE		NAN	956711444	CEPHEID			956711444	CEPHEID	UNITED STATES		904 CARIBBEAN DRIVE
3600_3600_V652A70398_0_V246P0126_0	CONT_AWD_V652A70398_3600_V246P0126_3600	V652A70398	0	0	3600	DEPARTMENT OF VETERANS AFFAIRS	V246P0126	0	35790		35790		35790		2007-09-10	2007	2007-09-10	2007-11-19	2007-11-19			36	DEPARTMENT OF VETERANS AFFAIRS (VA)	3600	VETERANS AFFAIRS, DEPARTMENT OF	00652S	652S-RICHMOND SMALL PURCHASE	999									NOT APPLICABLE		NAN	956711444	CEPHEID			956711444	CEPHEID	UNITED STATES		904 CARIBBEAN DRIVE
3600_3600_V662A70638_0_VA261P0234_0	CONT_AWD_V662A70638_3600_VA261P0234_3600	V662A70638	0	0	3600	DEPARTMENT OF VETERANS AFFAIRS	VA261P0234	0	26675		26675		26675		2007-09-20	2007	2007-09-20	2007-10-20	2007-10-20			36	DEPARTMENT OF VETERANS AFFAIRS (VA)	3600	VETERANS AFFAIRS, DEPARTMENT OF	00662S	662S-SAN FRANCISCO SMALL PURCHASE	999									NOT APPLICABLE		NAN	956711444	CEPHEID			956711444	CEPHEID	UNITED STATES		904 CARIBBEAN DRIVE
3600_-NONE-_V6077P9267_0_-NONE-_0	CONT_AWD_V6077P9267_3600_-NONE-_-NONE-	V6077P9267	0	0					135		135		135		2007-08-01	2007	2007-08-01	2007-08-06	2007-08-06			36	DEPARTMENT OF VETERANS AFFAIRS (VA)	3600	VETERANS AFFAIRS, DEPARTMENT OF	0069DS	69DS-NETWORK CONTRACT OFFICE 12 SMALL PURCHASE	999									NOT APPLICABLE		NAN	956711444	CEPHEID			956711444	CEPHEID	UNITED STATES		904 CARIBBEAN DRIVE
7523_-NONE-_HHSD2002007M22891P_0_-NONE-_0	CONT_AWD_HHSD2002007M22891P_7523_-NONE-_-NONE-	HHSD2002007M22891P	0	0					17495		17495		17495		2007-08-21	2007	2007-08-22	2007-09-24	2007-09-24			75	DEPARTMENT OF HEALTH AND HUMAN SERVICES (HHS)	7523	CENTERS FOR DISEASE CONTROL AND PREVENTION	200	DEPT OF HHS/CENTERS FOR DISEASE CONTROL	999									NOT APPLICABLE		NAN	956711444	CEPHEID			956711444	CEPHEID	USA	UNITED STATES OF AMERICA	904 CARIBBEAN DRIVE
3600_-NONE-_V261P0234_0_-NONE-_-NONE-	CONT_IDV_V261P0234_3600	V261P0234	0					0	0		0		2379005		2007-08-23	2007	2007-06-01			2012-05-31		36	DEPARTMENT OF VETERANS AFFAIRS (VA)	3600	VETERANS AFFAIRS, DEPARTMENT OF	261	261-NETWORK CONTRACT OFFICE 21	999									NOT APPLICABLE		NAN	956711444	CEPHEID			956711444	CEPHEID	UNITED STATES		904 E CARIBBEAN DR
3600_-NONE-_V5493P7166_0_-NONE-_0	CONT_AWD_V5493P7166_3600_-NONE-_-NONE-	V5493P7166	0	0					286		286		286		2007-09-04	2007	2007-09-04	2007-09-14	2007-09-14			36	DEPARTMENT OF VETERANS AFFAIRS (VA)	3600	VETERANS AFFAIRS, DEPARTMENT OF	00549S	549S-DALLAS SMALL PURCHASE	999									NOT APPLICABLE		NAN	956711444	CEPHEID			956711444	CEPHEID	UNITED STATES		904 CARIBBEAN DRIVE
3600_-NONE-_V5167U4621_0_-NONE-_0	CONT_AWD_V5167U4621_3600_-NONE-_-NONE-	V5167U4621	0	0					205		205		205		2007-08-03	2007	2007-08-03	2007-08-15	2007-08-15			36	DEPARTMENT OF VETERANS AFFAIRS (VA)	3600	VETERANS AFFAIRS, DEPARTMENT OF	00516S	516S-BAY PINES SMALL PURCHASING	999									NOT APPLICABLE		NAN	956711444	CEPHEID			956711444	CEPHEID	UNITED STATES		904 CARIBBEAN DRIVE
3600_-NONE-_V5167U5465_0_-NONE-_0	CONT_AWD_V5167U5465_3600_-NONE-_-NONE-	V5167U5465	0	0					93.37		93.37		93.37		2007-08-20	2007	2007-08-20	2007-09-01	2007-09-01			36	DEPARTMENT OF VETERANS AFFAIRS (VA)	3600	VETERANS AFFAIRS, DEPARTMENT OF	00516S	516S-BAY PINES SMALL PURCHASING	999									NOT APPLICABLE		NAN	956711444	CEPHEID			956711444	CEPHEID	UNITED STATES		904 CARIBBEAN DRIVE
4730_-NONE-_GS07F0597T_0_-NONE-_-NONE-	CONT_IDV_GS07F0597T_4730	GS07F0597T	0						0		0		0		2007-09-12	2007	2007-09-15			2012-09-14		47	GENERAL SERVICES ADMINISTRATION (GSA)	4730	FEDERAL ACQUISITION SERVICE	HR000	GSA/FSS GREATER SOUTHWEST ACQUISITION CTR (7FCO)	999									NOT APPLICABLE		NAN	956711444	CEPHEID			956711444	CEPHEID	USA	UNITED STATES OF AMERICA	904 E CARIBBEAN DR
3600_-NONE-_V580A71591_0_-NONE-_0	CONT_AWD_V580A71591_3600_-NONE-_-NONE-	V580A71591	0	0					21942		21942		21942		2007-09-20	2007	2007-09-20	2007-09-30	2007-09-30			36	DEPARTMENT OF VETERANS AFFAIRS (VA)	3600	VETERANS AFFAIRS, DEPARTMENT OF	00580S	580S-HOUSTON SMALL PURCHASE	999									NOT APPLICABLE		NAN	956711444	CEPHEID			956711444	CEPHEID	UNITED STATES		904 CARIBBEAN DRIVE
3600_-NONE-_V5807P2040_0_-NONE-_0	CONT_AWD_V5807P2040_3600_-NONE-_-NONE-	V5807P2040	0	0					2432.53		2432.53		2432.53		2007-07-23	2007	2007-07-23	2007-07-23	2007-07-23			36	DEPARTMENT OF VETERANS AFFAIRS (VA)	3600	VETERANS AFFAIRS, DEPARTMENT OF	00580S	580S-HOUSTON SMALL PURCHASE	999									NOT APPLICABLE		NAN	956711444	CEPHEID			956711444	CEPHEID	UNITED STATES		904 CARIBBEAN DRIVE
3600_-NONE-_V5167U5246_0_-NONE-_0	CONT_AWD_V5167U5246_3600_-NONE-_-NONE-	V5167U5246	0	0					35		35		35		2007-08-15	2007	2007-08-15	2007-08-21	2007-08-21			36	DEPARTMENT OF VETERANS AFFAIRS (VA)	3600	VETERANS AFFAIRS, DEPARTMENT OF	00516S	516S-BAY PINES SMALL PURCHASING	999									NOT APPLICABLE		NAN	956711444	CEPHEID			956711444	CEPHEID	UNITED STATES		904 CARIBBEAN DRIVE
3600_3600_V593A70509_0_VA261P0234_0	CONT_AWD_V593A70509_3600_VA261P0234_3600	V593A70509	0	0	3600	DEPARTMENT OF VETERANS AFFAIRS	VA261P0234	0	69235		69235		69235		2007-08-13	2007	2007-08-13	2007-08-28	2007-08-28			36	DEPARTMENT OF VETERANS AFFAIRS (VA)	3600	VETERANS AFFAIRS, DEPARTMENT OF	00262S	262S-NETWORK CONTRACT OFFICE 22 SMALL PURCHASES	999									NOT APPLICABLE		NAN	956711444	CEPHEID			956711444	CEPHEID	UNITED STATES		904 CARIBBEAN DRIVE
3600_3600_V659A70720_0_V246P0126_0	CONT_AWD_V659A70720_3600_V246P0126_3600	V659A70720	0	0	3600	DEPARTMENT OF VETERANS AFFAIRS	V246P0126	0	30129.5		30129.5		30129.5		2007-09-14	2007	2007-09-14	2007-09-14	2007-09-14			36	DEPARTMENT OF VETERANS AFFAIRS (VA)	3600	VETERANS AFFAIRS, DEPARTMENT OF	00659S	659S-SALISBURY SMALL PURCHASE	999									NOT APPLICABLE		NAN	956711444	CEPHEID			956711444	CEPHEID	UNITED STATES		904 CARIBBEAN DRIVE
3600_-NONE-_V595Q78864_0_-NONE-_0	CONT_AWD_V595Q78864_3600_-NONE-_-NONE-	V595Q78864	0	0					14324		14324		14324		2007-09-13	2007	2007-09-13	2007-09-13	2007-09-13			36	DEPARTMENT OF VETERANS AFFAIRS (VA)	3600	VETERANS AFFAIRS, DEPARTMENT OF	00595S	595S-LEBANON SMALL PURCHASE	999									NOT APPLICABLE		NAN	956711444	CEPHEID			956711444	CEPHEID	UNITED STATES		904 CARIBBEAN DRIVE
3600_-NONE-_V523U7H819_0_-NONE-_0	CONT_AWD_V523U7H819_3600_-NONE-_-NONE-	V523U7H819	0	0					1455.7		1455.7		1455.7		2007-09-21	2007	2007-09-21	2007-09-21	2007-09-21			36	DEPARTMENT OF VETERANS AFFAIRS (VA)	3600	VETERANS AFFAIRS, DEPARTMENT OF	00523S	523S-BOSTON SMALL PURCHASE	999									NOT APPLICABLE		NAN	956711444	CEPHEID			956711444	CEPHEID	UNITED STATES		904 CARIBBEAN DRIVE
3600_-NONE-_V580A71410_0_-NONE-_0	CONT_AWD_V580A71410_3600_-NONE-_-NONE-	V580A71410	0	0					620		620		620		2007-08-17	2007	2007-08-17	2007-08-27	2007-08-27			36	DEPARTMENT OF VETERANS AFFAIRS (VA)	3600	VETERANS AFFAIRS, DEPARTMENT OF	00580S	580S-HOUSTON SMALL PURCHASE	999									NOT APPLICABLE		NAN	956711444	CEPHEID			956711444	CEPHEID	UNITED STATES		904 CARIBBEAN DRIVE
3600_-NONE-_V595Q78280_0_-NONE-_0	CONT_AWD_V595Q78280_3600_-NONE-_-NONE-	V595Q78280	0	0					10971		10971		10971		2007-08-14	2007	2007-08-14	2007-08-14	2007-08-14			36	DEPARTMENT OF VETERANS AFFAIRS (VA)	3600	VETERANS AFFAIRS, DEPARTMENT OF	00595S	595S-LEBANON SMALL PURCHASE	999									NOT APPLICABLE		NAN	956711444	CEPHEID			956711444	CEPHEID	UNITED STATES		904 CARIBBEAN DRIVE
3600_-NONE-_V673M73471_0_-NONE-_0	CONT_AWD_V673M73471_3600_-NONE-_-NONE-	V673M73471	0	0					350		350		350		2007-09-10	2007	2007-09-10	2007-09-10	2007-09-10			36	DEPARTMENT OF VETERANS AFFAIRS (VA)	3600	VETERANS AFFAIRS, DEPARTMENT OF	00673S	673S-TAMPA SMALL PURCHASE	999									NOT APPLICABLE		NAN	956711444	CEPHEID			956711444	CEPHEID	UNITED STATES		904 CARIBBEAN DRIVE
3600_3600_V640A79408_0_VA261P0234_0	CONT_AWD_V640A79408_3600_VA261P0234_3600	V640A79408	0	0	3600	DEPARTMENT OF VETERANS AFFAIRS	VA261P0234	0	114960		114960		114960		2007-09-24	2007	2007-09-24	2007-10-04	2007-10-04			36	DEPARTMENT OF VETERANS AFFAIRS (VA)	3600	VETERANS AFFAIRS, DEPARTMENT OF	640	640-PALO ALTO	999									NOT APPLICABLE		NAN	956711444	CEPHEID			956711444	CEPHEID	UNITED STATES		904 CARIBBEAN DRIVE
3600_3600_V593A70579_0_VA261P0234_0	CONT_AWD_V593A70579_3600_VA261P0234_3600	V593A70579	0	0	3600	DEPARTMENT OF VETERANS AFFAIRS	VA261P0234	0	7500		7500		7500		2007-09-20	2007	2007-09-20	2007-09-30	2007-09-30			36	DEPARTMENT OF VETERANS AFFAIRS (VA)	3600	VETERANS AFFAIRS, DEPARTMENT OF	00262S	262S-NETWORK CONTRACT OFFICE 22 SMALL PURCHASES	999									NOT APPLICABLE		NAN	956711444	CEPHEID			956711444	CEPHEID	UNITED STATES		904 CARIBBEAN DRIVE
3600_-NONE-_V506R74187_0_-NONE-_0	CONT_AWD_V506R74187_3600_-NONE-_-NONE-	V506R74187	0	0					2940		2940		2940		2007-09-10	2007	2007-09-10	2007-09-10	2007-09-10			36	DEPARTMENT OF VETERANS AFFAIRS (VA)	3600	VETERANS AFFAIRS, DEPARTMENT OF	00506S	506S-ANN ARBOR SMALL PURCHASE	999									NOT APPLICABLE		NAN	956711444	CEPHEID			956711444	CEPHEID	UNITED STATES		904 CARIBBEAN DRIVE
3600_-NONE-_V5807P2477_0_-NONE-_0	CONT_AWD_V5807P2477_3600_-NONE-_-NONE-	V5807P2477	0	0					2107		2107		2107		2007-09-10	2007	2007-09-10	2007-09-20	2007-09-20			36	DEPARTMENT OF VETERANS AFFAIRS (VA)	3600	VETERANS AFFAIRS, DEPARTMENT OF	00580S	580S-HOUSTON SMALL PURCHASE	999									NOT APPLICABLE		NAN	956711444	CEPHEID			956711444	CEPHEID	UNITED STATES		904 CARIBBEAN DRIVE
3600_4730_V520A70273_0_GS07F0597T_0	CONT_AWD_V520A70273_3600_GS07F0597T_4730	V520A70273	0	0	4730	FEDERAL ACQUISITION SERVICE	GS07F0597T	0	70215.5		70215.5		70215.5		2007-09-17	2007	2007-09-17	2007-09-17	2007-09-17			36	DEPARTMENT OF VETERANS AFFAIRS (VA)	3600	VETERANS AFFAIRS, DEPARTMENT OF	00520S	520S-BILOXI SMALL PURCHASE	999									NOT APPLICABLE		NAN	956711444	CEPHEID			956711444	CEPHEID	UNITED STATES		904 E CARIBBEAN DR
3600_-NONE-_V673M73565_0_-NONE-_0	CONT_AWD_V673M73565_3600_-NONE-_-NONE-	V673M73565	0	0					525		525		525		2007-09-14	2007	2007-09-14	2007-09-14	2007-09-14			36	DEPARTMENT OF VETERANS AFFAIRS (VA)	3600	VETERANS AFFAIRS, DEPARTMENT OF	00673S	673S-TAMPA SMALL PURCHASE	999									NOT APPLICABLE		NAN	956711444	CEPHEID			956711444	CEPHEID	UNITED STATES		904 CARIBBEAN DRIVE
3600_3600_V517A70242_0_V246P0126_0	CONT_AWD_V517A70242_3600_V246P0126_3600	V517A70242	0	0	3600	DEPARTMENT OF VETERANS AFFAIRS	V246P0126	0	27949.3		27949.3		27949.3		2007-09-14	2007	2007-09-14	2007-11-28	2007-11-28			36	DEPARTMENT OF VETERANS AFFAIRS (VA)	3600	VETERANS AFFAIRS, DEPARTMENT OF	00517S	517S-BECKLY SMALL PURCHASE	999									NOT APPLICABLE		NAN	956711444	CEPHEID			956711444	CEPHEID	UNITED STATES		904 CARIBBEAN DRIVE
7523_-NONE-_HHSD2002007M22349P_0_-NONE-_0	CONT_AWD_HHSD2002007M22349P_7523_-NONE-_-NONE-	HHSD2002007M22349P	0	0					30490		30490		30490		2007-08-10	2007	2007-08-10	2007-08-30	2007-08-30			75	DEPARTMENT OF HEALTH AND HUMAN SERVICES (HHS)	7523	CENTERS FOR DISEASE CONTROL AND PREVENTION	200	DEPT OF HHS/CENTERS FOR DISEASE CONTROL	999									NOT APPLICABLE		NAN	956711444	CEPHEID			956711444	CEPHEID	USA	UNITED STATES OF AMERICA	904 CARIBBEAN DRIVE
3600_-NONE-_V5377U3670_0_-NONE-_0	CONT_AWD_V5377U3670_3600_-NONE-_-NONE-	V5377U3670	0	0					216.84		216.84		216.84		2007-08-30	2007	2007-08-30	2007-09-09	2007-09-09			36	DEPARTMENT OF VETERANS AFFAIRS (VA)	3600	VETERANS AFFAIRS, DEPARTMENT OF	0069DS	69DS-NETWORK CONTRACT OFFICE 12 SMALL PURCHASE	999									NOT APPLICABLE		NAN	956711444	CEPHEID			956711444	CEPHEID	UNITED STATES		904 CARIBBEAN DRIVE
3600_3600_V662A70670_0_VA261P0234_0	CONT_AWD_V662A70670_3600_VA261P0234_3600	V662A70670	0	0	3600	DEPARTMENT OF VETERANS AFFAIRS	VA261P0234	0	98897		98897		98897		2007-09-21	2007	2007-09-21	2007-10-30	2007-10-30			36	DEPARTMENT OF VETERANS AFFAIRS (VA)	3600	VETERANS AFFAIRS, DEPARTMENT OF	00662S	662S-SAN FRANCISCO SMALL PURCHASE	999									NOT APPLICABLE		NAN	956711444	CEPHEID			956711444	CEPHEID	UNITED STATES		904 CARIBBEAN DRIVE
3600_3600_V668A70660_0_VA261P0234_0	CONT_AWD_V668A70660_3600_VA261P0234_3600	V668A70660	0	0	3600	DEPARTMENT OF VETERANS AFFAIRS	VA261P0234	0	69249		69249		69249		2007-08-15	2007	2007-08-15	2007-09-21	2007-09-21			36	DEPARTMENT OF VETERANS AFFAIRS (VA)	3600	VETERANS AFFAIRS, DEPARTMENT OF	00668S	668S-SPOKANE SMALL PURCHASE	999									NOT APPLICABLE		NAN	956711444	CEPHEID			956711444	CEPHEID	UNITED STATES		904 CARIBBEAN DRIVE
3600_-NONE-_V600P79872_0_-NONE-_0	CONT_AWD_V600P79872_3600_-NONE-_-NONE-	V600P79872	0	0					2570.83		2570.83		2570.83		2007-08-02	2007	2007-08-02	2007-08-02	2007-08-02			36	DEPARTMENT OF VETERANS AFFAIRS (VA)	3600	VETERANS AFFAIRS, DEPARTMENT OF	00262S	262S-NETWORK CONTRACT OFFICE 22 SMALL PURCHASES	999									NOT APPLICABLE		NAN	956711444	CEPHEID			956711444	CEPHEID	UNITED STATES		904 CARIBBEAN DRIVE
3600_3600_V649A79059_0_VA261P0234_0	CONT_AWD_V649A79059_3600_VA261P0234_3600	V649A79059	0	0	3600	DEPARTMENT OF VETERANS AFFAIRS	VA261P0234	0	69000		69000		69000		2007-08-22	2007	2007-08-22	2007-09-01	2007-09-01			36	DEPARTMENT OF VETERANS AFFAIRS (VA)	3600	VETERANS AFFAIRS, DEPARTMENT OF	00649S	649S-PRESCOTT SMALL PURCHASE	999									NOT APPLICABLE		NAN	956711444	CEPHEID			956711444	CEPHEID	UNITED STATES		904 CARIBBEAN DRIVE
3600_-NONE-_V509A70756_0_-NONE-_0	CONT_AWD_V509A70756_3600_-NONE-_-NONE-	V509A70756	0	0					175.38		175.38		175.38		2007-09-18	2007	2007-09-18	2007-09-24	2007-09-24			36	DEPARTMENT OF VETERANS AFFAIRS (VA)	3600	VETERANS AFFAIRS, DEPARTMENT OF	00509S	509S-AUGUSTA SMALL PURCHASE	999									NOT APPLICABLE		NAN	956711444	CEPHEID			956711444	CEPHEID	UNITED STATES		904 CARIBBEAN DRIVE
3600_3600_V575A72023_0_VA261P0234_0	CONT_AWD_V575A72023_3600_VA261P0234_3600	V575A72023	0	0	3600	DEPARTMENT OF VETERANS AFFAIRS	VA261P0234	0	33284		33284		33284		2007-08-27	2007	2007-08-27	2007-09-03	2007-09-03			36	DEPARTMENT OF VETERANS AFFAIRS (VA)	3600	VETERANS AFFAIRS, DEPARTMENT OF	00575S	575S-GRAND JUNCTION SMALL PURCHASE	999									NOT APPLICABLE		NAN	956711444	CEPHEID			956711444	CEPHEID	UNITED STATES		904 CARIBBEAN DRIVE
3600_-NONE-_V623U74094_0_-NONE-_0	CONT_AWD_V623U74094_3600_-NONE-_-NONE-	V623U74094	0	0					305		305		305		2007-09-13	2007	2007-09-13	2007-09-23	2007-09-23			36	DEPARTMENT OF VETERANS AFFAIRS (VA)	3600	VETERANS AFFAIRS, DEPARTMENT OF	00623S	623S-MUSKOGEE SMALL PURCHASE	999									NOT APPLICABLE		NAN	956711444	CEPHEID			956711444	CEPHEID	UNITED STATES		904 CARIBBEAN DRIVE
3600_-NONE-_V689A71030_0_-NONE-_0	CONT_AWD_V689A71030_3600_-NONE-_-NONE-	V689A71030	0	0					4328		4328		4328		2007-07-23	2007	2007-07-23	2007-08-02	2007-08-02			36	DEPARTMENT OF VETERANS AFFAIRS (VA)	3600	VETERANS AFFAIRS, DEPARTMENT OF	00689S	689S-WEST HAVEN PROSTHETICS	999									NOT APPLICABLE		NAN	956711444	CEPHEID			956711444	CEPHEID	UNITED STATES		904 CARIBBEAN DRIVE
3600_-NONE-_V689A71168_0_-NONE-_0	CONT_AWD_V689A71168_3600_-NONE-_-NONE-	V689A71168	0	0					7314		7314		7314		2007-08-27	2007	2007-08-27	2007-09-06	2007-09-06			36	DEPARTMENT OF VETERANS AFFAIRS (VA)	3600	VETERANS AFFAIRS, DEPARTMENT OF	00689S	689S-WEST HAVEN PROSTHETICS	999									NOT APPLICABLE		NAN	956711444	CEPHEID			956711444	CEPHEID	UNITED STATES		904 CARIBBEAN DRIVE
12K3_-NONE-_AG6395P071969_0_-NONE-_0	CONT_AWD_AG6395P071969_12K3_-NONE-_-NONE-	AG6395P071969	0	0					48556		48556		48556		2007-07-25	2007	2007-07-25	2007-08-27	2007-08-27			12	DEPARTMENT OF AGRICULTURE (USDA)	12K3	ANIMAL AND PLANT HEALTH INSPECTION SERVICE	6395	USDA APHIS MRPBS	999									NOT APPLICABLE		NAN	956711444	CEPHEID			956711444	CEPHEID	UNITED STATES		904 CARIBBEAN DRIVE
3600_3600_VA598C75458_0_VA256P0087_0	CONT_AWD_VA598C75458_3600_VA256P0087_3600	VA598C75458	0	0	3600	DEPARTMENT OF VETERANS AFFAIRS	VA256P0087	0	841500		841500		841500		2007-09-04	2007	2007-09-04	2007-12-04	2007-12-04			36	DEPARTMENT OF VETERANS AFFAIRS (VA)	3600	VETERANS AFFAIRS, DEPARTMENT OF	598	598-NORTH LITTLE ROCK	999									NOT APPLICABLE		NAN	956711444	CEPHEID			956711444	CEPHEID	UNITED STATES		904 CARIBBEAN DRIVE
3600_3600_V552A72145_0_V797P5967X_0	CONT_AWD_V552A72145_3600_V797P5967X_3600	V552A72145	0	0	3600	DEPARTMENT OF VETERANS AFFAIRS	V797P5967X	0	30898.8		30898.8		30898.8		2007-09-21	2007	2007-09-21	2007-09-28	2007-09-28			36	DEPARTMENT OF VETERANS AFFAIRS (VA)	3600	VETERANS AFFAIRS, DEPARTMENT OF	00552S	552S-DAYTON SMALL PURCHASE	999									NOT APPLICABLE		NAN	956711444	CEPHEID			956711444	CEPHEID	USA	UNITED STATES OF AMERICA	904 CARIBBEAN DRIVE
3600_-NONE-_V5167U4821_0_-NONE-_0	CONT_AWD_V5167U4821_3600_-NONE-_-NONE-	V5167U4821	0	0					52.98		52.98		52.98		2007-08-07	2007	2007-08-07	2007-08-13	2007-08-13			36	DEPARTMENT OF VETERANS AFFAIRS (VA)	3600	VETERANS AFFAIRS, DEPARTMENT OF	00516S	516S-BAY PINES SMALL PURCHASING	999									NOT APPLICABLE		NAN	956711444	CEPHEID			956711444	CEPHEID	UNITED STATES		904 CARIBBEAN DRIVE
3600_-NONE-_V580A71313_0_-NONE-_0	CONT_AWD_V580A71313_3600_-NONE-_-NONE-	V580A71313	0	0					8640.64		8640.64		8640.64		2007-07-31	2007	2007-07-31	2007-08-10	2007-08-10			36	DEPARTMENT OF VETERANS AFFAIRS (VA)	3600	VETERANS AFFAIRS, DEPARTMENT OF	00580S	580S-HOUSTON SMALL PURCHASE	999									NOT APPLICABLE		NAN	956711444	CEPHEID			956711444	CEPHEID	UNITED STATES		904 CARIBBEAN DRIVE
3600_3600_V649M74936_0_VA261P0234_0	CONT_AWD_V649M74936_3600_VA261P0234_3600	V649M74936	0	0	3600	DEPARTMENT OF VETERANS AFFAIRS	VA261P0234	0	3534		3534		3534		2007-09-13	2007	2007-09-13	2007-09-23	2007-09-23			36	DEPARTMENT OF VETERANS AFFAIRS (VA)	3600	VETERANS AFFAIRS, DEPARTMENT OF	00649S	649S-PRESCOTT SMALL PURCHASE	999									NOT APPLICABLE		NAN	956711444	CEPHEID			956711444	CEPHEID	UNITED STATES		904 CARIBBEAN DRIVE
3600_-NONE-_V580A71501_0_-NONE-_0	CONT_AWD_V580A71501_3600_-NONE-_-NONE-	V580A71501	0	0					12061		12061		12061		2007-08-31	2007	2007-08-31	2007-09-10	2007-09-10			36	DEPARTMENT OF VETERANS AFFAIRS (VA)	3600	VETERANS AFFAIRS, DEPARTMENT OF	00580S	580S-HOUSTON SMALL PURCHASE	999									NOT APPLICABLE		NAN	956711444	CEPHEID			956711444	CEPHEID	UNITED STATES		904 CARIBBEAN DRIVE
3600_-NONE-_V573P72801_0_-NONE-_0	CONT_AWD_V573P72801_3600_-NONE-_-NONE-	V573P72801	0	0					9041.14		9041.14		9041.14		2007-08-07	2007	2007-08-07	2007-08-07	2007-08-07			36	DEPARTMENT OF VETERANS AFFAIRS (VA)	3600	VETERANS AFFAIRS, DEPARTMENT OF	00573S	573S-NF/SG SMALL PURCHASE	999									NOT APPLICABLE		NAN	956711444	CEPHEID			956711444	CEPHEID	UNITED STATES		904 CARIBBEAN DRIVE
3600_-NONE-_V5377U3083_0_-NONE-_0	CONT_AWD_V5377U3083_3600_-NONE-_-NONE-	V5377U3083	0	0					315.52		315.52		315.52		2007-08-21	2007	2007-08-21	2007-08-21	2007-08-21			36	DEPARTMENT OF VETERANS AFFAIRS (VA)	3600	VETERANS AFFAIRS, DEPARTMENT OF	0069DS	69DS-NETWORK CONTRACT OFFICE 12 SMALL PURCHASE	999									NOT APPLICABLE		NAN	956711444	CEPHEID			956711444	CEPHEID	UNITED STATES		904 CARIBBEAN DRIVE
3600_3600_V637P77211_0_V246P0126_0	CONT_AWD_V637P77211_3600_V246P0126_3600	V637P77211	0	0	3600	DEPARTMENT OF VETERANS AFFAIRS	V246P0126	0	9784.2		9784.2		9784.2		2007-09-07	2007	2007-09-07	2007-09-11	2007-09-11			36	DEPARTMENT OF VETERANS AFFAIRS (VA)	3600	VETERANS AFFAIRS, DEPARTMENT OF	00637S	637S-ASHVILLE SMALL PURHCASE	999									NOT APPLICABLE		NAN	956711444	CEPHEID			956711444	CEPHEID	UNITED STATES		904 CARIBBEAN DRIVE
3600_3600_V6487R2442_0_VA261P0234_0	CONT_AWD_V6487R2442_3600_VA261P0234_3600	V6487R2442	0	0	3600	DEPARTMENT OF VETERANS AFFAIRS	VA261P0234	0	5370		5370		5370		2007-08-10	2007	2007-08-10	2007-08-15	2007-08-15			36	DEPARTMENT OF VETERANS AFFAIRS (VA)	3600	VETERANS AFFAIRS, DEPARTMENT OF	00648S	648S-PORTLAND SMALL PURCHASE	999									NOT APPLICABLE		NAN	956711444	CEPHEID			956711444	CEPHEID	UNITED STATES		904 CARIBBEAN DRIVE
3600_4730_V673A71027_0_GS07F0597T_0	CONT_AWD_V673A71027_3600_GS07F0597T_4730	V673A71027	0	0	4730	FEDERAL ACQUISITION SERVICE	GS07F0597T	0	229500		229500		229500		2007-09-18	2007	2007-09-18	2007-12-31	2007-12-31			36	DEPARTMENT OF VETERANS AFFAIRS (VA)	3600	VETERANS AFFAIRS, DEPARTMENT OF	673	673-TAMPA	999									NOT APPLICABLE		NAN	956711444	CEPHEID			956711444	CEPHEID	UNITED STATES		904 E CARIBBEAN DR
3600_-NONE-_V516A71924_0_-NONE-_0	CONT_AWD_V516A71924_3600_-NONE-_-NONE-	V516A71924	0	0					24708.9		24708.9		24708.9		2007-08-20	2007	2007-08-20	2007-08-27	2007-08-27			36	DEPARTMENT OF VETERANS AFFAIRS (VA)	3600	VETERANS AFFAIRS, DEPARTMENT OF	00516S	516S-BAY PINES SMALL PURCHASING	999									NOT APPLICABLE		NAN	956711444	CEPHEID			956711444	CEPHEID	UNITED STATES		904 CARIBBEAN DRIVE
3600_-NONE-_V6007P0239_0_-NONE-_0	CONT_AWD_V6007P0239_3600_-NONE-_-NONE-	V6007P0239	0	0					2216.87		2216.87		2216.87		2007-08-14	2007	2007-08-14	2007-08-14	2007-08-14			36	DEPARTMENT OF VETERANS AFFAIRS (VA)	3600	VETERANS AFFAIRS, DEPARTMENT OF	00262S	262S-NETWORK CONTRACT OFFICE 22 SMALL PURCHASES	999									NOT APPLICABLE		NAN	956711444	CEPHEID			956711444	CEPHEID	UNITED STATES		904 CARIBBEAN DRIVE
3600_-NONE-_VA241P0228_0_-NONE-_0	CONT_AWD_VA241P0228_3600_-NONE-_-NONE-	VA241P0228	0	0					561604		561604		561604		2007-09-12	2007	2007-09-12	2008-09-30	2008-09-30			36	DEPARTMENT OF VETERANS AFFAIRS (VA)	3600	VETERANS AFFAIRS, DEPARTMENT OF	608	608-MANCHESTER	999									NOT APPLICABLE		NAN	956711444	CEPHEID			956711444	CEPHEID	UNITED STATES		904 CARIBBEAN DRIVE
3600_-NONE-_V5377U3994_0_-NONE-_0	CONT_AWD_V5377U3994_3600_-NONE-_-NONE-	V5377U3994	0	0					401.69		401.69		401.69		2007-09-04	2007	2007-09-04	2007-09-04	2007-09-04			36	DEPARTMENT OF VETERANS AFFAIRS (VA)	3600	VETERANS AFFAIRS, DEPARTMENT OF	0069DS	69DS-NETWORK CONTRACT OFFICE 12 SMALL PURCHASE	999									NOT APPLICABLE		NAN	956711444	CEPHEID			956711444	CEPHEID	UNITED STATES		904 CARIBBEAN DRIVE
3600_-NONE-_V676U76687_0_-NONE-_0	CONT_AWD_V676U76687_3600_-NONE-_-NONE-	V676U76687	0	0					85		85		85		2007-08-01	2007	2007-08-01	2007-08-09	2007-08-09			36	DEPARTMENT OF VETERANS AFFAIRS (VA)	3600	VETERANS AFFAIRS, DEPARTMENT OF	0069DS	69DS-NETWORK CONTRACT OFFICE 12 SMALL PURCHASE	999									NOT APPLICABLE		NAN	956711444	CEPHEID			956711444	CEPHEID	UNITED STATES		904 CARIBBEAN DRIVE
12G2_-NONE-_AG3A94P070183_0_-NONE-_0	CONT_AWD_AG3A94P070183_12G2_-NONE-_-NONE-	AG3A94P070183	0	0					79878		79878		79878		2007-09-26	2007	2007-09-26	2007-10-30	2007-10-30			12	DEPARTMENT OF AGRICULTURE (USDA)	12G2	FOOD SAFETY AND INSPECTION SERVICE	3A94	FSIS 3A94	999									NOT APPLICABLE		NAN	956711444	CEPHEID			956711444	CEPHEID	UNITED STATES		904 CARIBBEAN DRIVE
3600_3600_V658A70439_0_V797P5967X_0	CONT_AWD_V658A70439_3600_V797P5967X_3600	V658A70439	0	0	3600	DEPARTMENT OF VETERANS AFFAIRS	V797P5967X	0	105271		105271		105271		2007-09-19	2007	2007-09-19	2007-10-19	2007-10-19			36	DEPARTMENT OF VETERANS AFFAIRS (VA)	3600	VETERANS AFFAIRS, DEPARTMENT OF	00658S	658S-SALEM SMALL PURCHASE	999									NOT APPLICABLE		NAN	956711444	CEPHEID			956711444	CEPHEID	USA	UNITED STATES OF AMERICA	904 CARIBBEAN DRIVE
3600_-NONE-_V5377U2717_0_-NONE-_0	CONT_AWD_V5377U2717_3600_-NONE-_-NONE-	V5377U2717	0	0					188.92		188.92		188.92		2007-08-06	2007	2007-08-06	2007-08-06	2007-08-06			36	DEPARTMENT OF VETERANS AFFAIRS (VA)	3600	VETERANS AFFAIRS, DEPARTMENT OF	0069DS	69DS-NETWORK CONTRACT OFFICE 12 SMALL PURCHASE	999									NOT APPLICABLE		NAN	956711444	CEPHEID			956711444	CEPHEID	UNITED STATES		904 CARIBBEAN DRIVE
3600_-NONE-_V5127U3260_0_-NONE-_0	CONT_AWD_V5127U3260_3600_-NONE-_-NONE-	V5127U3260	0	0					2278.79		2278.79		2278.79		2007-09-13	2007	2007-09-13	2007-09-13	2007-09-13			36	DEPARTMENT OF VETERANS AFFAIRS (VA)	3600	VETERANS AFFAIRS, DEPARTMENT OF	00512S	512S-BALTIMORE SMALL PURHCASE	999									NOT APPLICABLE		NAN	956711444	CEPHEID			956711444	CEPHEID	UNITED STATES		904 CARIBBEAN DRIVE
3600_-NONE-_V5587P9485_0_-NONE-_0	CONT_AWD_V5587P9485_3600_-NONE-_-NONE-	V5587P9485	0	0					350		350		350		2007-07-25	2007	2007-07-25	2007-07-30	2007-07-30			36	DEPARTMENT OF VETERANS AFFAIRS (VA)	3600	VETERANS AFFAIRS, DEPARTMENT OF	00558S	558S-DURHAM SMALL PURCHASE	999									NOT APPLICABLE		NAN	956711444	CEPHEID			956711444	CEPHEID	UNITED STATES		904 CARIBBEAN DRIVE
3600_4730_V693A70162_0_GS07F0597T_0	CONT_AWD_V693A70162_3600_GS07F0597T_4730	V693A70162	0	0	4730	FEDERAL ACQUISITION SERVICE	GS07F0597T	0	227642		227642		227642		2007-09-20	2007	2007-09-20	2007-09-30	2007-09-30			36	DEPARTMENT OF VETERANS AFFAIRS (VA)	3600	VETERANS AFFAIRS, DEPARTMENT OF	00693S	693S-WILKES-BARRE SMALL PURCHASE	999									NOT APPLICABLE		NAN	956711444	CEPHEID			956711444	CEPHEID	UNITED STATES		904 E CARIBBEAN DR
3600_3600_V600A70303_0_VA261P0234_0	CONT_AWD_V600A70303_3600_VA261P0234_3600	V600A70303	0	0	3600	DEPARTMENT OF VETERANS AFFAIRS	VA261P0234	0	63750		63750		63750		2007-07-30	2007	2007-07-30	2007-08-19	2007-08-19			36	DEPARTMENT OF VETERANS AFFAIRS (VA)	3600	VETERANS AFFAIRS, DEPARTMENT OF	262	262-NETWORK CONTRACT OFFICE 22	999									NOT APPLICABLE		NAN	956711444	CEPHEID			956711444	CEPHEID	UNITED STATES		904 CARIBBEAN DRIVE
3600_-NONE-_V5167U5239_0_-NONE-_0	CONT_AWD_V5167U5239_3600_-NONE-_-NONE-	V5167U5239	0	0					105		105		105		2007-08-15	2007	2007-08-15	2007-08-22	2007-08-22			36	DEPARTMENT OF VETERANS AFFAIRS (VA)	3600	VETERANS AFFAIRS, DEPARTMENT OF	00516S	516S-BAY PINES SMALL PURCHASING	999									NOT APPLICABLE		NAN	956711444	CEPHEID			956711444	CEPHEID	UNITED STATES		904 CARIBBEAN DRIVE
3600_3600_V501U75989_0_VA261P0234_0	CONT_AWD_V501U75989_3600_VA261P0234_3600	V501U75989	0	0	3600	DEPARTMENT OF VETERANS AFFAIRS	VA261P0234	0	350		350		350		2007-08-09	2007	2007-08-09	2007-08-19	2007-08-19			36	DEPARTMENT OF VETERANS AFFAIRS (VA)	3600	VETERANS AFFAIRS, DEPARTMENT OF	00501S	501S-ALBUQUERQUE SMALL PURCHASE	999									NOT APPLICABLE		NAN	956711444	CEPHEID			956711444	CEPHEID	UNITED STATES		904 CARIBBEAN DRIVE
3600_3600_V6487R3870_0_VA261P0234_0	CONT_AWD_V6487R3870_3600_VA261P0234_3600	V6487R3870	0	0	3600	DEPARTMENT OF VETERANS AFFAIRS	VA261P0234	0	235		235		235		2007-09-17	2007	2007-09-17	2007-09-21	2007-09-21			36	DEPARTMENT OF VETERANS AFFAIRS (VA)	3600	VETERANS AFFAIRS, DEPARTMENT OF	00648S	648S-PORTLAND SMALL PURCHASE	999									NOT APPLICABLE		NAN	956711444	CEPHEID			956711444	CEPHEID	UNITED STATES		904 CARIBBEAN DRIVE
7524_-NONE-_HHSF223200710660P_0_-NONE-_0	CONT_AWD_HHSF223200710660P_7524_-NONE-_-NONE-	HHSF223200710660P	0	0					107250		107250		107250		2007-07-25	2007	2007-07-25	2007-08-25	2007-08-25			75	DEPARTMENT OF HEALTH AND HUMAN SERVICES (HHS)	7524	FOOD AND DRUG ADMINISTRATION	223	DEPT OF HHS/FOOD AND DRUG ADMINISTRATION	75	DEPARTMENT OF HEALTH AND HUMAN SERVICES (HHS)	7524	FOOD AND DRUG ADMINISTRATION						NOT APPLICABLE		NAN	956711444	CEPHEID			956711444	CEPHEID	UNITED STATES		904 CARIBBEAN DRIVE
3600_3600_V640A72951_0_VA261P0234_0	CONT_AWD_V640A72951_3600_VA261P0234_3600	V640A72951	0	0	3600	DEPARTMENT OF VETERANS AFFAIRS	VA261P0234	0	98595		98595		98595		2007-09-13	2007	2007-09-13	2007-09-23	2007-09-23			36	DEPARTMENT OF VETERANS AFFAIRS (VA)	3600	VETERANS AFFAIRS, DEPARTMENT OF	640	640-PALO ALTO	999									NOT APPLICABLE		NAN	956711444	CEPHEID			956711444	CEPHEID	UNITED STATES		904 CARIBBEAN DRIVE
3600_-NONE-_V558P72305_0_-NONE-_0	CONT_AWD_V558P72305_3600_-NONE-_-NONE-	V558P72305	0	0					3469.12		3469.12		3469.12		2007-08-01	2007	2007-08-01	2007-08-01	2007-08-01			36	DEPARTMENT OF VETERANS AFFAIRS (VA)	3600	VETERANS AFFAIRS, DEPARTMENT OF	00558S	558S-DURHAM SMALL PURCHASE	999									NOT APPLICABLE		NAN	956711444	CEPHEID			956711444	CEPHEID	UNITED STATES		904 CARIBBEAN DRIVE
3600_-NONE-_V516A71720_0_-NONE-_0	CONT_AWD_V516A71720_3600_-NONE-_-NONE-	V516A71720	0	0					17482.5		17482.5		17482.5		2007-07-24	2007	2007-07-24	2007-08-08	2007-08-08			36	DEPARTMENT OF VETERANS AFFAIRS (VA)	3600	VETERANS AFFAIRS, DEPARTMENT OF	00516S	516S-BAY PINES SMALL PURCHASING	999									NOT APPLICABLE		NAN	956711444	CEPHEID			956711444	CEPHEID	UNITED STATES		904 CARIBBEAN DRIVE
3600_-NONE-_VA671A70611_0_-NONE-_0	CONT_AWD_VA671A70611_3600_-NONE-_-NONE-	VA671A70611	0	0					304100		304100		304100		2007-09-18	2007	2007-09-18	2007-09-30	2007-09-30			36	DEPARTMENT OF VETERANS AFFAIRS (VA)	3600	VETERANS AFFAIRS, DEPARTMENT OF	671	671-SAN ANTONIO	999									NOT APPLICABLE		NAN	956711444	CEPHEID			956711444	CEPHEID	UNITED STATES		904 CARIBBEAN DRIVE
3600_-NONE-_V544N72344_0_-NONE-_0	CONT_AWD_V544N72344_3600_-NONE-_-NONE-	V544N72344	0	0					2710		2710		2710		2007-07-05	2007	2007-07-05	2007-07-15	2007-07-15			36	DEPARTMENT OF VETERANS AFFAIRS (VA)	3600	VETERANS AFFAIRS, DEPARTMENT OF	00544S	544S-COLUMBIA SMALL PURCHASE	999									NOT APPLICABLE		NAN	956711444	CEPHEID			956711444	CEPHEID	UNITED STATES		904 CARIBBEAN DRIVE
3600_-NONE-_V5587P8541_0_-NONE-_0	CONT_AWD_V5587P8541_3600_-NONE-_-NONE-	V5587P8541	0	0					2125		2125		2125		2007-06-26	2007	2007-06-26	2007-07-06	2007-07-06			36	DEPARTMENT OF VETERANS AFFAIRS (VA)	3600	VETERANS AFFAIRS, DEPARTMENT OF	00558S	558S-DURHAM SMALL PURCHASE	999									NOT APPLICABLE		NAN	956711444	CEPHEID			956711444	CEPHEID	UNITED STATES		904 CARIBBEAN DRIVE
3600_-NONE-_V5587P7737_0_-NONE-_0	CONT_AWD_V5587P7737_3600_-NONE-_-NONE-	V5587P7737	0	0					2361		2361		2361		2007-06-01	2007	2007-06-01	2007-06-11	2007-06-11			36	DEPARTMENT OF VETERANS AFFAIRS (VA)	3600	VETERANS AFFAIRS, DEPARTMENT OF	00558S	558S-DURHAM SMALL PURCHASE	999									NOT APPLICABLE		NAN	956711444	CEPHEID			956711444	CEPHEID	UNITED STATES		904 CARIBBEAN DRIVE
3600_3600_V600A70267_0_VA261P0234_0	CONT_AWD_V600A70267_3600_VA261P0234_3600	V600A70267	0	0	3600	DEPARTMENT OF VETERANS AFFAIRS	VA261P0234	0	7142		7142		7142		2007-07-09	2007	2007-07-09	2007-07-19	2007-07-19			36	DEPARTMENT OF VETERANS AFFAIRS (VA)	3600	VETERANS AFFAIRS, DEPARTMENT OF	262	262-NETWORK CONTRACT OFFICE 22	999									NOT APPLICABLE		NAN	956711444	CEPHEID			956711444	CEPHEID	UNITED STATES		904 CARIBBEAN DRIVE
3600_-NONE-_V5167U2439_0_-NONE-_0	CONT_AWD_V5167U2439_3600_-NONE-_-NONE-	V5167U2439	0	0					70		70		70		2007-06-19	2007	2007-06-19	2007-06-25	2007-06-25			36	DEPARTMENT OF VETERANS AFFAIRS (VA)	3600	VETERANS AFFAIRS, DEPARTMENT OF	00516S	516S-BAY PINES SMALL PURCHASING	999									NOT APPLICABLE		NAN	956711444	CEPHEID			956711444	CEPHEID	UNITED STATES		904 CARIBBEAN DRIVE
3600_-NONE-_V5807P1893_0_-NONE-_0	CONT_AWD_V5807P1893_3600_-NONE-_-NONE-	V5807P1893	0	0					2207.66		2207.66		2207.66		2007-07-10	2007	2007-07-10	2007-07-20	2007-07-20			36	DEPARTMENT OF VETERANS AFFAIRS (VA)	3600	VETERANS AFFAIRS, DEPARTMENT OF	00580S	580S-HOUSTON SMALL PURCHASE	999									NOT APPLICABLE		NAN	956711444	CEPHEID			956711444	CEPHEID	UNITED STATES		904 CARIBBEAN DRIVE
3600_-NONE-_V600P78325_0_-NONE-_0	CONT_AWD_V600P78325_3600_-NONE-_-NONE-	V600P78325	0	0					2878.11		2878.11		2878.11		2007-06-12	2007	2007-06-12	2007-06-12	2007-06-12			36	DEPARTMENT OF VETERANS AFFAIRS (VA)	3600	VETERANS AFFAIRS, DEPARTMENT OF	00262S	262S-NETWORK CONTRACT OFFICE 22 SMALL PURCHASES	999									NOT APPLICABLE		NAN	956711444	CEPHEID			956711444	CEPHEID	UNITED STATES		904 CARIBBEAN DRIVE
3600_-NONE-_V673P71556_0_-NONE-_0	CONT_AWD_V673P71556_3600_-NONE-_-NONE-	V673P71556	0	0					8400		8400		8400		2007-07-05	2007	2007-07-05	2007-07-10	2007-07-10			36	DEPARTMENT OF VETERANS AFFAIRS (VA)	3600	VETERANS AFFAIRS, DEPARTMENT OF	00673S	673S-TAMPA SMALL PURCHASE	999									NOT APPLICABLE		NAN	956711444	CEPHEID			956711444	CEPHEID	UNITED STATES		904 CARIBBEAN DRIVE
12K3_-NONE-_AG6395P071929_0_-NONE-_0	CONT_AWD_AG6395P071929_12K3_-NONE-_-NONE-	AG6395P071929	0	0					19776		19776		19776		2007-07-19	2007	2007-07-19	2007-09-30	2008-07-19			12	DEPARTMENT OF AGRICULTURE (USDA)	12K3	ANIMAL AND PLANT HEALTH INSPECTION SERVICE	6395	USDA APHIS MRPBS	12	DEPARTMENT OF AGRICULTURE (USDA)	12K3	ANIMAL AND PLANT HEALTH INSPECTION SERVICE						NOT APPLICABLE		NAN	956711444	CEPHEID			956711444	CEPHEID	UNITED STATES		904 CARIBBEAN DRIVE
3600_-NONE-_V673P71583_0_-NONE-_0	CONT_AWD_V673P71583_3600_-NONE-_-NONE-	V673P71583	0	0					12933		12933		12933		2007-07-09	2007	2007-07-09	2007-07-09	2007-07-09			36	DEPARTMENT OF VETERANS AFFAIRS (VA)	3600	VETERANS AFFAIRS, DEPARTMENT OF	00673S	673S-TAMPA SMALL PURCHASE	999									NOT APPLICABLE		NAN	956711444	CEPHEID			956711444	CEPHEID	UNITED STATES		904 CARIBBEAN DRIVE
3600_-NONE-_V516A71405_0_-NONE-_0	CONT_AWD_V516A71405_3600_-NONE-_-NONE-	V516A71405	0	0					7227.81		7227.81		7227.81		2007-05-25	2007	2007-05-25	2007-05-25	2007-05-25			36	DEPARTMENT OF VETERANS AFFAIRS (VA)	3600	VETERANS AFFAIRS, DEPARTMENT OF	00516S	516S-BAY PINES SMALL PURCHASING	999									NOT APPLICABLE		NAN	956711444	CEPHEID			956711444	CEPHEID	UNITED STATES		904 CARIBBEAN DRIVE
3600_3600_VA662A70295_0_VA261P0234_0	CONT_AWD_VA662A70295_3600_VA261P0234_3600	VA662A70295	0	0	3600	DEPARTMENT OF VETERANS AFFAIRS	VA261P0234	0	58146		58146		58146		2007-07-05	2007	2007-06-21	2007-07-31	2007-07-31			36	DEPARTMENT OF VETERANS AFFAIRS (VA)	3600	VETERANS AFFAIRS, DEPARTMENT OF	261	261-NETWORK CONTRACT OFFICE 21	999									NOT APPLICABLE		NAN	956711444	CEPHEID			956711444	CEPHEID	UNITED STATES		904 CARIBBEAN DRIVE
3600_-NONE-_V600P79391_0_-NONE-_0	CONT_AWD_V600P79391_3600_-NONE-_-NONE-	V600P79391	0	0					140		140		140		2007-07-17	2007	2007-07-17	2007-08-16	2007-08-16			36	DEPARTMENT OF VETERANS AFFAIRS (VA)	3600	VETERANS AFFAIRS, DEPARTMENT OF	00262S	262S-NETWORK CONTRACT OFFICE 22 SMALL PURCHASES	999									NOT APPLICABLE		NAN	956711444	CEPHEID			956711444	CEPHEID	UNITED STATES		904 CARIBBEAN DRIVE
3600_3600_V5017A5030_0_VA261P0234_0	CONT_AWD_V5017A5030_3600_VA261P0234_3600	V5017A5030	0	0	3600	DEPARTMENT OF VETERANS AFFAIRS	VA261P0234	0	114999		114999		114999		2007-07-02	2007	2007-07-02	2007-07-15	2007-07-15			36	DEPARTMENT OF VETERANS AFFAIRS (VA)	3600	VETERANS AFFAIRS, DEPARTMENT OF	00501S	501S-ALBUQUERQUE SMALL PURCHASE	999									NOT APPLICABLE		NAN	956711444	CEPHEID			956711444	CEPHEID	UNITED STATES		904 CARIBBEAN DRIVE
3600_-NONE-_V673F79057_0_-NONE-_0	CONT_AWD_V673F79057_3600_-NONE-_-NONE-	V673F79057	0	0					1700		1700		1700		2007-05-16	2007	2007-05-16	2007-05-18	2007-05-18			36	DEPARTMENT OF VETERANS AFFAIRS (VA)	3600	VETERANS AFFAIRS, DEPARTMENT OF	00673S	673S-TAMPA SMALL PURCHASE	999									NOT APPLICABLE		NAN	956711444	CEPHEID			956711444	CEPHEID	UNITED STATES		904 CARIBBEAN DRIVE
7524_-NONE-_HHSF222200750108P_0_-NONE-_0	CONT_AWD_HHSF222200750108P_7524_-NONE-_-NONE-	HHSF222200750108P	0	0					4740.5		4740.5		4740.5		2007-06-20	2007	2007-06-20	2007-07-20	2007-07-20			75	DEPARTMENT OF HEALTH AND HUMAN SERVICES (HHS)	7524	FOOD AND DRUG ADMINISTRATION	222	DEPT OF HHS/FOOD AND DRUG ADMINISTRATION	999									NOT APPLICABLE		NAN	956711444	CEPHEID			956711444	CEPHEID	UNITED STATES		904 CARIBBEAN DRIVE
3600_-NONE-_V640A72180_0_-NONE-_0	CONT_AWD_V640A72180_3600_-NONE-_-NONE-	V640A72180	0	0					5637		5637		5637		2007-07-16	2007	2007-07-16	2007-07-16	2007-07-16			36	DEPARTMENT OF VETERANS AFFAIRS (VA)	3600	VETERANS AFFAIRS, DEPARTMENT OF	00640S	640S-PALO ALTO SMALL PURCHASE	999									NOT APPLICABLE		NAN	956711444	CEPHEID			956711444	CEPHEID	UNITED STATES		904 CARIBBEAN DRIVE
3600_-NONE-_V6077P8827_0_-NONE-_0	CONT_AWD_V6077P8827_3600_-NONE-_-NONE-	V6077P8827	0	0					115		115		115		2007-07-18	2007	2007-07-18	2007-07-27	2007-07-27			36	DEPARTMENT OF VETERANS AFFAIRS (VA)	3600	VETERANS AFFAIRS, DEPARTMENT OF	0069DS	69DS-NETWORK CONTRACT OFFICE 12 SMALL PURCHASE	999									NOT APPLICABLE		NAN	956711444	CEPHEID			956711444	CEPHEID	UNITED STATES		904 CARIBBEAN DRIVE
3600_-NONE-_V558P72058_0_-NONE-_0	CONT_AWD_V558P72058_3600_-NONE-_-NONE-	V558P72058	0	0					8720		8720		8720		2007-07-06	2007	2007-07-06	2007-07-06	2007-07-06			36	DEPARTMENT OF VETERANS AFFAIRS (VA)	3600	VETERANS AFFAIRS, DEPARTMENT OF	00558S	558S-DURHAM SMALL PURCHASE	999									NOT APPLICABLE		NAN	956711444	CEPHEID			956711444	CEPHEID	UNITED STATES		904 CARIBBEAN DRIVE
3600_-NONE-_V648R79060_0_-NONE-_0	CONT_AWD_V648R79060_3600_-NONE-_-NONE-	V648R79060	0	0					4467		4467		4467		2007-05-17	2007	2007-05-17	2007-05-17	2007-05-17			36	DEPARTMENT OF VETERANS AFFAIRS (VA)	3600	VETERANS AFFAIRS, DEPARTMENT OF	00648S	648S-PORTLAND SMALL PURCHASE	999									NOT APPLICABLE		NAN	956711444	CEPHEID			956711444	CEPHEID	UNITED STATES		904 CARIBBEAN DRIVE
6800_-NONE-_EP061000234_1_-NONE-_0	CONT_AWD_EP061000234_6800_-NONE-_-NONE-	EP061000234	1	0					0		0		0		2007-07-19	2007	2007-07-19	2008-10-02	2008-10-02			68	ENVIRONMENTAL PROTECTION AGENCY (EPA)	6800	ENVIRONMENTAL PROTECTION AGENCY	WCO00	US ENVIRONMENTAL PROTECTION AGENCY	68	ENVIRONMENTAL PROTECTION AGENCY (EPA)	6800	ENVIRONMENTAL PROTECTION AGENCY						NOT APPLICABLE		NAN	956711444	CEPHEID			956711444	CEPHEID	UNITED STATES		904 CARIBBEAN DRIVE
3600_-NONE-_V673F79646_0_-NONE-_0	CONT_AWD_V673F79646_3600_-NONE-_-NONE-	V673F79646	0	0					1725		1725		1725		2007-05-29	2007	2007-05-29	2007-05-30	2007-05-30			36	DEPARTMENT OF VETERANS AFFAIRS (VA)	3600	VETERANS AFFAIRS, DEPARTMENT OF	00673S	673S-TAMPA SMALL PURCHASE	999									NOT APPLICABLE		NAN	956711444	CEPHEID			956711444	CEPHEID	UNITED STATES		904 CARIBBEAN DRIVE
9700_-NONE-_HU000107MV910_0_-NONE-_0	CONT_AWD_HU000107MV910_9700_-NONE-_-NONE-	HU000107MV910	0	0					31543		31543		31543		2007-05-14	2007	2007-05-08	2007-06-08	2007-06-08			97	DEPARTMENT OF DEFENSE (DOD)	97HW	UNIFORMED SERVICES UNIVERSITY OF THE HEALTH SCIENCES (USUHS)	HU0001	USUHS	97	DEPARTMENT OF DEFENSE (DOD)	97HW	UNIFORMED SERVICES UNIVERSITY OF THE HEALTH SCIENCES (USUHS)	HU0001	USUHS				NOT APPLICABLE		NAN	956711444	CEPHEID			956711444	CEPHEID	UNITED STATES		904 CARIBBEAN DRIVE
3600_-NONE-_V5807P1794_0_-NONE-_0	CONT_AWD_V5807P1794_3600_-NONE-_-NONE-	V5807P1794	0	0					269.93		269.93		269.93		2007-06-27	2007	2007-06-27	2007-06-27	2007-06-27			36	DEPARTMENT OF VETERANS AFFAIRS (VA)	3600	VETERANS AFFAIRS, DEPARTMENT OF	00580S	580S-HOUSTON SMALL PURCHASE	999									NOT APPLICABLE		NAN	956711444	CEPHEID			956711444	CEPHEID	UNITED STATES		904 CARIBBEAN DRIVE
3600_-NONE-_V678A70299_0_-NONE-_0	CONT_AWD_V678A70299_3600_-NONE-_-NONE-	V678A70299	0	0					2495		2495		2495		2007-05-15	2007	2007-05-15	2007-05-25	2007-05-25			36	DEPARTMENT OF VETERANS AFFAIRS (VA)	3600	VETERANS AFFAIRS, DEPARTMENT OF	00678S	678S-TUCSON SMALL PURCHASE	999									NOT APPLICABLE		NAN	956711444	CEPHEID			956711444	CEPHEID	UNITED STATES		904 CARIBBEAN DRIVE
3600_-NONE-_V6787P1171_0_-NONE-_0	CONT_AWD_V6787P1171_3600_-NONE-_-NONE-	V6787P1171	0	0					95		95		95		2007-06-28	2007	2007-06-28	2007-07-01	2007-07-01			36	DEPARTMENT OF VETERANS AFFAIRS (VA)	3600	VETERANS AFFAIRS, DEPARTMENT OF	00678S	678S-TUCSON SMALL PURCHASE	999									NOT APPLICABLE		NAN	956711444	CEPHEID			956711444	CEPHEID	UNITED STATES		904 CARIBBEAN DRIVE
3600_-NONE-_V558P71924_0_-NONE-_0	CONT_AWD_V558P71924_3600_-NONE-_-NONE-	V558P71924	0	0					2615		2615		2615		2007-06-15	2007	2007-06-15	2007-06-25	2007-06-25			36	DEPARTMENT OF VETERANS AFFAIRS (VA)	3600	VETERANS AFFAIRS, DEPARTMENT OF	00558S	558S-DURHAM SMALL PURCHASE	999									NOT APPLICABLE		NAN	956711444	CEPHEID			956711444	CEPHEID	UNITED STATES		904 CARIBBEAN DRIVE
3600_-NONE-_V558P72151_0_-NONE-_0	CONT_AWD_V558P72151_3600_-NONE-_-NONE-	V558P72151	0	0					2195		2195		2195		2007-07-16	2007	2007-07-16	2007-07-26	2007-07-26			36	DEPARTMENT OF VETERANS AFFAIRS (VA)	3600	VETERANS AFFAIRS, DEPARTMENT OF	00558S	558S-DURHAM SMALL PURCHASE	999									NOT APPLICABLE		NAN	956711444	CEPHEID			956711444	CEPHEID	UNITED STATES		904 CARIBBEAN DRIVE
3600_-NONE-_V673A70395_0_-NONE-_0	CONT_AWD_V673A70395_3600_-NONE-_-NONE-	V673A70395	0	0					4250		4250		4250		2007-05-24	2007	2007-05-24	2007-05-24	2007-05-24			36	DEPARTMENT OF VETERANS AFFAIRS (VA)	3600	VETERANS AFFAIRS, DEPARTMENT OF	00673S	673S-TAMPA SMALL PURCHASE	999									NOT APPLICABLE		NAN	956711444	CEPHEID			956711444	CEPHEID	UNITED STATES		904 CARIBBEAN DRIVE
12K3_-NONE-_AG6395P071856_0_-NONE-_0	CONT_AWD_AG6395P071856_12K3_-NONE-_-NONE-	AG6395P071856	0	0					53015		53015		53015		2007-07-06	2007	2007-07-06	2007-08-06	2007-08-06			12	DEPARTMENT OF AGRICULTURE (USDA)	12K3	ANIMAL AND PLANT HEALTH INSPECTION SERVICE	6395	USDA APHIS MRPBS	999									NOT APPLICABLE		NAN	956711444	CEPHEID			956711444	CEPHEID	UNITED STATES		904 CARIBBEAN DRIVE
12K3_-NONE-_AG6395P071826_0_-NONE-_0	CONT_AWD_AG6395P071826_12K3_-NONE-_-NONE-	AG6395P071826	0	0					92561.5		92561.5		92561.5		2007-06-28	2007	2007-06-28	2007-07-30	2007-07-30			12	DEPARTMENT OF AGRICULTURE (USDA)	12K3	ANIMAL AND PLANT HEALTH INSPECTION SERVICE	6395	USDA APHIS MRPBS	12	DEPARTMENT OF AGRICULTURE (USDA)	12K3	ANIMAL AND PLANT HEALTH INSPECTION SERVICE						NOT APPLICABLE		NAN	956711444	CEPHEID			956711444	CEPHEID	UNITED STATES		904 CARIBBEAN DRIVE
3600_-NONE-_V5807P1634_0_-NONE-_0	CONT_AWD_V5807P1634_3600_-NONE-_-NONE-	V5807P1634	0	0					490		490		490		2007-06-08	2007	2007-06-08	2007-06-18	2007-06-18			36	DEPARTMENT OF VETERANS AFFAIRS (VA)	3600	VETERANS AFFAIRS, DEPARTMENT OF	00580S	580S-HOUSTON SMALL PURCHASE	999									NOT APPLICABLE		NAN	956711444	CEPHEID			956711444	CEPHEID	UNITED STATES		904 CARIBBEAN DRIVE
9700_-NONE-_W81XWH06P0922_P00001_-NONE-_0	CONT_AWD_W81XWH06P0922_9700_-NONE-_-NONE-	W81XWH06P0922	P00001	0					-31		0		0		2007-05-30	2007	2007-05-21	2006-10-07	2006-10-07			97	DEPARTMENT OF DEFENSE (DOD)	2100	DEPT OF THE ARMY	W81XWH	W4PZ USA MED RSCH ACQUIS ACT	97	DEPARTMENT OF DEFENSE (DOD)	2100	DEPT OF THE ARMY	W23MYC	W4GP USA MD RES INST OF DISEAS				NOT APPLICABLE		NAN	956711444	CEPHEID			956711444	CEPHEID	UNITED STATES		904 CARIBBEAN DRIVE
7524_-NONE-_HHSF223200710613P_0_-NONE-_0	CONT_AWD_HHSF223200710613P_7524_-NONE-_-NONE-	HHSF223200710613P	0	0					56315		56315		56315		2007-06-27	2007	2007-06-27	2007-07-27	2007-07-27			75	DEPARTMENT OF HEALTH AND HUMAN SERVICES (HHS)	7524	FOOD AND DRUG ADMINISTRATION	223	DEPT OF HHS/FOOD AND DRUG ADMINISTRATION	999									NOT APPLICABLE		NAN	956711444	CEPHEID			956711444	CEPHEID	UNITED STATES		904 CARIBBEAN DRIVE
3600_-NONE-_V5807P1948_0_-NONE-_0	CONT_AWD_V5807P1948_3600_-NONE-_-NONE-	V5807P1948	0	0					2207.66		2207.66		2207.66		2007-07-16	2007	2007-07-16	2007-07-26	2007-07-26			36	DEPARTMENT OF VETERANS AFFAIRS (VA)	3600	VETERANS AFFAIRS, DEPARTMENT OF	00580S	580S-HOUSTON SMALL PURCHASE	999									NOT APPLICABLE		NAN	956711444	CEPHEID			956711444	CEPHEID	UNITED STATES		904 CARIBBEAN DRIVE
3600_3600_V664A70192_0_VA261P0234_0	CONT_AWD_V664A70192_3600_VA261P0234_3600	V664A70192	0	0	3600	DEPARTMENT OF VETERANS AFFAIRS	VA261P0234	0	70774		70774		70774		2007-06-14	2007	2007-06-14	2007-06-24	2007-06-24			36	DEPARTMENT OF VETERANS AFFAIRS (VA)	3600	VETERANS AFFAIRS, DEPARTMENT OF	00262S	262S-NETWORK CONTRACT OFFICE 22 SMALL PURCHASES	999									NOT APPLICABLE		NAN	956711444	CEPHEID			956711444	CEPHEID	UNITED STATES		904 CARIBBEAN DRIVE
3600_-NONE-_V689P74946_0_-NONE-_0	CONT_AWD_V689P74946_3600_-NONE-_-NONE-	V689P74946	0	0					1218.7		1218.7		1218.7		2007-07-17	2007	2007-07-17	2007-07-17	2007-07-17			36	DEPARTMENT OF VETERANS AFFAIRS (VA)	3600	VETERANS AFFAIRS, DEPARTMENT OF	00689S	689S-WEST HAVEN PROSTHETICS	999									NOT APPLICABLE		NAN	956711444	CEPHEID			956711444	CEPHEID	UNITED STATES		904 CARIBBEAN DRIVE
3600_-NONE-_V544N72080_0_-NONE-_0	CONT_AWD_V544N72080_3600_-NONE-_-NONE-	V544N72080	0	0					2290		2290		2290		2007-06-06	2007	2007-06-06	2007-06-16	2007-06-16			36	DEPARTMENT OF VETERANS AFFAIRS (VA)	3600	VETERANS AFFAIRS, DEPARTMENT OF	00544S	544S-COLUMBIA SMALL PURCHASE	999									NOT APPLICABLE		NAN	956711444	CEPHEID			956711444	CEPHEID	UNITED STATES		904 CARIBBEAN DRIVE
3600_-NONE-_V673P71427_0_-NONE-_0	CONT_AWD_V673P71427_3600_-NONE-_-NONE-	V673P71427	0	0					8490		8490		8490		2007-06-12	2007	2007-06-12	2007-06-15	2007-06-15			36	DEPARTMENT OF VETERANS AFFAIRS (VA)	3600	VETERANS AFFAIRS, DEPARTMENT OF	00673S	673S-TAMPA SMALL PURCHASE	999									NOT APPLICABLE		NAN	956711444	CEPHEID			956711444	CEPHEID	UNITED STATES		904 CARIBBEAN DRIVE
7524_-NONE-_HHSF223200710613P_1_-NONE-_0	CONT_AWD_HHSF223200710613P_7524_-NONE-_-NONE-	HHSF223200710613P	1	0					0		0		0		2007-06-29	2007	2007-06-29	2007-07-27	2007-07-27			75	DEPARTMENT OF HEALTH AND HUMAN SERVICES (HHS)	7524	FOOD AND DRUG ADMINISTRATION	223	DEPT OF HHS/FOOD AND DRUG ADMINISTRATION	999									NOT APPLICABLE		NAN	956711444	CEPHEID			956711444	CEPHEID	UNITED STATES		904 CARIBBEAN DRIVE
3600_-NONE-_V558P72169_0_-NONE-_0	CONT_AWD_V558P72169_3600_-NONE-_-NONE-	V558P72169	0	0					6485.35		6485.35		6485.35		2007-07-17	2007	2007-07-17	2007-07-17	2007-07-17			36	DEPARTMENT OF VETERANS AFFAIRS (VA)	3600	VETERANS AFFAIRS, DEPARTMENT OF	00558S	558S-DURHAM SMALL PURCHASE	999									NOT APPLICABLE		NAN	956711444	CEPHEID			956711444	CEPHEID	UNITED STATES		904 CARIBBEAN DRIVE
3600_-NONE-_V595Q76089_0_-NONE-_0	CONT_AWD_V595Q76089_3600_-NONE-_-NONE-	V595Q76089	0	0					1070		1070		1070		2007-05-23	2007	2007-05-23	2007-05-30	2007-05-30			36	DEPARTMENT OF VETERANS AFFAIRS (VA)	3600	VETERANS AFFAIRS, DEPARTMENT OF	00595S	595S-LEBANON SMALL PURCHASE	999									NOT APPLICABLE		NAN	956711444	CEPHEID			956711444	CEPHEID	UNITED STATES		904 CARIBBEAN DRIVE
3600_-NONE-_VA258P0028_0_-NONE-_0	CONT_AWD_VA258P0028_3600_-NONE-_-NONE-	VA258P0028	0	0					135290		135290		135290		2007-06-15	2007	2007-06-14	2008-09-30	2008-09-30			36	DEPARTMENT OF VETERANS AFFAIRS (VA)	3600	VETERANS AFFAIRS, DEPARTMENT OF	678	678-TUCSON	999									NOT APPLICABLE		NAN	956711444	CEPHEID			956711444	CEPHEID	UNITED STATES		904 CARIBBEAN DRIVE
3600_-NONE-_V595Q76519_0_-NONE-_0	CONT_AWD_V595Q76519_3600_-NONE-_-NONE-	V595Q76519	0	0					14176		14176		14176		2007-06-07	2007	2007-06-07	2007-06-13	2007-06-13			36	DEPARTMENT OF VETERANS AFFAIRS (VA)	3600	VETERANS AFFAIRS, DEPARTMENT OF	00595S	595S-LEBANON SMALL PURCHASE	999									NOT APPLICABLE		NAN	956711444	CEPHEID			956711444	CEPHEID	UNITED STATES		904 CARIBBEAN DRIVE
3600_-NONE-_V5587P8708_0_-NONE-_0	CONT_AWD_V5587P8708_3600_-NONE-_-NONE-	V5587P8708	0	0					2296.36		2296.36		2296.36		2007-07-03	2007	2007-07-03	2007-07-03	2007-07-03			36	DEPARTMENT OF VETERANS AFFAIRS (VA)	3600	VETERANS AFFAIRS, DEPARTMENT OF	00558S	558S-DURHAM SMALL PURCHASE	999									NOT APPLICABLE		NAN	956711444	CEPHEID			956711444	CEPHEID	UNITED STATES		904 CARIBBEAN DRIVE
3600_-NONE-_VA69DP0168_0_-NONE-_0	CONT_AWD_VA69DP0168_3600_-NONE-_-NONE-	VA69DP0168	0	0					883732		883732		2.25957e+06		2007-07-03	2007	2007-07-03	2008-09-30	2008-09-30			36	DEPARTMENT OF VETERANS AFFAIRS (VA)	3600	VETERANS AFFAIRS, DEPARTMENT OF	0069D	69D-NETWORK CONTRACT OFFICE 12	999									NOT APPLICABLE		NAN	956711444	CEPHEID			956711444	CEPHEID	UNITED STATES		904 CARIBBEAN DRIVE
3600_-NONE-_V600P77654_0_-NONE-_0	CONT_AWD_V600P77654_3600_-NONE-_-NONE-	V600P77654	0	0					2144.73		2144.73		2144.73		2007-05-22	2007	2007-05-22	2007-05-22	2007-05-22			36	DEPARTMENT OF VETERANS AFFAIRS (VA)	3600	VETERANS AFFAIRS, DEPARTMENT OF	00262S	262S-NETWORK CONTRACT OFFICE 22 SMALL PURCHASES	999									NOT APPLICABLE		NAN	956711444	CEPHEID			956711444	CEPHEID	UNITED STATES		904 CARIBBEAN DRIVE
3600_-NONE-_V5587P7326_0_-NONE-_0	CONT_AWD_V5587P7326_3600_-NONE-_-NONE-	V5587P7326	0	0					2361		2361		2361		2007-05-21	2007	2007-05-21	2007-05-21	2007-05-21			36	DEPARTMENT OF VETERANS AFFAIRS (VA)	3600	VETERANS AFFAIRS, DEPARTMENT OF	00558S	558S-DURHAM SMALL PURCHASE	999									NOT APPLICABLE		NAN	956711444	CEPHEID			956711444	CEPHEID	UNITED STATES		904 CARIBBEAN DRIVE
3600_-NONE-_V5167U0626_0_-NONE-_0	CONT_AWD_V5167U0626_3600_-NONE-_-NONE-	V5167U0626	0	0					290		290		290		2007-05-17	2007	2007-05-17	2007-05-27	2007-05-27			36	DEPARTMENT OF VETERANS AFFAIRS (VA)	3600	VETERANS AFFAIRS, DEPARTMENT OF	00516S	516S-BAY PINES SMALL PURCHASING	999									NOT APPLICABLE		NAN	956711444	CEPHEID			956711444	CEPHEID	UNITED STATES		904 CARIBBEAN DRIVE
3600_-NONE-_V595Q77585_0_-NONE-_0	CONT_AWD_V595Q77585_3600_-NONE-_-NONE-	V595Q77585	0	0					14591		14591		14591		2007-07-19	2007	2007-07-19	2007-07-20	2007-07-20			36	DEPARTMENT OF VETERANS AFFAIRS (VA)	3600	VETERANS AFFAIRS, DEPARTMENT OF	00595S	595S-LEBANON SMALL PURCHASE	999									NOT APPLICABLE		NAN	956711444	CEPHEID			956711444	CEPHEID	UNITED STATES		904 CARIBBEAN DRIVE
3600_-NONE-_V5167U3259_0_-NONE-_0	CONT_AWD_V5167U3259_3600_-NONE-_-NONE-	V5167U3259	0	0					263.89		263.89		263.89		2007-07-09	2007	2007-07-09	2007-07-23	2007-07-23			36	DEPARTMENT OF VETERANS AFFAIRS (VA)	3600	VETERANS AFFAIRS, DEPARTMENT OF	00516S	516S-BAY PINES SMALL PURCHASING	999									NOT APPLICABLE		NAN	956711444	CEPHEID			956711444	CEPHEID	UNITED STATES		904 CARIBBEAN DRIVE
3600_-NONE-_V673M72537_0_-NONE-_0	CONT_AWD_V673M72537_3600_-NONE-_-NONE-	V673M72537	0	0					420.91		420.91		420.91		2007-06-13	2007	2007-06-13	2007-06-13	2007-06-13			36	DEPARTMENT OF VETERANS AFFAIRS (VA)	3600	VETERANS AFFAIRS, DEPARTMENT OF	00673S	673S-TAMPA SMALL PURCHASE	999									NOT APPLICABLE		NAN	956711444	CEPHEID			956711444	CEPHEID	UNITED STATES		904 CARIBBEAN DRIVE
9700_-NONE-_W81XWH07P0518_0_-NONE-_0	CONT_AWD_W81XWH07P0518_9700_-NONE-_-NONE-	W81XWH07P0518	0	0					8043	8043	8043	8043	8043	8043	2007-06-18	2007	2007-06-15	2009-06-14	2009-06-14			97	DEPARTMENT OF DEFENSE (DOD)	2100	DEPT OF THE ARMY	W81XWH	W4PZ USA MED RSCH ACQUIS ACT	97	DEPARTMENT OF DEFENSE (DOD)	2100	DEPT OF THE ARMY	W74MYF	WALTER REED ARMY INSTITUTE OF RESEA			X	NOT APPLICABLE			956711444	CEPHEID			956711444	CEPHEID	USA	UNITED STATES	904 CARIBBEAN DRIVE
7524_-NONE-_HHSF222200750105P_0_-NONE-_0	CONT_AWD_HHSF222200750105P_7524_-NONE-_-NONE-	HHSF222200750105P	0	0					7830.4		7830.4		7830.4		2007-05-29	2007	2007-05-29	2008-05-28	2008-05-28			75	DEPARTMENT OF HEALTH AND HUMAN SERVICES (HHS)	7524	FOOD AND DRUG ADMINISTRATION	222	DEPT OF HHS/FOOD AND DRUG ADMINISTRATION	75	DEPARTMENT OF HEALTH AND HUMAN SERVICES (HHS)	7524	FOOD AND DRUG ADMINISTRATION						NOT APPLICABLE		NAN	956711444	CEPHEID			956711444	CEPHEID	UNITED STATES		904 CARIBBEAN DRIVE
3600_3600_V6487R0458_0_VA261P0234_0	CONT_AWD_V6487R0458_3600_VA261P0234_3600	V6487R0458	0	0	3600	DEPARTMENT OF VETERANS AFFAIRS	VA261P0234	0	135		135		135		2007-06-21	2007	2007-06-21	2007-06-22	2007-06-22			36	DEPARTMENT OF VETERANS AFFAIRS (VA)	3600	VETERANS AFFAIRS, DEPARTMENT OF	00648S	648S-PORTLAND SMALL PURCHASE	999									NOT APPLICABLE		NAN	956711444	CEPHEID			956711444	CEPHEID	UNITED STATES		904 CARIBBEAN DRIVE
3600_-NONE-_V516P72568_0_-NONE-_0	CONT_AWD_V516P72568_3600_-NONE-_-NONE-	V516P72568	0	0					1050		1050		1050		2007-05-17	2007	2007-05-17	2007-06-26	2007-06-26			36	DEPARTMENT OF VETERANS AFFAIRS (VA)	3600	VETERANS AFFAIRS, DEPARTMENT OF	00516S	516S-BAY PINES SMALL PURCHASING	999									NOT APPLICABLE		NAN	956711444	CEPHEID			956711444	CEPHEID	UNITED STATES		904 CARIBBEAN DRIVE
3600_3600_V664P77577_0_VA261P0234_0	CONT_AWD_V664P77577_3600_VA261P0234_3600	V664P77577	0	0	3600	DEPARTMENT OF VETERANS AFFAIRS	VA261P0234	0	2938		2938		2938		2007-07-17	2007	2007-07-17	2007-07-18	2007-07-18			36	DEPARTMENT OF VETERANS AFFAIRS (VA)	3600	VETERANS AFFAIRS, DEPARTMENT OF	00262S	262S-NETWORK CONTRACT OFFICE 22 SMALL PURCHASES	999									NOT APPLICABLE		NAN	956711444	CEPHEID			956711444	CEPHEID	UNITED STATES		904 CARIBBEAN DRIVE
9700_-NONE-_W81XWH07P0522_0_-NONE-_0	CONT_AWD_W81XWH07P0522_9700_-NONE-_-NONE-	W81XWH07P0522	0	0					21176		21176		21176		2007-06-18	2007	2007-06-15	2010-06-14	2010-06-14			97	DEPARTMENT OF DEFENSE (DOD)	2100	DEPT OF THE ARMY	W81XWH	W4PZ USA MED RSCH ACQUIS ACT	97	DEPARTMENT OF DEFENSE (DOD)	2100	DEPT OF THE ARMY	W74MYF	W03K W REEDARMYINSTRSCH(WRAIR)				NOT APPLICABLE		NAN	956711444	CEPHEID			956711444	CEPHEID	UNITED STATES		904 CARIBBEAN DRIVE
3600_-NONE-_V5167U0581_0_-NONE-_0	CONT_AWD_V5167U0581_3600_-NONE-_-NONE-	V5167U0581	0	0					145		145		145		2007-05-17	2007	2007-05-17	2007-05-17	2007-05-17			36	DEPARTMENT OF VETERANS AFFAIRS (VA)	3600	VETERANS AFFAIRS, DEPARTMENT OF	00516S	516S-BAY PINES SMALL PURCHASING	999									NOT APPLICABLE		NAN	956711444	CEPHEID			956711444	CEPHEID	UNITED STATES		904 CARIBBEAN DRIVE
3600_-NONE-_V673M72048_0_-NONE-_0	CONT_AWD_V673M72048_3600_-NONE-_-NONE-	V673M72048	0	0					166		166		166		2007-04-30	2007	2007-04-30	2007-05-17	2007-05-17			36	DEPARTMENT OF VETERANS AFFAIRS (VA)	3600	VETERANS AFFAIRS, DEPARTMENT OF	00673S	673S-TAMPA SMALL PURCHASE	999									NOT APPLICABLE		NAN	956711444	CEPHEID			956711444	CEPHEID	UNITED STATES		904 CARIBBEAN DRIVE
3600_-NONE-_V662A70313_0_-NONE-_0	CONT_AWD_V662A70313_3600_-NONE-_-NONE-	V662A70313	0	0					8540		8540		8540		2007-07-05	2007	2007-07-05	2007-07-09	2007-07-09			36	DEPARTMENT OF VETERANS AFFAIRS (VA)	3600	VETERANS AFFAIRS, DEPARTMENT OF	00662S	662S-SAN FRANCISCO SMALL PURCHASE	999									NOT APPLICABLE		NAN	956711444	CEPHEID			956711444	CEPHEID	UNITED STATES		904 CARIBBEAN DRIVE
3600_-NONE-_V5167U1426_0_-NONE-_0	CONT_AWD_V5167U1426_3600_-NONE-_-NONE-	V5167U1426	0	0					270		270		270		2007-06-01	2007	2007-06-01	2007-06-06	2007-06-06			36	DEPARTMENT OF VETERANS AFFAIRS (VA)	3600	VETERANS AFFAIRS, DEPARTMENT OF	00516S	516S-BAY PINES SMALL PURCHASING	999									NOT APPLICABLE		NAN	956711444	CEPHEID			956711444	CEPHEID	UNITED STATES		904 CARIBBEAN DRIVE
3600_3600_VA662A70296_0_VA261P0234_0	CONT_AWD_VA662A70296_3600_VA261P0234_3600	VA662A70296	0	0	3600	DEPARTMENT OF VETERANS AFFAIRS	VA261P0234	0	64150		64150		64150		2007-07-05	2007	2007-06-21	2007-07-31	2007-07-31			36	DEPARTMENT OF VETERANS AFFAIRS (VA)	3600	VETERANS AFFAIRS, DEPARTMENT OF	261	261-NETWORK CONTRACT OFFICE 21	999									NOT APPLICABLE		NAN	956711444	CEPHEID			956711444	CEPHEID	UNITED STATES		904 CARIBBEAN DRIVE
3600_3600_V6487R1514_0_VA261P0234_0	CONT_AWD_V6487R1514_3600_VA261P0234_3600	V6487R1514	0	0	3600	DEPARTMENT OF VETERANS AFFAIRS	VA261P0234	0	5175		5175		5175		2007-07-18	2007	2007-07-18	2007-07-25	2007-07-25			36	DEPARTMENT OF VETERANS AFFAIRS (VA)	3600	VETERANS AFFAIRS, DEPARTMENT OF	00648S	648S-PORTLAND SMALL PURCHASE	999									NOT APPLICABLE		NAN	956711444	CEPHEID			956711444	CEPHEID	UNITED STATES		904 CARIBBEAN DRIVE
3600_-NONE-_V600P77934_0_-NONE-_0	CONT_AWD_V600P77934_3600_-NONE-_-NONE-	V600P77934	0	0					174.41		174.41		174.41		2007-05-31	2007	2007-05-31	2007-05-31	2007-05-31			36	DEPARTMENT OF VETERANS AFFAIRS (VA)	3600	VETERANS AFFAIRS, DEPARTMENT OF	00262S	262S-NETWORK CONTRACT OFFICE 22 SMALL PURCHASES	999									NOT APPLICABLE		NAN	956711444	CEPHEID			956711444	CEPHEID	UNITED STATES		904 CARIBBEAN DRIVE
3600_3600_V640A79069_0_VA261P0234_0	CONT_AWD_V640A79069_3600_VA261P0234_3600	V640A79069	0	0	3600	DEPARTMENT OF VETERANS AFFAIRS	VA261P0234	0	114960		114960		114960		2007-06-25	2007	2007-06-25	2007-07-06	2007-07-06			36	DEPARTMENT OF VETERANS AFFAIRS (VA)	3600	VETERANS AFFAIRS, DEPARTMENT OF	00640S	640S-PALO ALTO SMALL PURCHASE	999									NOT APPLICABLE		NAN	956711444	CEPHEID			956711444	CEPHEID	UNITED STATES		904 CARIBBEAN DRIVE
3600_-NONE-_V662A70239_0_-NONE-_0	CONT_AWD_V662A70239_3600_-NONE-_-NONE-	V662A70239	0	0					225		225		225		2007-05-22	2007	2007-05-22	2007-05-24	2007-05-24			36	DEPARTMENT OF VETERANS AFFAIRS (VA)	3600	VETERANS AFFAIRS, DEPARTMENT OF	00662S	662S-SAN FRANCISCO SMALL PURCHASE	999									NOT APPLICABLE		NAN	956711444	CEPHEID			956711444	CEPHEID	UNITED STATES		904 CARIBBEAN DRIVE
3600_-NONE-_VA261P0234_0_-NONE-_-NONE-	CONT_IDV_VA261P0234_3600	VA261P0234	0					0	0		0		0		2007-06-01	2007	2007-06-01			2008-05-31		36	DEPARTMENT OF VETERANS AFFAIRS (VA)	3600	VETERANS AFFAIRS, DEPARTMENT OF	261	261-NETWORK CONTRACT OFFICE 21	999									NOT APPLICABLE		NAN	956711444	CEPHEID			956711444	CEPHEID	UNITED STATES		904 CARIBBEAN DRIVE
3600_-NONE-_V516P73224_0_-NONE-_0	CONT_AWD_V516P73224_3600_-NONE-_-NONE-	V516P73224	0	0					7068		7068		7068		2007-07-13	2007	2007-07-13	2007-07-28	2007-07-28			36	DEPARTMENT OF VETERANS AFFAIRS (VA)	3600	VETERANS AFFAIRS, DEPARTMENT OF	00516S	516S-BAY PINES SMALL PURCHASING	999									NOT APPLICABLE		NAN	956711444	CEPHEID			956711444	CEPHEID	UNITED STATES		904 CARIBBEAN DRIVE
3600_-NONE-_V5587P4165_0_-NONE-_0	CONT_AWD_V5587P4165_3600_-NONE-_-NONE-	V5587P4165	0	0					320		320		320		2007-02-21	2007	2007-02-21	2007-03-03	2007-03-03			36	DEPARTMENT OF VETERANS AFFAIRS (VA)	3600	VETERANS AFFAIRS, DEPARTMENT OF	00558S	558S-DURHAM SMALL PURCHASE	999									NOT APPLICABLE		NAN	956711444	CEPHEID			956711444	CEPHEID	UNITED STATES		904 CARIBBEAN DRIVE
7524_-NONE-_HHSF223200510418P_1_-NONE-_0	CONT_AWD_HHSF223200510418P_7524_-NONE-_-NONE-	HHSF223200510418P	1	0					0		0		0		2007-01-26	2007	2007-01-26	2005-10-19	2005-10-19			75	DEPARTMENT OF HEALTH AND HUMAN SERVICES (HHS)	7524	FOOD AND DRUG ADMINISTRATION	223	DEPT OF HHS/FOOD AND DRUG ADMINISTRATION	999									NOT APPLICABLE		NAN	956711444	CEPHEID			956711444	CEPHEID	UNITED STATES		904 CARIBBEAN DRIVE
7523_-NONE-_HHSD2002007M19671P_0_-NONE-_0	CONT_AWD_HHSD2002007M19671P_7523_-NONE-_-NONE-	HHSD2002007M19671P	0	0					13995		13995		13995		2007-01-26	2007	2007-01-19	2007-01-19	2007-01-19			75	DEPARTMENT OF HEALTH AND HUMAN SERVICES (HHS)	7523	CENTERS FOR DISEASE CONTROL AND PREVENTION	200	DEPT OF HHS/CENTERS FOR DISEASE CONTROL	999									NOT APPLICABLE		NAN	956711444	CEPHEID			956711444	CEPHEID	USA	UNITED STATES OF AMERICA	904 CARIBBEAN DRIVE
3600_-NONE-_VA580O0018_0_-NONE-_0	CONT_AWD_VA580O0018_3600_-NONE-_-NONE-	VA580O0018	0	0					118621		118621		118621		2007-03-22	2007	2007-03-22	2007-04-30	2007-04-30			36	DEPARTMENT OF VETERANS AFFAIRS (VA)	3600	VETERANS AFFAIRS, DEPARTMENT OF	580	580-HOUSTON	999									NOT APPLICABLE		NAN	956711444	CEPHEID			956711444	CEPHEID	UNITED STATES		904 CARIBBEAN DRIVE
6800_-NONE-_EP07C000166_0_-NONE-_0	CONT_AWD_EP07C000166_6800_-NONE-_-NONE-	EP07C000166	0	0					7300.5		7300.5		7300.5		2007-04-23	2007	2007-04-23	2007-05-23	2007-05-23			68	ENVIRONMENTAL PROTECTION AGENCY (EPA)	6800	ENVIRONMENTAL PROTECTION AGENCY	CCO00	CINCINNATI PROCUREMENT OPERATIONS DIVISION (CPOD)	68	ENVIRONMENTAL PROTECTION AGENCY (EPA)	6800	ENVIRONMENTAL PROTECTION AGENCY						NOT APPLICABLE		NAN	956711444	CEPHEID			956711444	CEPHEID	UNITED STATES		904 CARIBBEAN DRIVE
1900_-NONE-_SAQMPD07M0509_0_-NONE-_0	CONT_AWD_SAQMPD07M0509_1900_-NONE-_-NONE-	SAQMPD07M0509	0	0					20799.3		20799.3		20799.3		2007-04-05	2007	2007-04-05	2009-03-02	2009-03-02			19	DEPARTMENT OF STATE (DOS)	1900	STATE, DEPARTMENT OF	AQMPD	OFFICE OF ACQUISITION MGMT - PD	999									NOT APPLICABLE		NAN	956711444	CEPHEID			956711444	CEPHEID	UNITED STATES		904 CARIBBEAN DRIVE
12K3_-NONE-_AG6197P070053_2_-NONE-_0	CONT_AWD_AG6197P070053_12K3_-NONE-_-NONE-	AG6197P070053	2	0					-4644		-4644		-4644		2007-03-05	2007	2007-03-05	2007-09-30	2007-09-30			12	DEPARTMENT OF AGRICULTURE (USDA)	12K3	ANIMAL AND PLANT HEALTH INSPECTION SERVICE	32KW	ANIMAL & PLANT HLTH INSPECT SVC	999									NOT APPLICABLE		NAN	956711444	CEPHEID			956711444	CEPHEID	UNITED STATES		904 CARIBBEAN DRIVE
3600_-NONE-_V5587P6134_0_-NONE-_0	CONT_AWD_V5587P6134_3600_-NONE-_-NONE-	V5587P6134	0	0					2475		2475		2475		2007-04-17	2007	2007-04-17	2007-04-17	2007-04-17			36	DEPARTMENT OF VETERANS AFFAIRS (VA)	3600	VETERANS AFFAIRS, DEPARTMENT OF	00558S	558S-DURHAM SMALL PURCHASE	999									NOT APPLICABLE		NAN	956711444	CEPHEID			956711444	CEPHEID	UNITED STATES		904 CARIBBEAN DRIVE
7523_-NONE-_HHSD2002007M19742P_0_-NONE-_0	CONT_AWD_HHSD2002007M19742P_7523_-NONE-_-NONE-	HHSD2002007M19742P	0	0					24768		24768		24768		2007-02-14	2007	2007-01-31	2008-02-07	2008-02-07			75	DEPARTMENT OF HEALTH AND HUMAN SERVICES (HHS)	7523	CENTERS FOR DISEASE CONTROL AND PREVENTION	200	DEPT OF HHS/CENTERS FOR DISEASE CONTROL	999									NOT APPLICABLE		NAN	956711444	CEPHEID			956711444	CEPHEID	USA	UNITED STATES OF AMERICA	904 CARIBBEAN DRIVE
3600_-NONE-_V5587P5245_0_-NONE-_0	CONT_AWD_V5587P5245_3600_-NONE-_-NONE-	V5587P5245	0	0					2025		2025		2025		2007-03-22	2007	2007-03-22	2007-03-22	2007-03-22			36	DEPARTMENT OF VETERANS AFFAIRS (VA)	3600	VETERANS AFFAIRS, DEPARTMENT OF	00558S	558S-DURHAM SMALL PURCHASE	999									NOT APPLICABLE		NAN	956711444	CEPHEID			956711444	CEPHEID	UNITED STATES		904 CARIBBEAN DRIVE
9700_-NONE-_W81XWH05P0667_P00001_-NONE-_0	CONT_AWD_W81XWH05P0667_9700_-NONE-_-NONE-	W81XWH05P0667	P00001	0					-85		0		0		2007-03-25	2007	2007-03-21	2005-05-06	2005-05-06			97	DEPARTMENT OF DEFENSE (DOD)	2100	DEPT OF THE ARMY	W81XWH	W4PZ USA MED RSCH ACQUIS ACT	97	DEPARTMENT OF DEFENSE (DOD)	2100	DEPT OF THE ARMY	W74MYF	W03K W REEDARMYINSTRSCH(WRAIR)				NOT APPLICABLE		NAN	956711444	CEPHEID			956711444	CEPHEID	UNITED STATES		904 CARIBBEAN DRIVE
12K3_-NONE-_AG6197P070053_0_-NONE-_0	CONT_AWD_AG6197P070053_12K3_-NONE-_-NONE-	AG6197P070053	0	0					0		0		0		2007-02-02	2007	2007-02-02	2007-09-30	2007-09-30			12	DEPARTMENT OF AGRICULTURE (USDA)	12K3	ANIMAL AND PLANT HEALTH INSPECTION SERVICE	32KW	ANIMAL & PLANT HLTH INSPECT SVC	999									NOT APPLICABLE		NAN	956711444	CEPHEID			956711444	CEPHEID	UNITED STATES		904 CARIBBEAN DRIVE
1900_1900_SAQMPD06FB546_2_SAQMPD06A1952_0	CONT_AWD_SAQMPD06FB546_1900_SAQMPD06A1952_1900	SAQMPD06FB546	2	0	1900	DEPARTMENT OF STATE	SAQMPD06A1952	0	0		0		0		2007-04-01	2007	2006-06-14	2007-06-30				19	DEPARTMENT OF STATE (DOS)	1900	STATE, DEPARTMENT OF	AQMPD	OFFICE OF ACQUISITION MGMT - PD	999									NOT APPLICABLE		NAN	956711444	CEPHEID			956711444	CEPHEID	UNITED STATES		904 CARIBBEAN DRIVE
3600_-NONE-_V673A70314_0_-NONE-_0	CONT_AWD_V673A70314_3600_-NONE-_-NONE-	V673A70314	0	0					5745		5745		5745		2007-04-17	2007	2007-04-17	2007-04-18	2007-04-18			36	DEPARTMENT OF VETERANS AFFAIRS (VA)	3600	VETERANS AFFAIRS, DEPARTMENT OF	00673S	673S-TAMPA SMALL PURCHASE	999									NOT APPLICABLE		NAN	956711444	CEPHEID			956711444	CEPHEID	UNITED STATES		904 CARIBBEAN DRIVE
7523_-NONE-_HHSD200200719350C_0_-NONE-_0	CONT_AWD_HHSD200200719350C_7523_-NONE-_-NONE-	HHSD200200719350C	0	0					2377340		2377340		2377340		2007-02-01	2007	2006-12-01	2007-05-31	2007-05-31			75	DEPARTMENT OF HEALTH AND HUMAN SERVICES (HHS)	7523	CENTERS FOR DISEASE CONTROL AND PREVENTION	200	DEPT OF HHS/CENTERS FOR DISEASE CONTROL	999									NOT APPLICABLE		NAN	956711444	CEPHEID			956711444	CEPHEID	USA	UNITED STATES OF AMERICA	904 CARIBBEAN DRIVE
1900_1900_SAQMPD07FA358_1_SAQMPD06A1952_0	CONT_AWD_SAQMPD07FA358_1900_SAQMPD06A1952_1900	SAQMPD07FA358	1	0	1900	DEPARTMENT OF STATE	SAQMPD06A1952	0	0		0		0		2007-04-03	2007	2007-04-01	2007-06-13				19	DEPARTMENT OF STATE (DOS)	1900	STATE, DEPARTMENT OF	AQMPD	OFFICE OF ACQUISITION MGMT - PD	999									NOT APPLICABLE		NAN	956711444	CEPHEID			956711444	CEPHEID	UNITED STATES		904 CARIBBEAN DRIVE
3600_-NONE-_V5587P4113_0_-NONE-_0	CONT_AWD_V5587P4113_3600_-NONE-_-NONE-	V5587P4113	0	0					2465		2465		2465		2007-02-20	2007	2007-02-20	2007-02-20	2007-02-20			36	DEPARTMENT OF VETERANS AFFAIRS (VA)	3600	VETERANS AFFAIRS, DEPARTMENT OF	00558S	558S-DURHAM SMALL PURCHASE	999									NOT APPLICABLE		NAN	956711444	CEPHEID			956711444	CEPHEID	UNITED STATES		904 CARIBBEAN DRIVE
1900_1900_SAQMPD07FA358_0_SAQMPD06A1952_0	CONT_AWD_SAQMPD07FA358_1900_SAQMPD06A1952_1900	SAQMPD07FA358	0	0	1900	DEPARTMENT OF STATE	SAQMPD06A1952	0	140030		140030		0		2007-04-01	2007	2007-04-01	2007-06-30				19	DEPARTMENT OF STATE (DOS)	1900	STATE, DEPARTMENT OF	AQMPD	OFFICE OF ACQUISITION MGMT - PD	999									NOT APPLICABLE		NAN	956711444	CEPHEID			956711444	CEPHEID	UNITED STATES		904 CARIBBEAN DRIVE
3600_-NONE-_V5587P4862_0_-NONE-_0	CONT_AWD_V5587P4862_3600_-NONE-_-NONE-	V5587P4862	0	0					184.55		184.55		184.55		2007-03-12	2007	2007-03-12	2007-03-12	2007-03-12			36	DEPARTMENT OF VETERANS AFFAIRS (VA)	3600	VETERANS AFFAIRS, DEPARTMENT OF	00558S	558S-DURHAM SMALL PURCHASE	999									NOT APPLICABLE		NAN	956711444	CEPHEID			956711444	CEPHEID	UNITED STATES		904 CARIBBEAN DRIVE
7523_-NONE-_HHSD2142006M19053P_1_-NONE-_0	CONT_AWD_HHSD2142006M19053P_7523_-NONE-_-NONE-	HHSD2142006M19053P	1	0					775.5		0		0		2007-01-31	2007	2007-01-25	2006-09-30	2006-09-30			75	DEPARTMENT OF HEALTH AND HUMAN SERVICES (HHS)	7523	CENTERS FOR DISEASE CONTROL AND PREVENTION	214	NIEHS SPOKANE, WASHINGTON	75	DEPARTMENT OF HEALTH AND HUMAN SERVICES (HHS)	7523	CENTERS FOR DISEASE CONTROL AND PREVENTION	214	NIEHS SPOKANE, WASHINGTON				NOT APPLICABLE		NAN	956711444	CEPHEID			956711444	CEPHEID	USA	UNITED STATES OF AMERICA	904 CARIBBEAN DRIVE
9700_-NONE-_W81XWH05P0044_P00004_-NONE-_0	CONT_AWD_W81XWH05P0044_9700_-NONE-_-NONE-	W81XWH05P0044	P00004	0					0		0		0		2007-02-06	2007	2007-02-06	2005-10-27	2005-10-27			97	DEPARTMENT OF DEFENSE (DOD)	2100	DEPT OF THE ARMY	W81XWH	W4PZ USA MED RSCH ACQUIS ACT	97	DEPARTMENT OF DEFENSE (DOD)	2100	DEPT OF THE ARMY	W74MYF	W03K W REEDARMYINSTRSCH(WRAIR)				NOT APPLICABLE		NAN	956711444	CEPHEID			956711444	CEPHEID	UNITED STATES		904 CARIBBEAN DRIVE
1330_-NONE-_DOCEU133C07SE1272_0_-NONE-_0	CONT_AWD_DOCEU133C07SE1272_1330_-NONE-_-NONE-	DOCEU133C07SE1272	0	0					4483.5		4483.5		4483.5		2007-01-25	2007	2007-01-25	2007-12-14				13	DEPARTMENT OF COMMERCE (DOC)	1330	NATIONAL OCEANIC AND ATMOSPHERIC ADMINISTRATION	000EA	EASTERN ACQUISITION DIVISION - NORFOLK	999									NOT APPLICABLE		NAN	956711444	CEPHEID			956711444	CEPHEID	UNITED STATES		904 CARIBBEAN DRIVE
3600_-NONE-_V600P76065_0_-NONE-_0	CONT_AWD_V600P76065_3600_-NONE-_-NONE-	V600P76065	0	0					174.56		174.56		174.56		2007-03-30	2007	2007-03-30	2007-03-30	2007-03-30			36	DEPARTMENT OF VETERANS AFFAIRS (VA)	3600	VETERANS AFFAIRS, DEPARTMENT OF	00262S	262S-NETWORK CONTRACT OFFICE 22 SMALL PURCHASES	999									NOT APPLICABLE		NAN	956711444	CEPHEID			956711444	CEPHEID	UNITED STATES		904 CARIBBEAN DRIVE
12K3_-NONE-_AG6197P070057_2_-NONE-_0	CONT_AWD_AG6197P070057_12K3_-NONE-_-NONE-	AG6197P070057	2	0					0		0		0		2007-04-10	2007	2007-04-10	2007-09-30	2007-09-30			12	DEPARTMENT OF AGRICULTURE (USDA)	12K3	ANIMAL AND PLANT HEALTH INSPECTION SERVICE	32KW	ANIMAL & PLANT HLTH INSPECT SVC	999									NOT APPLICABLE		NAN	956711444	CEPHEID			956711444	CEPHEID	UNITED STATES		904 CARIBBEAN DRIVE
12K3_-NONE-_AG6197P070053_1_-NONE-_0	CONT_AWD_AG6197P070053_12K3_-NONE-_-NONE-	AG6197P070053	1	0					4644		4644		4644		2007-02-02	2007	2007-02-02	2007-09-30	2007-09-30			12	DEPARTMENT OF AGRICULTURE (USDA)	12K3	ANIMAL AND PLANT HEALTH INSPECTION SERVICE	32KW	ANIMAL & PLANT HLTH INSPECT SVC	999									NOT APPLICABLE		NAN	956711444	CEPHEID			956711444	CEPHEID	UNITED STATES		904 CARIBBEAN DRIVE
12K3_-NONE-_AG6197P070057_0_-NONE-_0	CONT_AWD_AG6197P070057_12K3_-NONE-_-NONE-	AG6197P070057	0	0					0		0		0		2007-02-02	2007	2007-02-02	2007-09-30	2007-09-30			12	DEPARTMENT OF AGRICULTURE (USDA)	12K3	ANIMAL AND PLANT HEALTH INSPECTION SERVICE	32KW	ANIMAL & PLANT HLTH INSPECT SVC	999									NOT APPLICABLE		NAN	956711444	CEPHEID			956711444	CEPHEID	UNITED STATES		904 CARIBBEAN DRIVE
1434_-NONE-_ING07NWSA0024_0_-NONE-_0	CONT_AWD_ING07NWSA0024_1434_-NONE-_-NONE-	ING07NWSA0024	0	0					4740.5		4740.5		4740.5		2007-04-17	2007	2007-04-17	2007-06-30	2007-06-30			14	DEPARTMENT OF THE INTERIOR (DOI)	1434	GEOLOGICAL SURVEY	125	BRD NATIONAL WILDLIFE HEALTH CENTER (NWHC)	999									NOT APPLICABLE		NAN	956711444	CEPHEID			956711444	CEPHEID	UNITED STATES		904 CARIBBEAN DRIVE
12K3_-NONE-_AG6197P070057_1_-NONE-_0	CONT_AWD_AG6197P070057_12K3_-NONE-_-NONE-	AG6197P070057	1	0					5882.4		5882.4		5882.4		2007-02-02	2007	2007-02-02	2007-09-30	2007-09-30			12	DEPARTMENT OF AGRICULTURE (USDA)	12K3	ANIMAL AND PLANT HEALTH INSPECTION SERVICE	32KW	ANIMAL & PLANT HLTH INSPECT SVC	999									NOT APPLICABLE		NAN	956711444	CEPHEID			956711444	CEPHEID	UNITED STATES		904 CARIBBEAN DRIVE
3600_-NONE-_V600P75342_0_-NONE-_0	CONT_AWD_V600P75342_3600_-NONE-_-NONE-	V600P75342	0	0					1937.14		1937.14		1937.14		2007-03-12	2007	2007-03-12	2007-03-12	2007-03-12			36	DEPARTMENT OF VETERANS AFFAIRS (VA)	3600	VETERANS AFFAIRS, DEPARTMENT OF	00262S	262S-NETWORK CONTRACT OFFICE 22 SMALL PURCHASES	999									NOT APPLICABLE		NAN	956711444	CEPHEID			956711444	CEPHEID	UNITED STATES		904 CARIBBEAN DRIVE
1434_-NONE-_ING07ERSA0158_0_-NONE-_0	CONT_AWD_ING07ERSA0158_1434_-NONE-_-NONE-	ING07ERSA0158	0	0					44540		44540		44540		2007-01-17	2007	2007-01-17	2007-03-07	2007-03-07			14	DEPARTMENT OF THE INTERIOR (DOI)	1434	GEOLOGICAL SURVEY	4	OFFICE OF ACQUISITION AND GRANTS - RESTON	999									NOT APPLICABLE		NAN	956711444	CEPHEID			956711444	CEPHEID	UNITED STATES		904 CARIBBEAN DRIVE
[truncated: 226 more columns]

## Sheet: 2008-2020
contract_transaction_unique_key	contract_award_unique_key	award_id_piid	modification_number	transaction_number	parent_award_agency_id	parent_award_agency_name	parent_award_id_piid	parent_award_modification_number	federal_action_obligation	total_dollars_obligated	base_and_exercised_options_value	current_total_value_of_award	base_and_all_options_value	potential_total_value_of_award	disaster_emergency_fund_codes_for_overall_award	outlayed_amount_funded_by_COVID-19_supplementals_for_overall_aw	obligated_amount_funded_by_COVID-19_supplementals_for_overall_a	action_date	action_date_fiscal_year	period_of_performance_start_date	period_of_performance_current_end_date	period_of_performance_potential_end_date	ordering_period_end_date	solicitation_date	awarding_agency_code	awarding_agency_name	awarding_sub_agency_code	awarding_sub_agency_name	awarding_office_code	awarding_office_name	funding_agency_code	funding_agency_name	funding_sub_agency_code	funding_sub_agency_name	funding_office_code	funding_office_name	treasury_accounts_funding_this_award	federal_accounts_funding_this_award	object_classes_funding_this_award	program_activities_funding_this_award	foreign_funding	foreign_funding_description	sam_exception	sam_exception_description	recipient_duns	recipient_name	recipient_doing_business_as_name	cage_code	recipient_parent_duns
9700_-NONE-_W911QY20C0046_0_-NONE-_0	CONT_AWD_W911QY20C0046_9700_-NONE-_-NONE-	W911QY20C0046	0	0					32788420	38280620	32788420	38280620	41236580	41236580				2020-04-05	2020	2020-04-05	2020-09-30	2021-03-03		2020-04-03	97	DEPARTMENT OF DEFENSE (DOD)	2100	DEPT OF THE ARMY	W911QY	W6QK ACC-APG NATICK	97	DEPARTMENT OF DEFENSE (DOD)	2100	DEPT OF THE ARMY	W56XNH	W6DZ JPMO CBD JPMO MCS (06)					X	NOT APPLICABLE			956711444	CEPHEID		07YE7	24744476
9700_9700_W81K0420F1115_0_W81K0420D0008_0	CONT_AWD_W81K0420F1115_9700_W81K0420D0008_9700	W81K0420F1115	0	0	9700	DEPT OF DEFENSE	W81K0420D0008	0	12075000	12075000	12075000	12075000	12075000	12075000				2020-04-23	2020	2020-04-23	2021-04-22	2021-04-22		2020-04-21	97	DEPARTMENT OF DEFENSE (DOD)	2100	DEPT OF THE ARMY	W81K04	W40M USA HLTH CONTRACTING ACT	97	DEPARTMENT OF DEFENSE (DOD)	2100	DEPT OF THE ARMY	W45RBK	W3VY USA MEDCOM					X	NOT APPLICABLE			956711444	CEPHEID		07YE7	24744476
9700_-NONE-_W911QY20P0154_0_-NONE-_0	CONT_AWD_W911QY20P0154_9700_-NONE-_-NONE-	W911QY20P0154	0	0					9933000	10510500	9933000	10510500	12820500	12820500				2020-04-27	2020	2020-04-27	2021-03-31	2021-03-31		2020-04-24	97	DEPARTMENT OF DEFENSE (DOD)	2100	DEPT OF THE ARMY	W911QY	W6QK ACC-APG NATICK	97	DEPARTMENT OF DEFENSE (DOD)	2100	DEPT OF THE ARMY	W56XNH	W6DZ JPMO CBD JPMO MCS (06)					X	NOT APPLICABLE			956711444	CEPHEID		07YE7	24744476
9700_-NONE-_W911QY20C0046_P00002_-NONE-_0	CONT_AWD_W911QY20C0046_9700_-NONE-_-NONE-	W911QY20C0046	P00002	0					4671100	38280620	4671100	38280620	0	41236580				2020-04-24	2020	2020-04-05	2021-06-30	2021-06-30		2020-04-03	97	DEPARTMENT OF DEFENSE (DOD)	2100	DEPT OF THE ARMY	W911QY	W6QK ACC-APG NATICK	97	DEPARTMENT OF DEFENSE (DOD)	2100	DEPT OF THE ARMY	W56XNH	W6DZ JPMO CBD JPMO MCS (06)					X	NOT APPLICABLE			956711444	CEPHEID		07YE7	24744476
3600_3600_36C77620N0067_0_36C77620D0002_0	CONT_AWD_36C77620N0067_3600_36C77620D0002_3600	36C77620N0067	0	0	3600	VETERANS AFFAIRS, DEPARTMENT OF	36C77620D0002	0	4152455	4152455	4152455	4152455	4152455	4152455				2020-06-05	2020	2020-06-05	2020-06-30	2020-06-30		2020-06-05	36	DEPARTMENT OF VETERANS AFFAIRS (VA)	3600	VETERANS AFFAIRS, DEPARTMENT OF	36C776	PCAC HEALTH INFORMATION	36	DEPARTMENT OF VETERANS AFFAIRS (VA)	3600	VETERANS AFFAIRS, DEPARTMENT OF	36C776	PCAC HEALTH INFORMATION					X	NOT APPLICABLE			956711444	CEPHEID		07YE7	24744476
3600_3600_36C77620N0086_0_36C77620D0002_0	CONT_AWD_36C77620N0086_3600_36C77620D0002_3600	36C77620N0086	0	0	3600	VETERANS AFFAIRS, DEPARTMENT OF	36C77620D0002	0	4088000	4088000	4088000	4088000	4088000	4088000				2020-07-27	2020	2020-08-01	2020-08-31	2020-08-31		2020-07-27	36	DEPARTMENT OF VETERANS AFFAIRS (VA)	3600	VETERANS AFFAIRS, DEPARTMENT OF	36C776	PCAC HEALTH INFORMATION	36	DEPARTMENT OF VETERANS AFFAIRS (VA)	3600	VETERANS AFFAIRS, DEPARTMENT OF	36C776	PCAC HEALTH INFORMATION					X	NOT APPLICABLE			956711444	CEPHEID		07YE7	24744476
3600_3600_36C77620N0074_0_36C77620D0002_0	CONT_AWD_36C77620N0074_3600_36C77620D0002_3600	36C77620N0074	0	0	3600	VETERANS AFFAIRS, DEPARTMENT OF	36C77620D0002	0	4088000	4088000	4088000	4088000	4088000	4088000				2020-07-07	2020	2020-07-01	2020-07-31	2020-07-31		2020-07-01	36	DEPARTMENT OF VETERANS AFFAIRS (VA)	3600	VETERANS AFFAIRS, DEPARTMENT OF	36C776	PCAC HEALTH INFORMATION	36	DEPARTMENT OF VETERANS AFFAIRS (VA)	3600	VETERANS AFFAIRS, DEPARTMENT OF	36C776	PCAC HEALTH INFORMATION					X	NOT APPLICABLE			956711444	CEPHEID		07YE7	24744476
3600_3600_36C77620N0047_0_36C77620D0002_0	CONT_AWD_36C77620N0047_3600_36C77620D0002_3600	36C77620N0047	0	0	3600	VETERANS AFFAIRS, DEPARTMENT OF	36C77620D0002	0	3638035	3638035	3638035	3638035	3638035	3638035				2020-04-20	2020	2020-04-15	2020-05-31	2020-05-31		2020-04-20	36	DEPARTMENT OF VETERANS AFFAIRS (VA)	3600	VETERANS AFFAIRS, DEPARTMENT OF	36C776	PCAC HEALTH INFORMATION	36	DEPARTMENT OF VETERANS AFFAIRS (VA)	3600	VETERANS AFFAIRS, DEPARTMENT OF	36C776	PCAC HEALTH INFORMATION					X	NOT APPLICABLE			956711444	CEPHEID		07YE7	24744476
7505_-NONE-_75A50120P00076_0_-NONE-_0	CONT_AWD_75A50120P00076_7505_-NONE-_-NONE-	75A50120P00076	0	0					2251620	2251620	2251620	2251620	2251620	2251620	N: Emergency P.L. 116-136	1866620	2251620	2020-04-30	2020	2020-04-30	2020-06-20	2020-06-20		2020-04-24	75	DEPARTMENT OF HEALTH AND HUMAN SERVICES (HHS)	7505	OFFICE OF ASSISTANT SECRETARY FOR PREPAREDNESS AND RESPONSE	75A501	OFFICE OF ACQ&MGMT POLICY	75	DEPARTMENT OF HEALTH AND HUMAN SERVICES (HHS)	7505	OFFICE OF ASSISTANT SECRETARY FOR PREPAREDNESS AND RESPONSE	75A501	OFFICE OF ACQ&MGMT POLICY	075-2020/2024-0140-000	075-0140	260: Supplies and materials		X	NOT APPLICABLE			956711444	CEPHEID		07YE7	24744476
9700_-NONE-_W911QY20P0119_0_-NONE-_0	CONT_AWD_W911QY20P0119_9700_-NONE-_-NONE-	W911QY20P0119	0	0					2.14996e+06	2.14961e+06	2.14996e+06	2.14961e+06	2.14996e+06	2.14961e+06				2020-03-23	2020	2020-03-23	2020-06-30	2020-06-30		2020-03-23	97	DEPARTMENT OF DEFENSE (DOD)	2100	DEPT OF THE ARMY	W911QY	W6QK ACC-APG NATICK	97	DEPARTMENT OF DEFENSE (DOD)	2100	DEPT OF THE ARMY	W56XNH	W6DZ JPMO CBD JPMO MCS (06)	021-2019/2021-2035-000	021-2035	260: Supplies and materials		X	NOT APPLICABLE			956711444	CEPHEID		07YE7	24744476
3600_3600_VA25513J3219_0_VA25512A0015_0	CONT_AWD_VA25513J3219_3600_VA25512A0015_3600	VA25513J3219	0	0	3600	DEPARTMENT OF VETERANS AFFAIRS	VA25512A0015	2	1.83172e+06		1.83172e+06		1.83172e+06					2013-06-27	2013	2013-07-01	2014-06-30	2017-06-30			36	DEPARTMENT OF VETERANS AFFAIRS (VA)	3600	VETERANS AFFAIRS, DEPARTMENT OF	255	255-NETWORK CONTRACT OFFICE 15	36	DEPARTMENT OF VETERANS AFFAIRS (VA)	3600	VETERANS AFFAIRS, DEPARTMENT OF	255	255-NETWORK CONTRACT OFFICE 15						NOT APPLICABLE		NAN	956711444	CEPHEID			956711444
3600_3600_36C26220N0128_0_36C26218A0032_0	CONT_AWD_36C26220N0128_3600_36C26218A0032_3600	36C26220N0128	0	0	3600	VETERANS AFFAIRS, DEPARTMENT OF	36C26218A0032	0	1.7729e+06	1.7729e+06	1.7729e+06	1.7729e+06	1.7729e+06	1.7729e+06				2019-10-16	2020	2019-10-16	2020-09-30	2020-09-30			36	DEPARTMENT OF VETERANS AFFAIRS (VA)	3600	VETERANS AFFAIRS, DEPARTMENT OF	36C262	262-NETWORK CONTRACT OFC 22(00262)	36	DEPARTMENT OF VETERANS AFFAIRS (VA)	3600	VETERANS AFFAIRS, DEPARTMENT OF	36C498	496-DES PACIFIC HLTHCARE NET(00498)					X	NOT APPLICABLE			956711444	CEPHEID		07YE7	24744476
7505_-NONE-_75A50120C00149_0_-NONE-_0	CONT_AWD_75A50120C00149_7505_-NONE-_-NONE-	75A50120C00149	0	0					1.6846e+06	1.6846e+06	1.6846e+06	1.6846e+06	1.6846e+06	1.6846e+06				2020-07-21	2020	2020-07-21	2020-09-26	2020-09-26		2020-06-19	75	DEPARTMENT OF HEALTH AND HUMAN SERVICES (HHS)	7505	OFFICE OF ASSISTANT SECRETARY FOR PREPAREDNESS AND RESPONSE	75A501	OFFICE OF ACQ&MGMT POLICY	75	DEPARTMENT OF HEALTH AND HUMAN SERVICES (HHS)	7505	OFFICE OF ASSISTANT SECRETARY FOR PREPAREDNESS AND RESPONSE	75A501	OFFICE OF ACQ&MGMT POLICY					X	NOT APPLICABLE			956711444	CEPHEID		07YE7	24744476
3600_3600_36C26219N1068_0_36C26218A0032_0	CONT_AWD_36C26219N1068_3600_36C26218A0032_3600	36C26219N1068	0	0	3600	VETERANS AFFAIRS, DEPARTMENT OF	36C26218A0032	0	1600000	1600000	1600000	1600000	1600000	1600000				2019-09-24	2019	2019-09-28	2020-09-27	2020-09-27			36	DEPARTMENT OF VETERANS AFFAIRS (VA)	3600	VETERANS AFFAIRS, DEPARTMENT OF	36C262	262-NETWORK CONTRACT OFC 22(00262)	36	DEPARTMENT OF VETERANS AFFAIRS (VA)	3600	VETERANS AFFAIRS, DEPARTMENT OF	36C498	496-DES PACIFIC HLTHCARE NET(00498)					X	NOT APPLICABLE			956711444	CEPHEID		07YE7	24744476
3600_3600_36C26218N7568_0_36C26218A0032_0	CONT_AWD_36C26218N7568_3600_36C26218A0032_3600	36C26218N7568	0	0	3600	VETERANS AFFAIRS, DEPARTMENT OF	36C26218A0032	0	1598557	1748557	1598557	1748557	1598557	1748557				2018-09-25	2018	2018-09-28	2019-09-27	2019-09-27			36	DEPARTMENT OF VETERANS AFFAIRS (VA)	3600	VETERANS AFFAIRS, DEPARTMENT OF	36C262	262-NETWORK CONTRACT OFC 22(00262)	36	DEPARTMENT OF VETERANS AFFAIRS (VA)	3600	VETERANS AFFAIRS, DEPARTMENT OF	36C664	664-SAN DIEGO HEALTHCARE SYS(00664)					X	NOT APPLICABLE			956711444	CEPHEID		07YE7	24744476
3600_-NONE-_36C26320P0653_0_-NONE-_0	CONT_AWD_36C26320P0653_3600_-NONE-_-NONE-	36C26320P0653	0	0					1.54296e+06	1.54296e+06	1.54296e+06	1.54296e+06	1.54296e+06	1.54296e+06				2020-06-05	2020	2020-06-05	2020-09-01	2020-09-01			36	DEPARTMENT OF VETERANS AFFAIRS (VA)	3600	VETERANS AFFAIRS, DEPARTMENT OF	36C263	263-NCO 23 CONSOLIDATE CONTR(00263)	36	DEPARTMENT OF VETERANS AFFAIRS (VA)	3600	VETERANS AFFAIRS, DEPARTMENT OF	36C618	618-MINNEAPOLIS VA MED CTR (00618)					X	NOT APPLICABLE			956711444	CEPHEID		07YE7	24744476
3600_3600_VA25514J4359_0_VA25512A0015_0	CONT_AWD_VA25514J4359_3600_VA25512A0015_3600	VA25514J4359	0	0	3600	DEPARTMENT OF VETERANS AFFAIRS	VA25512A0015	P00005	1.53429e+06		1.53429e+06		1.53429e+06					2014-07-01	2014	2014-07-01	2015-06-30	2017-06-30			36	DEPARTMENT OF VETERANS AFFAIRS (VA)	3600	VETERANS AFFAIRS, DEPARTMENT OF	255	255-NETWORK CONTRACT OFFICE 15	36	DEPARTMENT OF VETERANS AFFAIRS (VA)	3600	VETERANS AFFAIRS, DEPARTMENT OF	255	255-NETWORK CONTRACT OFFICE 15						NOT APPLICABLE		NAN	956711444	CEPHEID			956711444
3600_3600_36C24220N0077_0_36C24219D0080_0	CONT_AWD_36C24220N0077_3600_36C24219D0080_3600	36C24220N0077	0	0	3600	VETERANS AFFAIRS, DEPARTMENT OF	36C24219D0080	0	1491132	1491132	1491132	1491132	1491132	1491132				2019-10-01	2020	2019-10-01	2020-09-30	2024-09-30		2019-02-25	36	DEPARTMENT OF VETERANS AFFAIRS (VA)	3600	VETERANS AFFAIRS, DEPARTMENT OF	36C242	242-NETWORK CONTRACT OFC 02(00242)	36	DEPARTMENT OF VETERANS AFFAIRS (VA)	3600	VETERANS AFFAIRS, DEPARTMENT OF	36C242	242-NETWORK CONTRACT OFC 02(00242)					X	NOT APPLICABLE			956711444	CEPHEID		07YE7	24744476
3600_3600_VA25513J0869_0_VA25512A0015_0	CONT_AWD_VA25513J0869_3600_VA25512A0015_3600	VA25513J0869	0	0	3600	DEPARTMENT OF VETERANS AFFAIRS	VA25512A0015	P00003	1.45043e+06		1.45043e+06		1.45043e+06					2012-10-01	2013	2012-10-01	2013-06-30	2017-06-30			36	DEPARTMENT OF VETERANS AFFAIRS (VA)	3600	VETERANS AFFAIRS, DEPARTMENT OF	255	255-NETWORK CONTRACT OFFICE 15	36	DEPARTMENT OF VETERANS AFFAIRS (VA)	3600	VETERANS AFFAIRS, DEPARTMENT OF	255	255-NETWORK CONTRACT OFFICE 15						NOT APPLICABLE		NAN	956711444	CEPHEID			956711444
3600_3600_36C24620N0187_0_VA24616A0017_0	CONT_AWD_36C24620N0187_3600_VA24616A0017_3600	36C24620N0187	0	0	3600	VETERANS AFFAIRS, DEPARTMENT OF	VA24616A0017	0	1.45029e+06	1.45029e+06	1.45029e+06	1.45029e+06	1.45029e+06	1.45029e+06				2019-10-01	2020	2019-10-01	2020-09-30	2020-09-30			36	DEPARTMENT OF VETERANS AFFAIRS (VA)	3600	VETERANS AFFAIRS, DEPARTMENT OF	36C246	246-NETWORK CONTRACTING OFFICE 6	36	DEPARTMENT OF VETERANS AFFAIRS (VA)	3600	VETERANS AFFAIRS, DEPARTMENT OF	36C246	246-NETWORK CONTRACTING OFFICE 6					X	NOT APPLICABLE			956711444	CEPHEID		07YE7	24744476
3600_3600_36C26220N0888_0_36C26218A0032_0	CONT_AWD_36C26220N0888_3600_36C26218A0032_3600	36C26220N0888	0	0	3600	VETERANS AFFAIRS, DEPARTMENT OF	36C26218A0032	0	1400000	1400000	1400000	1400000	1400000	1400000				2020-08-06	2020	2020-09-28	2021-09-27	2021-09-27			36	DEPARTMENT OF VETERANS AFFAIRS (VA)	3600	VETERANS AFFAIRS, DEPARTMENT OF	36C262	262-NETWORK CONTRACT OFC 22(00262)	36	DEPARTMENT OF VETERANS AFFAIRS (VA)	3600	VETERANS AFFAIRS, DEPARTMENT OF	36C498	496-DES PACIFIC HLTHCARE NET(00498)					X	NOT APPLICABLE			956711444	CEPHEID		07YE7	24744476
3600_-NONE-_VA69DP0168_1_-NONE-_0	CONT_AWD_VA69DP0168_3600_-NONE-_-NONE-	VA69DP0168	1	0					1.37584e+06		1.37584e+06		0					2007-10-01	2008	2007-10-01	2008-09-30	2008-09-30			36	DEPARTMENT OF VETERANS AFFAIRS (VA)	3600	VETERANS AFFAIRS, DEPARTMENT OF	0069D	69D-NETWORK CONTRACT OFFICE 12	999											NOT APPLICABLE		NAN	956711444	CEPHEID			956711444
3600_-NONE-_VA248P1492_P00014_-NONE-_0	CONT_AWD_VA248P1492_3600_-NONE-_-NONE-	VA248P1492	P00014	0				0	1.34761e+06		1.34761e+06		600898					2014-09-25	2014	2014-08-01	2015-07-31	2015-07-31			36	DEPARTMENT OF VETERANS AFFAIRS (VA)	3600	VETERANS AFFAIRS, DEPARTMENT OF	248	248-NETWORK CONTRACT OFFICE 8	36	DEPARTMENT OF VETERANS AFFAIRS (VA)	3600	VETERANS AFFAIRS, DEPARTMENT OF	573	573-NF/SG VETERANS HEALTH SYSTEM						NOT APPLICABLE		NAN	956711444	CEPHEID			956711444
3600_-NONE-_36C25220C0031_0_-NONE-_0	CONT_AWD_36C25220C0031_3600_-NONE-_-NONE-	36C25220C0031	0	0					1.32527e+06	796882	1.32527e+06	796882	2672128	2.14374e+06				2019-10-01	2020	2019-10-01	2020-09-30	2021-09-30			36	DEPARTMENT OF VETERANS AFFAIRS (VA)	3600	VETERANS AFFAIRS, DEPARTMENT OF	36C252	69D-NETWORK CONTRACT OFC 12(0069D)	36	DEPARTMENT OF VETERANS AFFAIRS (VA)	3600	VETERANS AFFAIRS, DEPARTMENT OF	36C252	69D-NETWORK CONTRACT OFC 12(0069D)					X	NOT APPLICABLE			956711444	CEPHEID		07YE7	24744476
3600_3600_36C24619N0086_0_VA24616A0017_0	CONT_AWD_36C24619N0086_3600_VA24616A0017_3600	36C24619N0086	0	0	3600	VETERANS AFFAIRS, DEPARTMENT OF	VA24616A0017	0	1.28116e+06	1.28116e+06	1.28116e+06	1.28116e+06	2339342	2339342				2018-10-01	2019	2018-10-01	2019-09-30	2020-09-30			36	DEPARTMENT OF VETERANS AFFAIRS (VA)	3600	VETERANS AFFAIRS, DEPARTMENT OF	36C246	246-NETWORK CONTRACTING FUNDING	36	DEPARTMENT OF VETERANS AFFAIRS (VA)	3600	VETERANS AFFAIRS, DEPARTMENT OF	36C246	246-NETWORK CONTRACTING FUNDING					X	NOT APPLICABLE			956711444	CEPHEID		07YE7	24744476
3600_3600_VA25517J2639_0_VA25517A0007_0	CONT_AWD_VA25517J2639_3600_VA25517A0007_3600	VA25517J2639	0	0	3600	VETERANS AFFAIRS, DEPARTMENT OF	VA25517A0007	0	1.26252e+06		1.26252e+06		6.1784e+06					2017-03-08	2017	2017-07-01	2018-06-30	2022-06-30			36	DEPARTMENT OF VETERANS AFFAIRS (VA)	3600	VETERANS AFFAIRS, DEPARTMENT OF	36C255	255-NETWORK CONTRACT OFC 15(00255)	36	DEPARTMENT OF VETERANS AFFAIRS (VA)	3600	VETERANS AFFAIRS, DEPARTMENT OF	36C255	255-NETWORK CONTRACT OFC 15(00255)					X	NOT APPLICABLE			956711444	CEPHEID			956711444
3600_3600_36C25520N0369_0_36C25519D0037_0	CONT_AWD_36C25520N0369_3600_36C25519D0037_3600	36C25520N0369	0	0	3600	VETERANS AFFAIRS, DEPARTMENT OF	36C25519D0037	0	1.24874e+06	1.24874e+06	1.24874e+06	1.24874e+06	1.24874e+06	1.24874e+06				2020-07-27	2020	2020-08-01	2021-07-31	2021-07-31		2019-06-27	36	DEPARTMENT OF VETERANS AFFAIRS (VA)	3600	VETERANS AFFAIRS, DEPARTMENT OF	36C255	255-NETWORK CONTRACT OFC 15(00255)	36	DEPARTMENT OF VETERANS AFFAIRS (VA)	3600	VETERANS AFFAIRS, DEPARTMENT OF	36C589	589 KAN WESTERN ORBIT					X	NOT APPLICABLE			956711444	CEPHEID		07YE7	24744476
3600_3600_VA69D17F3236_P00009_V797P5967X_0	CONT_AWD_VA69D17F3236_3600_V797P5967X_3600	VA69D17F3236	P00009	0	3600	VETERANS AFFAIRS, DEPARTMENT OF	V797P5967X	P00013	1.17765e+06	2.77957e+06	1.17765e+06	2.77957e+06	66717.6	2.77957e+06				2018-10-03	2019	2018-10-03	2019-09-30	2019-09-30			36	DEPARTMENT OF VETERANS AFFAIRS (VA)	3600	VETERANS AFFAIRS, DEPARTMENT OF	36C252	69D-NETWORK CONTRACT OFC 12(0069D)	36	DEPARTMENT OF VETERANS AFFAIRS (VA)	3600	VETERANS AFFAIRS, DEPARTMENT OF	36C252	69D-NETWORK CONTRACT OFC 12(0069D)					X	NOT APPLICABLE			956711444	CEPHEID		07YE7	24744476
3600_4730_VA24817F3194_P00006_GS07F0597T_0	CONT_AWD_VA24817F3194_3600_GS07F0597T_4730	VA24817F3194	P00006	0	4730	FEDERAL ACQUISITION SERVICE	GS07F0597T	AY0028	1.1709e+06	3.26784e+06	1.1709e+06	3.32072e+06	1.1709e+06	6.63147e+06				2019-10-01	2020	2019-10-01	2020-09-30	2022-09-30			36	DEPARTMENT OF VETERANS AFFAIRS (VA)	3600	VETERANS AFFAIRS, DEPARTMENT OF	36C248	248-NETWORK CONTRACT OFC 8(00248)	36	DEPARTMENT OF VETERANS AFFAIRS (VA)	3600	VETERANS AFFAIRS, DEPARTMENT OF	36C548	548-WEST PALM (00548)(36C548)					X	NOT APPLICABLE			956711444	CEPHEID		07YE7	24744476
3600_4730_VA24817F3194_P00001_GS07F0597T_0	CONT_AWD_VA24817F3194_3600_GS07F0597T_4730	VA24817F3194	P00001	0	4730	FEDERAL ACQUISITION SERVICE	GS07F0597T	PO0016ADDRESSCHG	1.12121e+06	1.12121e+06	1.12121e+06	1.12121e+06	0	5.60605e+06				2017-10-17	2018	2017-10-01	2018-09-30	2018-09-30			36	DEPARTMENT OF VETERANS AFFAIRS (VA)	3600	VETERANS AFFAIRS, DEPARTMENT OF	36C248	248-NETWORK CONTRACT OFC 8(00248)	36	DEPARTMENT OF VETERANS AFFAIRS (VA)	3600	VETERANS AFFAIRS, DEPARTMENT OF	36C548	548-WEST PALM (00548)(36C548)					X	NOT APPLICABLE			956711444	CEPHEID		07YE7	24744476
3600_4730_VA24817F3194_P00002_GS07F0597T_0	CONT_AWD_VA24817F3194_3600_GS07F0597T_4730	VA24817F3194	P00002	0	4730	FEDERAL ACQUISITION SERVICE	GS07F0597T	PO0016ADDRESSCHG	1.12121e+06	2.24242e+06	1.17409e+06	2.2953e+06	0	5.60605e+06				2018-09-19	2018	2018-10-01	2019-09-30	2022-09-30			36	DEPARTMENT OF VETERANS AFFAIRS (VA)	3600	VETERANS AFFAIRS, DEPARTMENT OF	36C248	248-NETWORK CONTRACT OFC 8(00248)	36	DEPARTMENT OF VETERANS AFFAIRS (VA)	3600	VETERANS AFFAIRS, DEPARTMENT OF	36C548	548-WEST PALM (00548)(36C548)					X	NOT APPLICABLE			956711444	CEPHEID		07YE7	24744476
3600_3600_36C25519N0375_0_36C25519D0037_0	CONT_AWD_36C25519N0375_3600_36C25519D0037_3600	36C25519N0375	0	0	3600	VETERANS AFFAIRS, DEPARTMENT OF	36C25519D0037	0	1.1074e+06	1.1074e+06	1.1074e+06	1.1074e+06	1.1074e+06	1.1074e+06				2019-08-01	2019	2019-08-01	2020-07-31	2020-07-31		2019-07-03	36	DEPARTMENT OF VETERANS AFFAIRS (VA)	3600	VETERANS AFFAIRS, DEPARTMENT OF	36C255	255-NETWORK CONTRACT OFC 15(00255)	36	DEPARTMENT OF VETERANS AFFAIRS (VA)	3600	VETERANS AFFAIRS, DEPARTMENT OF	36C589	589 KAN WESTERN ORBIT					X	NOT APPLICABLE			956711444	CEPHEID		07YE7	24744476
3600_3600_VA25515J3927_0_VA25512A0015_0	CONT_AWD_VA25515J3927_3600_VA25512A0015_3600	VA25515J3927	0	0	3600	DEPARTMENT OF VETERANS AFFAIRS	VA25512A0015	P00007	1.10374e+06		7.63503e+06		7.63503e+06					2015-06-18	2015	2015-07-01	2016-06-30	2017-06-30			36	DEPARTMENT OF VETERANS AFFAIRS (VA)	3600	VETERANS AFFAIRS, DEPARTMENT OF	255	255-NETWORK CONTRACT OFFICE 15	36	DEPARTMENT OF VETERANS AFFAIRS (VA)	3600	VETERANS AFFAIRS, DEPARTMENT OF	255	255-NETWORK CONTRACT OFFICE 15						NOT APPLICABLE		NAN	956711444	CEPHEID			956711444
3600_3600_VA69D17F3236_P00006_V797P5967X_0	CONT_AWD_VA69D17F3236_3600_V797P5967X_3600	VA69D17F3236	P00006	0	3600	VETERANS AFFAIRS, DEPARTMENT OF	V797P5967X	P00013	1.08221e+06	1.59115e+06	1.08221e+06	1.59115e+06	0	2.70208e+06				2017-10-03	2018	2017-10-03	2018-09-30	2019-09-30			36	DEPARTMENT OF VETERANS AFFAIRS (VA)	3600	VETERANS AFFAIRS, DEPARTMENT OF	36C252	69D-NETWORK CONTRACT OFC 12(0069D)	36	DEPARTMENT OF VETERANS AFFAIRS (VA)	3600	VETERANS AFFAIRS, DEPARTMENT OF	36C252	69D-NETWORK CONTRACT OFC 12(0069D)					X	NOT APPLICABLE			956711444	CEPHEID			24744476
3600_-NONE-_VA248P1492_P00011_-NONE-_0	CONT_AWD_VA248P1492_3600_-NONE-_-NONE-	VA248P1492	P00011	0				0	1.05879e+06		4817322		4817322					2013-07-30	2013	2013-08-01	2014-07-31	2015-07-31			36	DEPARTMENT OF VETERANS AFFAIRS (VA)	3600	VETERANS AFFAIRS, DEPARTMENT OF	248	248-NETWORK CONTRACT OFFICE 8	36	DEPARTMENT OF VETERANS AFFAIRS (VA)	3600	VETERANS AFFAIRS, DEPARTMENT OF	573	573-NF/SG VETERANS HEALTH SYSTEM						NOT APPLICABLE		NAN	956711444	CEPHEID			956711444
3600_-NONE-_VA248P1492_P00010_-NONE-_0	CONT_AWD_VA248P1492_3600_-NONE-_-NONE-	VA248P1492	P00010	0				0	1.02445e+06		1.02445e+06		0					2012-08-01	2012	2012-08-01	2013-07-31	2013-07-31			36	DEPARTMENT OF VETERANS AFFAIRS (VA)	3600	VETERANS AFFAIRS, DEPARTMENT OF	573	573-NF/SG VETERANS HEALTH SYSTEM	36	DEPARTMENT OF VETERANS AFFAIRS (VA)	3600	VETERANS AFFAIRS, DEPARTMENT OF	573	573-NF/SG VETERANS HEALTH SYSTEM						NOT APPLICABLE		NAN	956711444	CEPHEID			956711444
3600_3600_VA25516J3534_0_VA25512A0015_0	CONT_AWD_VA25516J3534_3600_VA25512A0015_3600	VA25516J3534	0	0	3600	VETERANS AFFAIRS, DEPARTMENT OF	VA25512A0015	P00008	982613		982613		982613					2016-06-15	2016	2016-07-01	2017-06-30	2017-06-30			36	DEPARTMENT OF VETERANS AFFAIRS (VA)	3600	VETERANS AFFAIRS, DEPARTMENT OF	36C255	255-NETWORK CONTRACT OFC 15(00255)	36	DEPARTMENT OF VETERANS AFFAIRS (VA)	3600	VETERANS AFFAIRS, DEPARTMENT OF	36C255	255-NETWORK CONTRACT OFC 15(00255)					X	NOT APPLICABLE			956711444	CEPHEID			956711444
3600_-NONE-_VA248P1492_0_-NONE-_0	CONT_AWD_VA248P1492_3600_-NONE-_-NONE-	VA248P1492	0	0				0	963464		963464		4817320					2010-06-16	2010	2010-06-01	2013-06-30	2013-06-30			36	DEPARTMENT OF VETERANS AFFAIRS (VA)	3600	VETERANS AFFAIRS, DEPARTMENT OF	573	573-NF/SG VETERANS HEALTH SYSTEM	36	DEPARTMENT OF VETERANS AFFAIRS (VA)	3600	VETERANS AFFAIRS, DEPARTMENT OF	573	573-NF/SG VETERANS HEALTH SYSTEM						NOT APPLICABLE		NAN	956711444	CEPHEID			956711444
3600_3600_VA24116J2152_0_V797P5967X_0	CONT_AWD_VA24116J2152_3600_V797P5967X_3600	VA24116J2152	0	0	3600	VETERANS AFFAIRS, DEPARTMENT OF	V797P5967X	P00013	956060		956060		956060					2016-09-22	2016	2016-10-01	2017-09-17	2017-09-17			36	DEPARTMENT OF VETERANS AFFAIRS (VA)	3600	VETERANS AFFAIRS, DEPARTMENT OF	36C241	241-NETWORK CONTRACT OFC 01(00241)	36	DEPARTMENT OF VETERANS AFFAIRS (VA)	3600	VETERANS AFFAIRS, DEPARTMENT OF	36C241	241-NETWORK CONTRACT OFC 01(00241)					X	NOT APPLICABLE			956711444	CEPHEID			956711444
7523_-NONE-_HHSD200200719350C_2_-NONE-_0	CONT_AWD_HHSD200200719350C_7523_-NONE-_-NONE-	HHSD200200719350C	2	0					936619		3313959		3313959					2008-05-12	2008	2008-04-24	2008-05-15	2008-05-15			75	DEPARTMENT OF HEALTH AND HUMAN SERVICES (HHS)	7523	CENTERS FOR DISEASE CONTROL AND PREVENTION	200	DEPT OF HHS/CENTERS FOR DISEASE CONTROL	999											NOT APPLICABLE		NAN	956711444	CEPHEID			956711444
3600_3600_VA523C28150_0_VA241BP0089_0	CONT_AWD_VA523C28150_3600_VA241BP0089_3600	VA523C28150	0	0	3600	DEPARTMENT OF VETERANS AFFAIRS	VA241BP0089	3	928260		928260		928260					2011-10-01	2012	2011-10-01	2012-09-30	2012-09-30			36	DEPARTMENT OF VETERANS AFFAIRS (VA)	3600	VETERANS AFFAIRS, DEPARTMENT OF	241	241-NETWORK CONTRACT OFFICE 01	36	DEPARTMENT OF VETERANS AFFAIRS (VA)	3600	VETERANS AFFAIRS, DEPARTMENT OF	523	523-BOSTON						NOT APPLICABLE		NAN	956711444	CEPHEID			956711444
3600_3600_36C24119N0012_0_36C24118A0001_0	CONT_AWD_36C24119N0012_3600_36C24118A0001_3600	36C24119N0012	0	0	3600	VETERANS AFFAIRS, DEPARTMENT OF	36C24118A0001	P00006	927210	942046	927210	942046	927210	942046				2018-10-01	2019	2018-10-01	2019-09-30	2019-09-30			36	DEPARTMENT OF VETERANS AFFAIRS (VA)	3600	VETERANS AFFAIRS, DEPARTMENT OF	36C241	241-NETWORK CONTRACT OFC 01(00241)	36	DEPARTMENT OF VETERANS AFFAIRS (VA)	3600	VETERANS AFFAIRS, DEPARTMENT OF	36C241	241-NETWORK CONTRACT OFC 01(00241)					X	NOT APPLICABLE			956711444	CEPHEID		07YE7	24744476
3600_3600_36C25518N3035_0_VA25517A0007_0	CONT_AWD_36C25518N3035_3600_VA25517A0007_3600	36C25518N3035	0	0	3600	VETERANS AFFAIRS, DEPARTMENT OF	VA25517A0007	P00004	906570	906570	906570	906570	906570	906570				2018-06-28	2018	2018-07-01	2019-06-30	2022-05-31			36	DEPARTMENT OF VETERANS AFFAIRS (VA)	3600	VETERANS AFFAIRS, DEPARTMENT OF	36C255	255-NETWORK CONTRACT OFC 15(00255)	36	DEPARTMENT OF VETERANS AFFAIRS (VA)	3600	VETERANS AFFAIRS, DEPARTMENT OF	36C589	589 KAN WESTERN ORBIT					X	NOT APPLICABLE			956711444	CEPHEID		07YE7	24744476
3600_-NONE-_VA24316A0020_0_-NONE-_-NONE-	CONT_IDV_VA24316A0020_3600	VA24316A0020	0		3600	VETERANS AFFAIRS, DEPARTMENT OF	V797P5967X	P00013	899094	810358			899094	1.01489e+06				2016-06-29	2016	2016-06-29			2018-03-30		36	DEPARTMENT OF VETERANS AFFAIRS (VA)	3600	VETERANS AFFAIRS, DEPARTMENT OF	36C243	243-NTWRK CNTNG FUND OFC 03(00243	36	DEPARTMENT OF VETERANS AFFAIRS (VA)	3600	VETERANS AFFAIRS, DEPARTMENT OF	36C243	243-NTWRK CNTNG FUND OFC 03(00243					X	NOT APPLICABLE			956711444	CEPHEID			956711444
3600_3600_36C24118N0038_0_36C24118A0001_0	CONT_AWD_36C24118N0038_3600_36C24118A0001_3600	36C24118N0038	0	0	3600	VETERANS AFFAIRS, DEPARTMENT OF	36C24118A0001	0	889250	898284	889250	898284	4.21952e+06	4.22856e+06				2017-10-20	2018	2017-10-20	2018-10-19	2022-10-19			36	DEPARTMENT OF VETERANS AFFAIRS (VA)	3600	VETERANS AFFAIRS, DEPARTMENT OF	36C241	241-NETWORK CONTRACT OFC 01(00241)	36	DEPARTMENT OF VETERANS AFFAIRS (VA)	3600	VETERANS AFFAIRS, DEPARTMENT OF	36C241	241-NETWORK CONTRACT OFC 01(00241)					X	NOT APPLICABLE			956711444	CEPHEID		07YE7	24744476
3600_3600_VA25713J1106_0_V797P5967X_0	CONT_AWD_VA25713J1106_3600_V797P5967X_3600	VA25713J1106	0	0	3600	DEPARTMENT OF VETERANS AFFAIRS	V797P5967X	P00013	884880		884880		884880					2012-10-01	2013	2012-10-01	2013-09-30	2013-09-30			36	DEPARTMENT OF VETERANS AFFAIRS (VA)	3600	VETERANS AFFAIRS, DEPARTMENT OF	257	257-NETWORK CONTRACT OFFICE 17	36	DEPARTMENT OF VETERANS AFFAIRS (VA)	3600	VETERANS AFFAIRS, DEPARTMENT OF	674	674-TEMPLE						NOT APPLICABLE		NAN	956711444	CEPHEID			956711444
3600_3600_VA523C18149_0_VA241BP0089_0	CONT_AWD_VA523C18149_3600_VA241BP0089_3600	VA523C18149	0	0	3600	DEPARTMENT OF VETERANS AFFAIRS	VA241BP0089	3	881820		881820		881820					2010-10-05	2011	2010-10-05	2011-09-30	2011-09-30			36	DEPARTMENT OF VETERANS AFFAIRS (VA)	3600	VETERANS AFFAIRS, DEPARTMENT OF	241	241-NETWORK CONTRACT OFFICE 01	36	DEPARTMENT OF VETERANS AFFAIRS (VA)	3600	VETERANS AFFAIRS, DEPARTMENT OF	523	523-BOSTON						NOT APPLICABLE		NAN	956711444	CEPHEID			956711444
3600_3600_36C26219N0037_P00001_36C26218A0032_0	CONT_AWD_36C26219N0037_3600_36C26218A0032_3600	36C26219N0037	P00001	0	3600	VETERANS AFFAIRS, DEPARTMENT OF	36C26218A0032	0	881317	1.61166e+06	881317	1.61166e+06	881317	1.61166e+06				2019-03-21	2019	2019-03-21	2019-09-30	2019-09-30			36	DEPARTMENT OF VETERANS AFFAIRS (VA)	3600	VETERANS AFFAIRS, DEPARTMENT OF	36C262	262-NETWORK CONTRACT OFC 22(00262)	36	DEPARTMENT OF VETERANS AFFAIRS (VA)	3600	VETERANS AFFAIRS, DEPARTMENT OF	36C678	678-TUCSON(00678)					X	NOT APPLICABLE			956711444	CEPHEID		07YE7	24744476
3600_3600_36C24120N0008_0_36C24118A0001_0	CONT_AWD_36C24120N0008_3600_36C24118A0001_3600	36C24120N0008	0	0	3600	VETERANS AFFAIRS, DEPARTMENT OF	36C24118A0001	P00007	872192	902192	872192	902192	872192	902192				2019-10-01	2020	2019-10-20	2020-10-19	2020-10-19		2017-08-08	36	DEPARTMENT OF VETERANS AFFAIRS (VA)	3600	VETERANS AFFAIRS, DEPARTMENT OF	36C241	241-NETWORK CONTRACT OFC 01(00241)	36	DEPARTMENT OF VETERANS AFFAIRS (VA)	3600	VETERANS AFFAIRS, DEPARTMENT OF	36C241	241-NETWORK CONTRACT OFC 01(00241)					X	NOT APPLICABLE			956711444	CEPHEID		07YE7	24744476
3600_-NONE-_VA248P1492_P00008_-NONE-_0	CONT_AWD_VA248P1492_3600_-NONE-_-NONE-	VA248P1492	P00008	0				0	842033		842033		0					2011-12-14	2012	2011-08-01	2012-07-31	2015-07-31			36	DEPARTMENT OF VETERANS AFFAIRS (VA)	3600	VETERANS AFFAIRS, DEPARTMENT OF	573	573-NF/SG VETERANS HEALTH SYSTEM	36	DEPARTMENT OF VETERANS AFFAIRS (VA)	3600	VETERANS AFFAIRS, DEPARTMENT OF	573	573-NF/SG VETERANS HEALTH SYSTEM						NOT APPLICABLE		NAN	956711444	CEPHEID			956711444
3600_-NONE-_VA248P1492_2_-NONE-_0	CONT_AWD_VA248P1492_3600_-NONE-_-NONE-	VA248P1492	2	0				0	826571		826571		826571					2010-11-22	2011	2010-10-01	2011-09-30	2013-06-30			36	DEPARTMENT OF VETERANS AFFAIRS (VA)	3600	VETERANS AFFAIRS, DEPARTMENT OF	573	573-NF/SG VETERANS HEALTH SYSTEM	36	DEPARTMENT OF VETERANS AFFAIRS (VA)	3600	VETERANS AFFAIRS, DEPARTMENT OF	573	573-NF/SG VETERANS HEALTH SYSTEM						NOT APPLICABLE		NAN	956711444	CEPHEID			956711444
3600_3600_VA672C90050_0_V797P7143A_0	CONT_AWD_VA672C90050_3600_V797P7143A_3600	VA672C90050	0	0	3600	DEPARTMENT OF VETERANS AFFAIRS	V797P7143A	0	818112		818112		818112					2008-10-01	2009	2008-10-01	2009-09-30	2013-03-31			36	DEPARTMENT OF VETERANS AFFAIRS (VA)	3600	VETERANS AFFAIRS, DEPARTMENT OF	672	672-SAN JUAN	999											NOT APPLICABLE		NAN	956711444	CEPHEID			956711444
3600_3600_VA672C00033_0_V797P7143A_0	CONT_AWD_VA672C00033_3600_V797P7143A_3600	VA672C00033	0	0	3600	DEPARTMENT OF VETERANS AFFAIRS	V797P7143A	0	818112		818112		818112					2009-10-01	2010	2009-10-01	2010-09-30	2010-09-30			36	DEPARTMENT OF VETERANS AFFAIRS (VA)	3600	VETERANS AFFAIRS, DEPARTMENT OF	672	672-SAN JUAN	999											NOT APPLICABLE		NAN	956711444	CEPHEID			956711444
3600_3600_VA26213F1616_P00007_V797P5967X_0	CONT_AWD_VA26213F1616_3600_V797P5967X_3600	VA26213F1616	P00007	0	3600	DEPARTMENT OF VETERANS AFFAIRS	V797P5967X	P00013	816594		816594		816594					2014-01-01	2014	2014-01-01	2014-06-30	2014-06-30			36	DEPARTMENT OF VETERANS AFFAIRS (VA)	3600	VETERANS AFFAIRS, DEPARTMENT OF	262	262-NETWORK CONTRACT OFFICE 22	36	DEPARTMENT OF VETERANS AFFAIRS (VA)	3600	VETERANS AFFAIRS, DEPARTMENT OF	262	262-NETWORK CONTRACT OFFICE 22						NOT APPLICABLE		NAN	956711444	CEPHEID			956711444
3600_3600_VA24816J2685_0_VA24816D0160_0	CONT_AWD_VA24816J2685_3600_VA24816D0160_3600	VA24816J2685	0	0	3600	VETERANS AFFAIRS, DEPARTMENT OF	VA24816D0160	0	814693	718167	814693	718167	4048065	3.95154e+06				2016-08-30	2016	2016-09-01	2017-08-31	2021-08-31			36	DEPARTMENT OF VETERANS AFFAIRS (VA)	3600	VETERANS AFFAIRS, DEPARTMENT OF	36C248	248-NETWORK CONTRACT OFC 8(00248)	36	DEPARTMENT OF VETERANS AFFAIRS (VA)	3600	VETERANS AFFAIRS, DEPARTMENT OF	36C675	675-ORLANDO (00675)(36C675)					X	NOT APPLICABLE			956711444	CEPHEID			956711444
3600_3600_36C24818N0054_0_36C24818D0001_0	CONT_AWD_36C24818N0054_3600_36C24818D0001_3600	36C24818N0054	0	0	3600	VETERANS AFFAIRS, DEPARTMENT OF	36C24818D0001	0	813432	813432	813432	813432	813432	813432				2017-10-01	2018	2017-10-01	2018-09-30	2018-09-30			36	DEPARTMENT OF VETERANS AFFAIRS (VA)	3600	VETERANS AFFAIRS, DEPARTMENT OF	36C248	248-NETWORK CONTRACT OFC 8(00248)	36	DEPARTMENT OF VETERANS AFFAIRS (VA)	3600	VETERANS AFFAIRS, DEPARTMENT OF	36C673	673-TAMPA(00673)(36C673)					X	NOT APPLICABLE			956711444	CEPHEID			24744476
3600_3600_36C24819N0026_0_36C24818D0001_0	CONT_AWD_36C24819N0026_3600_36C24818D0001_3600	36C24819N0026	0	0	3600	VETERANS AFFAIRS, DEPARTMENT OF	36C24818D0001	0	811737	811737	811737	811737	811737	811737				2018-10-01	2019	2018-10-01	2019-09-30	2019-09-30			36	DEPARTMENT OF VETERANS AFFAIRS (VA)	3600	VETERANS AFFAIRS, DEPARTMENT OF	36C248	248-NETWORK CONTRACT OFC 8(00248)	36	DEPARTMENT OF VETERANS AFFAIRS (VA)	3600	VETERANS AFFAIRS, DEPARTMENT OF	36C673	673-TAMPA(00673)(36C673)					X	NOT APPLICABLE			956711444	CEPHEID		07YE7	24744476
3600_3600_36C24820N0052_0_36C24818D0001_0	CONT_AWD_36C24820N0052_3600_36C24818D0001_3600	36C24820N0052	0	0	3600	VETERANS AFFAIRS, DEPARTMENT OF	36C24818D0001	0	811737	811737	811737	811737	811737	811737				2019-10-01	2020	2019-10-01	2020-09-30	2020-09-30			36	DEPARTMENT OF VETERANS AFFAIRS (VA)	3600	VETERANS AFFAIRS, DEPARTMENT OF	36C248	248-NETWORK CONTRACT OFC 8(00248)	36	DEPARTMENT OF VETERANS AFFAIRS (VA)	3600	VETERANS AFFAIRS, DEPARTMENT OF	36C673	673-TAMPA(00673)(36C673)					X	NOT APPLICABLE			956711444	CEPHEID		07YE7	24744476
3600_3600_VA24113J0124_0_VA241BP0089_0	CONT_AWD_VA24113J0124_3600_VA241BP0089_3600	VA24113J0124	0	0	3600	DEPARTMENT OF VETERANS AFFAIRS	VA241BP0089	P00004	794340		794340		794340					2012-10-18	2013	2012-10-18	2013-09-30	2013-09-30			36	DEPARTMENT OF VETERANS AFFAIRS (VA)	3600	VETERANS AFFAIRS, DEPARTMENT OF	241	241-NETWORK CONTRACT OFFICE 01	36	DEPARTMENT OF VETERANS AFFAIRS (VA)	3600	VETERANS AFFAIRS, DEPARTMENT OF	523	523-BOSTON						NOT APPLICABLE		NAN	956711444	CEPHEID			956711444
3600_3600_VA6189A9050_0_VA263P0057_0	CONT_AWD_VA6189A9050_3600_VA263P0057_3600	VA6189A9050	0	0	3600	DEPARTMENT OF VETERANS AFFAIRS	VA263P0057	0	759584		759584		759584					2008-09-19	2008	2008-10-01	2009-09-30	2009-09-30			36	DEPARTMENT OF VETERANS AFFAIRS (VA)	3600	VETERANS AFFAIRS, DEPARTMENT OF	618	618-MINNEAPOLIS VA MEDICAL CENTER	999											NOT APPLICABLE		NAN	956711444	CEPHEID			956711444
3600_4730_36C25619F0159_0_GS07F0597T_0	CONT_AWD_36C25619F0159_3600_GS07F0597T_4730	36C25619F0159	0	0	4730	FEDERAL ACQUISITION SERVICE	GS07F0597T	PO0016ADDRESSCHG	755778	755778	755778	755778	3778890	3778890				2018-11-30	2019	2018-12-01	2019-11-30	2023-11-30			36	DEPARTMENT OF VETERANS AFFAIRS (VA)	3600	VETERANS AFFAIRS, DEPARTMENT OF	36C256	256-NETWORK CONTRACT OFC 16(00256)	36	DEPARTMENT OF VETERANS AFFAIRS (VA)	3600	VETERANS AFFAIRS, DEPARTMENT OF	36C580	580-HOUSTON(00580)					X	NOT APPLICABLE			956711444	CEPHEID		07YE7	24744476
3600_4730_36C25619F0159_P00001_GS07F0597T_0	CONT_AWD_36C25619F0159_3600_GS07F0597T_4730	36C25619F0159	P00001	0	4730	FEDERAL ACQUISITION SERVICE	GS07F0597T	AY0028	755778	1511556	755778	1511556	0	3778890				2019-11-15	2020	2018-12-01	2020-11-30	2023-11-30			36	DEPARTMENT OF VETERANS AFFAIRS (VA)	3600	VETERANS AFFAIRS, DEPARTMENT OF	36C256	256-NETWORK CONTRACT OFC 16(00256)	36	DEPARTMENT OF VETERANS AFFAIRS (VA)	3600	VETERANS AFFAIRS, DEPARTMENT OF	36C580	580-HOUSTON(00580)					X	NOT APPLICABLE			956711444	CEPHEID		07YE7	24744476
3600_3600_VA24312J0058_0_VA243BP0040_0	CONT_AWD_VA24312J0058_3600_VA243BP0040_3600	VA24312J0058	0	0	3600	DEPARTMENT OF VETERANS AFFAIRS	VA243BP0040	8	737375		737375		737375					2011-10-01	2012	2011-10-01	2012-09-30	2012-09-30			36	DEPARTMENT OF VETERANS AFFAIRS (VA)	3600	VETERANS AFFAIRS, DEPARTMENT OF	243	243-NETWORK CONTRACTING OFFICE 03	36	DEPARTMENT OF VETERANS AFFAIRS (VA)	3600	VETERANS AFFAIRS, DEPARTMENT OF	243	243-NETWORK CONTRACTING OFFICE 03						NOT APPLICABLE		NAN	956711444	CEPHEID			956711444
3600_3600_VA24613J0477_0_VA246BP0043_0	CONT_AWD_VA24613J0477_3600_VA246BP0043_3600	VA24613J0477	0	0	3600	DEPARTMENT OF VETERANS AFFAIRS	VA246BP0043	P00002	731326		731326		731326					2012-10-01	2013	2012-10-01	2013-05-31	2013-05-31			36	DEPARTMENT OF VETERANS AFFAIRS (VA)	3600	VETERANS AFFAIRS, DEPARTMENT OF	246	246-NETWORK CONTRACTING OFFICE 6	36	DEPARTMENT OF VETERANS AFFAIRS (VA)	3600	VETERANS AFFAIRS, DEPARTMENT OF	246	246-NETWORK CONTRACTING OFFICE 6						NOT APPLICABLE		NAN	956711444	CEPHEID			956711444
3600_3600_36C26219N0037_0_36C26218A0032_0	CONT_AWD_36C26219N0037_3600_36C26218A0032_3600	36C26219N0037	0	0	3600	VETERANS AFFAIRS, DEPARTMENT OF	36C26218A0032	0	730410	1.61166e+06	730410	1.61166e+06	730410	1.61166e+06				2018-10-01	2019	2018-10-01	2019-09-30	2019-09-30			36	DEPARTMENT OF VETERANS AFFAIRS (VA)	3600	VETERANS AFFAIRS, DEPARTMENT OF	36C262	262-NETWORK CONTRACT OFC 22(00262)	36	DEPARTMENT OF VETERANS AFFAIRS (VA)	3600	VETERANS AFFAIRS, DEPARTMENT OF	36C678	678-TUCSON(00678)					X	NOT APPLICABLE			956711444	CEPHEID		07YE7	24744476
3600_-NONE-_VA248P1492_P00021_-NONE-_0	CONT_AWD_VA248P1492_3600_-NONE-_-NONE-	VA248P1492	P00021	0					711924		711924		711924					2015-07-09	2015	2015-08-01	2016-01-31	2016-01-31			36	DEPARTMENT OF VETERANS AFFAIRS (VA)	3600	VETERANS AFFAIRS, DEPARTMENT OF	248	248-NETWORK CONTRACT OFFICE 8	36	DEPARTMENT OF VETERANS AFFAIRS (VA)	3600	VETERANS AFFAIRS, DEPARTMENT OF	573	573-NF/SG VETERANS HEALTH SYSTEM						NOT APPLICABLE		NAN	956711444	CEPHEID			956711444
7009_-NONE-_70US0920P70090208_0_-NONE-_0	CONT_AWD_70US0920P70090208_7009_-NONE-_-NONE-	70US0920P70090208	0	0					707000	707000	707000	707000	707000	707000				2020-08-06	2020	2020-08-06	2021-08-05	2021-08-05			70	DEPARTMENT OF HOMELAND SECURITY (DHS)	7009	U.S. SECRET SERVICE	70US09	U. S. SECRET SERVICE	70	DEPARTMENT OF HOMELAND SECURITY (DHS)	7009	U.S. SECRET SERVICE	70US09	U. S. SECRET SERVICE					X	NOT APPLICABLE			956711444	CEPHEID		07YE7	24744476
3600_3600_VA26217F2883_0_V797P5967X_0	CONT_AWD_VA26217F2883_3600_V797P5967X_3600	VA26217F2883	0	0	3600	VETERANS AFFAIRS, DEPARTMENT OF	V797P5967X	P00013	674379		674379		674379					2017-02-21	2017	2017-02-13	2018-02-12	2018-02-12			36	DEPARTMENT OF VETERANS AFFAIRS (VA)	3600	VETERANS AFFAIRS, DEPARTMENT OF	36C262	262-NETWORK CONTRACT OFC 22(00262)	36	DEPARTMENT OF VETERANS AFFAIRS (VA)	3600	VETERANS AFFAIRS, DEPARTMENT OF	36C691	691-VA GREATER LA HLTHCR SYS(00691)					X	NOT APPLICABLE			956711444	CEPHEID			956711444
3600_3600_VA25617F0407_0_V797P5967X_0	CONT_AWD_VA25617F0407_3600_V797P5967X_3600	VA25617F0407	0	0	3600	VETERANS AFFAIRS, DEPARTMENT OF	V797P5967X	P00013	664424		664424		664424					2017-02-07	2017	2017-02-08	2018-03-31	2018-03-31			36	DEPARTMENT OF VETERANS AFFAIRS (VA)	3600	VETERANS AFFAIRS, DEPARTMENT OF	36C256	256-NETWORK CONTRACT OFC 16(00256)	36	DEPARTMENT OF VETERANS AFFAIRS (VA)	3600	VETERANS AFFAIRS, DEPARTMENT OF	36C580	580-HOUSTON(00580)					X	NOT APPLICABLE			956711444	CEPHEID			956711444
3600_3600_V549C90267_0_V797P7143A_0	CONT_AWD_V549C90267_3600_V797P7143A_3600	V549C90267	0	0	3600	DEPARTMENT OF VETERANS AFFAIRS	V797P7143A	0	657936		657936		657936					2008-10-10	2009	2008-10-01	2009-09-30	2009-09-30			36	DEPARTMENT OF VETERANS AFFAIRS (VA)	3600	VETERANS AFFAIRS, DEPARTMENT OF	549	549-DALLAS	999											NOT APPLICABLE		NAN	956711444	CEPHEID			956711444
3600_3600_VA26213F1616_P00002_V797P5967X_0	CONT_AWD_VA26213F1616_3600_V797P5967X_3600	VA26213F1616	P00002	0	3600	DEPARTMENT OF VETERANS AFFAIRS	V797P5967X	P00013	652752		652752		652752					2013-02-11	2013	2013-02-11	2014-02-10	2014-02-10			36	DEPARTMENT OF VETERANS AFFAIRS (VA)	3600	VETERANS AFFAIRS, DEPARTMENT OF	262	262-NETWORK CONTRACT OFFICE 22	36	DEPARTMENT OF VETERANS AFFAIRS (VA)	3600	VETERANS AFFAIRS, DEPARTMENT OF	262	262-NETWORK CONTRACT OFFICE 22						NOT APPLICABLE		NAN	956711444	CEPHEID			956711444
3600_4730_36C24120F0216_0_GS07F0597T_0	CONT_AWD_36C24120F0216_3600_GS07F0597T_4730	36C24120F0216	0	0	4730	FEDERAL ACQUISITION SERVICE	GS07F0597T	AO0032	649346	649346	649346	649346	649346	649346				2020-06-04	2020	2020-06-04	2020-09-30	2020-09-30		2020-06-01	36	DEPARTMENT OF VETERANS AFFAIRS (VA)	3600	VETERANS AFFAIRS, DEPARTMENT OF	36C241	241-NETWORK CONTRACT OFC 01(00241)	36	DEPARTMENT OF VETERANS AFFAIRS (VA)	3600	VETERANS AFFAIRS, DEPARTMENT OF	36C523	523-BOSTON (00523)(36C523)					X	NOT APPLICABLE			956711444	CEPHEID		07YE7	24744476
3600_3600_VA25714J0537_0_V797P5967X_0	CONT_AWD_VA25714J0537_3600_V797P5967X_3600	VA25714J0537	0	0	3600	VETERANS AFFAIRS, DEPARTMENT OF	V797P5967X	P00013	639216		639216	920592	639216	920592				2013-12-20	2014	2013-12-01	2014-11-30	2014-11-30			36	DEPARTMENT OF VETERANS AFFAIRS (VA)	3600	VETERANS AFFAIRS, DEPARTMENT OF	257	257-NETWORK CONTRACT OFFICE 17	36	DEPARTMENT OF VETERANS AFFAIRS (VA)	3600	VETERANS AFFAIRS, DEPARTMENT OF	671	671-SAN ANTONIO					X	NOT APPLICABLE		NAN	956711444	CEPHEID			956711444
9700_-NONE-_W81K0018P0666_P00004_-NONE-_0	CONT_AWD_W81K0018P0666_9700_-NONE-_-NONE-	W81K0018P0666	P00004	0					630739	1.33479e+06	0	1.33479e+06	0	1.96553e+06				2019-11-01	2020	2018-10-01	2020-09-30	2021-09-30		2018-09-11	97	DEPARTMENT OF DEFENSE (DOD)	2100	DEPT OF THE ARMY	W81K00	W40M USA HLTH CONTRACTING ACT	97	DEPARTMENT OF DEFENSE (DOD)	2100	DEPT OF THE ARMY	W45XTK	WILLIAM BEAUMONT ARMY MEDICAL CENTE	097-2019/2019-0130-000;097-2020/2020-0130-000	097-0130	260: Supplies and materials		X	NOT APPLICABLE			956711444	CEPHEID		07YE7	24744476
9700_-NONE-_W81K0018P0666_P00001_-NONE-_0	CONT_AWD_W81K0018P0666_9700_-NONE-_-NONE-	W81K0018P0666	P00001	0					630739	630739	0	630739	0	1.89222e+06				2018-11-13	2019	2018-10-01	2019-09-30	2021-09-30			97	DEPARTMENT OF DEFENSE (DOD)	2100	DEPT OF THE ARMY	W81K00	W40M USA HLTH CONTRACTING ACT	97	DEPARTMENT OF DEFENSE (DOD)	2100	DEPT OF THE ARMY	W45XTK	WILLIAM BEAUMONT ARMY MEDICAL CENTE	097-2019/2019-0130-000;097-2020/2020-0130-000	097-0130	260: Supplies and materials		X	NOT APPLICABLE			956711444	CEPHEID		07YE7	24744476
3600_3600_VA24814F3713_0_V797P5967X_0	CONT_AWD_VA24814F3713_3600_V797P5967X_3600	VA24814F3713	0	0	3600	DEPARTMENT OF VETERANS AFFAIRS	V797P5967X	P00013	613689		613689		613689					2014-05-14	2014	2014-04-01	2015-03-30	2015-03-30			36	DEPARTMENT OF VETERANS AFFAIRS (VA)	3600	VETERANS AFFAIRS, DEPARTMENT OF	248	248-NETWORK CONTRACT OFFICE 8	36	DEPARTMENT OF VETERANS AFFAIRS (VA)	3600	VETERANS AFFAIRS, DEPARTMENT OF	673	673-TAMPA						NOT APPLICABLE		NAN	956711444	CEPHEID			956711444
3600_3600_VA26214F8367_P00005_V797P5967X_0	CONT_AWD_VA26214F8367_3600_V797P5967X_3600	VA26214F8367	P00005	0	3600	DEPARTMENT OF VETERANS AFFAIRS	V797P5967X	P00013	609810		609810		609810					2015-09-24	2015	2015-09-29	2016-09-28	2016-09-28			36	DEPARTMENT OF VETERANS AFFAIRS (VA)	3600	VETERANS AFFAIRS, DEPARTMENT OF	262	262-NETWORK CONTRACT OFFICE 22	36	DEPARTMENT OF VETERANS AFFAIRS (VA)	3600	VETERANS AFFAIRS, DEPARTMENT OF	691	691-VA GREATER LOS ANGELES HEALTHCARE SYSTEM						NOT APPLICABLE		NAN	956711444	CEPHEID			956711444
3600_3600_VA25913J2669_0_VA259P0762_0	CONT_AWD_VA25913J2669_3600_VA259P0762_3600	VA25913J2669	0	0	3600	DEPARTMENT OF VETERANS AFFAIRS	VA259P0762	0	601920		601920		601920					2012-10-01	2013	2012-10-01	2013-09-30	2013-09-30			36	DEPARTMENT OF VETERANS AFFAIRS (VA)	3600	VETERANS AFFAIRS, DEPARTMENT OF	259	259-NETWORK CONTRACT OFFICE 19	36	DEPARTMENT OF VETERANS AFFAIRS (VA)	3600	VETERANS AFFAIRS, DEPARTMENT OF	660	660-SALT LAKE CITY						NOT APPLICABLE		NAN	956711444	CEPHEID			956711444
3600_3600_VA25914J4526_0_VA259P0762_0	CONT_AWD_VA25914J4526_3600_VA259P0762_3600	VA25914J4526	0	0	3600	DEPARTMENT OF VETERANS AFFAIRS	VA259P0762	0	601920		601920		601920					2013-10-01	2014	2013-10-01	2014-09-30	2014-09-30			36	DEPARTMENT OF VETERANS AFFAIRS (VA)	3600	VETERANS AFFAIRS, DEPARTMENT OF	259	259-NETWORK CONTRACT OFFICE 19	36	DEPARTMENT OF VETERANS AFFAIRS (VA)	3600	VETERANS AFFAIRS, DEPARTMENT OF	554	554-DENVER						NOT APPLICABLE		NAN	956711444	CEPHEID			956711444
3600_3600_VA660C23147_0_VA259P0762_0	CONT_AWD_VA660C23147_3600_VA259P0762_3600	VA660C23147	0	0	3600	DEPARTMENT OF VETERANS AFFAIRS	VA259P0762	0	601920		601920		601920					2011-10-01	2012	2011-10-01	2012-09-30	2012-09-30			36	DEPARTMENT OF VETERANS AFFAIRS (VA)	3600	VETERANS AFFAIRS, DEPARTMENT OF	259	259-NETWORK CONTRACT OFFICE 19	36	DEPARTMENT OF VETERANS AFFAIRS (VA)	3600	VETERANS AFFAIRS, DEPARTMENT OF	554	554-DENVER						NOT APPLICABLE		NAN	956711444	CEPHEID			956711444
3600_3600_VA660C13075_0_V797P7143A_0	CONT_AWD_VA660C13075_3600_V797P7143A_3600	VA660C13075	0	0	3600	DEPARTMENT OF VETERANS AFFAIRS	V797P7143A	0	601920		601920		601920					2010-10-01	2011	2010-10-01	2011-09-30	2011-09-30			36	DEPARTMENT OF VETERANS AFFAIRS (VA)	3600	VETERANS AFFAIRS, DEPARTMENT OF	660	660-SALT LAKE CITY	36	DEPARTMENT OF VETERANS AFFAIRS (VA)	3600	VETERANS AFFAIRS, DEPARTMENT OF	660	660-SALT LAKE CITY						NOT APPLICABLE		NAN	956711444	CEPHEID			956711444
3600_3600_36C25918N0095_0_VA25915A0099_0	CONT_AWD_36C25918N0095_3600_VA25915A0099_3600	36C25918N0095	0	0	3600	VETERANS AFFAIRS, DEPARTMENT OF	VA25915A0099	P00009	600000	206451	600000	206451	600000	206451				2017-10-02	2018	2017-10-01	2018-09-30	2018-09-30			36	DEPARTMENT OF VETERANS AFFAIRS (VA)	3600	VETERANS AFFAIRS, DEPARTMENT OF	36C259	259-NETWORK CONTRACT OFC19(00259)	36	DEPARTMENT OF VETERANS AFFAIRS (VA)	3600	VETERANS AFFAIRS, DEPARTMENT OF	36C554	554-DENVER (00554)					X	NOT APPLICABLE			956711444	CEPHEID		07YE7	24744476
3600_3600_VA25915J5189_0_VA25915A0099_0	CONT_AWD_VA25915J5189_3600_VA25915A0099_3600	VA25915J5189	0	0	3600	VETERANS AFFAIRS, DEPARTMENT OF	VA25915A0099	0	600000		600000		600000					2015-10-01	2016	2015-10-01	2016-09-30	2016-09-30			36	DEPARTMENT OF VETERANS AFFAIRS (VA)	3600	VETERANS AFFAIRS, DEPARTMENT OF	259	259-NETWORK CONTRACT OFFICE 19	36	DEPARTMENT OF VETERANS AFFAIRS (VA)	3600	VETERANS AFFAIRS, DEPARTMENT OF	259	259-NETWORK CONTRACT OFFICE 19					X	NOT APPLICABLE			956711444	CEPHEID			956711444
3600_3600_VA25916J5316_0_VA25915A0099_0	CONT_AWD_VA25916J5316_3600_VA25915A0099_3600	VA25916J5316	0	0	3600	VETERANS AFFAIRS, DEPARTMENT OF	VA25915A0099	P00007	600000	600000	600000	600000	600000	600000				2016-10-03	2017	2016-10-01	2017-09-30	2018-09-30			36	DEPARTMENT OF VETERANS AFFAIRS (VA)	3600	VETERANS AFFAIRS, DEPARTMENT OF	36C259	259-NETWORK CONTRACT OFC19(00259)	36	DEPARTMENT OF VETERANS AFFAIRS (VA)	3600	VETERANS AFFAIRS, DEPARTMENT OF	36C259	259-NETWORK CONTRACT OFC19(00259)					X	NOT APPLICABLE			956711444	CEPHEID		07YE7	956711444
3600_3600_VA24813F3211_0_V797P5967X_0	CONT_AWD_VA24813F3211_3600_V797P5967X_3600	VA24813F3211	0	0	3600	DEPARTMENT OF VETERANS AFFAIRS	V797P5967X	P00013	597796		597796		597796					2013-04-01	2013	2013-04-01	2014-03-31	2014-03-31			36	DEPARTMENT OF VETERANS AFFAIRS (VA)	3600	VETERANS AFFAIRS, DEPARTMENT OF	248	248-NETWORK CONTRACT OFFICE 8	36	DEPARTMENT OF VETERANS AFFAIRS (VA)	3600	VETERANS AFFAIRS, DEPARTMENT OF	673	673-TAMPA						NOT APPLICABLE		NAN	956711444	CEPHEID			956711444
7527_-NONE-_75H71218P00032_P00002_-NONE-_0	CONT_AWD_75H71218P00032_7527_-NONE-_-NONE-	75H71218P00032	P00002	0					585714	1.05642e+06	585714	1.05642e+06	-0.6	2.81357e+06				2019-08-16	2019	2019-08-15	2020-08-31	2023-08-31			75	DEPARTMENT OF HEALTH AND HUMAN SERVICES (HHS)	7527	INDIAN HEALTH SERVICE	75H712	PHOENIX AREA INDIAN HEALTH SVC	75	DEPARTMENT OF HEALTH AND HUMAN SERVICES (HHS)	7527	INDIAN HEALTH SERVICE	75H712	PHOENIX AREA INDIAN HEALTH SVC	075-2020/2021-0390-000;075-X-0390-000	075-0390	260: Supplies and materials		X	NOT APPLICABLE			956711444	CEPHEID		07YE7	24744476
3600_3600_VA523A00000_1_VA241BP0089_0	CONT_AWD_VA523A00000_3600_VA241BP0089_3600	VA523A00000	1	0	3600	DEPARTMENT OF VETERANS AFFAIRS	VA241BP0089	2	577584		577584		0					2009-10-14	2010	2009-10-01	2010-06-01				36	DEPARTMENT OF VETERANS AFFAIRS (VA)	3600	VETERANS AFFAIRS, DEPARTMENT OF	523	523-BOSTON	999											NOT APPLICABLE		NAN	956711444	CEPHEID			956711444
3600_3600_VA523A00000_0_VA241BP0089_0	CONT_AWD_VA523A00000_3600_VA241BP0089_3600	VA523A00000	0	0	3600	DEPARTMENT OF VETERANS AFFAIRS	VA241BP0089	0	577584		577584		0					2009-09-30	2009	2009-10-01	2009-11-06				36	DEPARTMENT OF VETERANS AFFAIRS (VA)	3600	VETERANS AFFAIRS, DEPARTMENT OF	523	523-BOSTON	999											NOT APPLICABLE		NAN	956711444	CEPHEID			956711444
3600_3600_VA24818J0001_0_VA24816D0160_0	CONT_AWD_VA24818J0001_3600_VA24816D0160_3600	VA24818J0001	0	0	3600	VETERANS AFFAIRS, DEPARTMENT OF	VA24816D0160	0	575000	575000	575000	575000	575000	575000				2017-10-01	2018	2017-10-01	2018-09-30	2021-09-30			36	DEPARTMENT OF VETERANS AFFAIRS (VA)	3600	VETERANS AFFAIRS, DEPARTMENT OF	36C248	248-NETWORK CONTRACT OFC 8(00248)	36	DEPARTMENT OF VETERANS AFFAIRS (VA)	3600	VETERANS AFFAIRS, DEPARTMENT OF	36C675	675-ORLANDO (00675)					X	NOT APPLICABLE			956711444	CEPHEID			24744476
7527_7527_75H71220F28002_0_75H71219D00001_0	CONT_AWD_75H71220F28002_7527_75H71219D00001_7527	75H71220F28002	0	0	7527	INDIAN HEALTH SERVICE	75H71219D00001	0	569093	569093	569093	569093	569093	569093	N: Emergency P.L. 116-136		569093	2020-06-01	2020	2020-05-28	2021-09-24	2021-09-24		2019-09-13	75	DEPARTMENT OF HEALTH AND HUMAN SERVICES (HHS)	7527	INDIAN HEALTH SERVICE	75H712	PHOENIX AREA INDIAN HEALTH SVC	75	DEPARTMENT OF HEALTH AND HUMAN SERVICES (HHS)	7527	INDIAN HEALTH SERVICE	75H712	PHOENIX AREA INDIAN HEALTH SVC	075-2020/2021-0390-000	075-0390	260: Supplies and materials		X	NOT APPLICABLE			956711444	CEPHEID		07YE7	24744476
3600_4730_36C24720F0319_0_GS07F0597T_0	CONT_AWD_36C24720F0319_3600_GS07F0597T_4730	36C24720F0319	0	0	4730	FEDERAL ACQUISITION SERVICE	GS07F0597T	AO0032	561871	561871	561871	561871	2809354	2809354				2020-04-01	2020	2020-04-01	2021-03-31	2025-03-31		2020-03-02	36	DEPARTMENT OF VETERANS AFFAIRS (VA)	3600	VETERANS AFFAIRS, DEPARTMENT OF	36C247	247-NETWORK CONTRACT OFC 7(00247)	36	DEPARTMENT OF VETERANS AFFAIRS (VA)	3600	VETERANS AFFAIRS, DEPARTMENT OF	36C247	247-NETWORK CONTRACT OFC 7(00247)					X	NOT APPLICABLE			956711444	CEPHEID		07YE7	24744476
3600_3600_VA69D17F3236_0_V797P5967X_0	CONT_AWD_VA69D17F3236_3600_V797P5967X_3600	VA69D17F3236	0	0	3600	VETERANS AFFAIRS, DEPARTMENT OF	V797P5967X	P00013	558307		558307		2.78735e+06					2017-03-28	2017	2017-04-01	2017-09-30	2019-09-30			36	DEPARTMENT OF VETERANS AFFAIRS (VA)	3600	VETERANS AFFAIRS, DEPARTMENT OF	36C252	69D-NETWORK CONTRACT OFC 12(0069D)	36	DEPARTMENT OF VETERANS AFFAIRS (VA)	3600	VETERANS AFFAIRS, DEPARTMENT OF	36C252	69D-NETWORK CONTRACT OFC 12(0069D)					X	NOT APPLICABLE			956711444	CEPHEID			956711444
3600_3600_VA25712J0076_0_V797P7143A_0	CONT_AWD_VA25712J0076_3600_V797P7143A_3600	VA25712J0076	0	0	3600	DEPARTMENT OF VETERANS AFFAIRS	V797P7143A	0	557779		557779		557779					2011-10-01	2012	2011-10-01	2012-09-30	2012-09-30			36	DEPARTMENT OF VETERANS AFFAIRS (VA)	3600	VETERANS AFFAIRS, DEPARTMENT OF	671	671-SAN ANTONIO	36	DEPARTMENT OF VETERANS AFFAIRS (VA)	3600	VETERANS AFFAIRS, DEPARTMENT OF	671	671-SAN ANTONIO						NOT APPLICABLE		NAN	956711444	CEPHEID			956711444
3600_3600_VA25713J0568_0_V797P5967X_0	CONT_AWD_VA25713J0568_3600_V797P5967X_3600	VA25713J0568	0	0	3600	DEPARTMENT OF VETERANS AFFAIRS	V797P5967X	P00013	553987		553987		553987					2012-10-01	2013	2012-10-01	2013-09-30	2013-09-30			36	DEPARTMENT OF VETERANS AFFAIRS (VA)	3600	VETERANS AFFAIRS, DEPARTMENT OF	257	257-NETWORK CONTRACT OFFICE 17	36	DEPARTMENT OF VETERANS AFFAIRS (VA)	3600	VETERANS AFFAIRS, DEPARTMENT OF	549	549-DALLAS						NOT APPLICABLE		NAN	956711444	CEPHEID			956711444
3600_3600_VA24917J24697_0_V797P5967X_0	CONT_AWD_VA24917J24697_3600_V797P5967X_3600	VA24917J24697	0	0	3600	VETERANS AFFAIRS, DEPARTMENT OF	V797P5967X	P00013	552586	515758	552586	515758	552586	515758				2016-10-01	2017	2016-10-01	2017-09-30	2017-09-30			36	DEPARTMENT OF VETERANS AFFAIRS (VA)	3600	VETERANS AFFAIRS, DEPARTMENT OF	36C614	614-MEMPHIS(00614)	36	DEPARTMENT OF VETERANS AFFAIRS (VA)	3600	VETERANS AFFAIRS, DEPARTMENT OF	36C614	614-MEMPHIS(00614)					X	NOT APPLICABLE			956711444	CEPHEID			956711444
3600_4730_VA25714F0426_0_GS07F0597T_0	CONT_AWD_VA25714F0426_3600_GS07F0597T_4730	VA25714F0426	0	0	4730	FEDERAL ACQUISITION SERVICE	GS07F0597T	8	550193		550193		550193					2014-03-18	2014	2014-04-16	2015-02-28	2017-02-28			36	DEPARTMENT OF VETERANS AFFAIRS (VA)	3600	VETERANS AFFAIRS, DEPARTMENT OF	257	257-NETWORK CONTRACT OFFICE 17	36	DEPARTMENT OF VETERANS AFFAIRS (VA)	3600	VETERANS AFFAIRS, DEPARTMENT OF	674	674-TEMPLE						NOT APPLICABLE		NAN	956711444	CEPHEID			956711444
3600_3600_VA26214F8367_P00001_V797P5967X_0	CONT_AWD_VA26214F8367_3600_V797P5967X_3600	VA26214F8367	P00001	0	3600	DEPARTMENT OF VETERANS AFFAIRS	V797P5967X	P00013	545824		545824		65823.6					2014-10-01	2015	2014-10-01	2015-09-30	2016-09-30			36	DEPARTMENT OF VETERANS AFFAIRS (VA)	3600	VETERANS AFFAIRS, DEPARTMENT OF	262	262-NETWORK CONTRACT OFFICE 22	36	DEPARTMENT OF VETERANS AFFAIRS (VA)	3600	VETERANS AFFAIRS, DEPARTMENT OF	691	691-VA GREATER LOS ANGELES HEALTHCARE SYSTEM						NOT APPLICABLE		NAN	956711444	CEPHEID			956711444
3600_3600_VA25914J0004_0_VA259P0762_0	CONT_AWD_VA25914J0004_3600_VA259P0762_3600	VA25914J0004	0	0	3600	DEPARTMENT OF VETERANS AFFAIRS	VA259P0762	0	542122		542122		542122					2013-10-01	2014	2013-10-01	2014-09-30	2014-09-30			36	DEPARTMENT OF VETERANS AFFAIRS (VA)	3600	VETERANS AFFAIRS, DEPARTMENT OF	259	259-NETWORK CONTRACT OFFICE 19	36	DEPARTMENT OF VETERANS AFFAIRS (VA)	3600	VETERANS AFFAIRS, DEPARTMENT OF	554	554-DENVER						NOT APPLICABLE		NAN	956711444	CEPHEID			956711444
3600_3600_VA25913J2672_0_VA259P0762_0	CONT_AWD_VA25913J2672_3600_VA259P0762_3600	VA25913J2672	0	0	3600	DEPARTMENT OF VETERANS AFFAIRS	VA259P0762	0	542122		542122		542122					2012-10-01	2013	2012-10-01	2013-09-30	2013-09-30			36	DEPARTMENT OF VETERANS AFFAIRS (VA)	3600	VETERANS AFFAIRS, DEPARTMENT OF	259	259-NETWORK CONTRACT OFFICE 19	36	DEPARTMENT OF VETERANS AFFAIRS (VA)	3600	VETERANS AFFAIRS, DEPARTMENT OF	554	554-DENVER						NOT APPLICABLE		NAN	956711444	CEPHEID			956711444
3600_3600_VA25613J0459_0_VA256BP0053_0	CONT_AWD_VA25613J0459_3600_VA256BP0053_3600	VA25613J0459	0	0	3600	DEPARTMENT OF VETERANS AFFAIRS	VA256BP0053	P00002	541821		541821		541821					2013-01-07	2013	2013-01-04	2013-09-30	2013-09-30			36	DEPARTMENT OF VETERANS AFFAIRS (VA)	3600	VETERANS AFFAIRS, DEPARTMENT OF	256	256-NETWORK CONTRACT OFFICE 16	36	DEPARTMENT OF VETERANS AFFAIRS (VA)	3600	VETERANS AFFAIRS, DEPARTMENT OF	580	580-HOUSTON						NOT APPLICABLE		NAN	956711444	CEPHEID			956711444
3600_3600_VA24916J0031_0_V797P5967X_0	CONT_AWD_VA24916J0031_3600_V797P5967X_3600	VA24916J0031	0	0	3600	VETERANS AFFAIRS, DEPARTMENT OF	V797P5967X	P00013	533102		533102		533102					2015-10-01	2016	2015-10-01	2016-09-30	2016-09-30			36	DEPARTMENT OF VETERANS AFFAIRS (VA)	3600	VETERANS AFFAIRS, DEPARTMENT OF	614	614-MEMPHIS	36	DEPARTMENT OF VETERANS AFFAIRS (VA)	3600	VETERANS AFFAIRS, DEPARTMENT OF	614	614-MEMPHIS					X	NOT APPLICABLE			956711444	CEPHEID			956711444
3600_3600_VA24915J23990_0_V797P5967X_0	CONT_AWD_VA24915J23990_3600_V797P5967X_3600	VA24915J23990	0	0	3600	DEPARTMENT OF VETERANS AFFAIRS	V797P5967X	P00013	533102		533102		533102					2014-10-01	2015	2014-10-01	2015-09-30	2015-09-30			36	DEPARTMENT OF VETERANS AFFAIRS (VA)	3600	VETERANS AFFAIRS, DEPARTMENT OF	614	614-MEMPHIS	36	DEPARTMENT OF VETERANS AFFAIRS (VA)	3600	VETERANS AFFAIRS, DEPARTMENT OF	614	614-MEMPHIS						NOT APPLICABLE		NAN	956711444	CEPHEID			956711444
3600_3600_V549C00071_0_V797P5967X_0	CONT_AWD_V549C00071_3600_V797P5967X_3600	V549C00071	0	0	3600	DEPARTMENT OF VETERANS AFFAIRS	V797P5967X	0	532680		532680		532680					2009-10-30	2010	2009-10-01	2010-09-30	2010-09-30			36	DEPARTMENT OF VETERANS AFFAIRS (VA)	3600	VETERANS AFFAIRS, DEPARTMENT OF	549	549-DALLAS	999											NOT APPLICABLE		NAN	956711444	CEPHEID			956711444
3600_3600_VA24816F0713_0_V797P7143A_0	CONT_AWD_VA24816F0713_3600_V797P7143A_3600	VA24816F0713	0	0	3600	VETERANS AFFAIRS, DEPARTMENT OF	V797P7143A	0	531044		531044		531044					2016-03-31	2016	2016-02-01	2016-07-31	2016-07-31			36	DEPARTMENT OF VETERANS AFFAIRS (VA)	3600	VETERANS AFFAIRS, DEPARTMENT OF	248	248-NETWORK CONTRACT OFFICE 8	36	DEPARTMENT OF VETERANS AFFAIRS (VA)	3600	VETERANS AFFAIRS, DEPARTMENT OF	573	573-NF/SG VETERANS HEALTH SYSTEM					X	NOT APPLICABLE			956711444	CEPHEID			956711444
3600_3600_VA672C20045_0_V797P7143A_0	CONT_AWD_VA672C20045_3600_V797P7143A_3600	VA672C20045	0	0	3600	DEPARTMENT OF VETERANS AFFAIRS	V797P7143A	0	522600		522600		522600					2011-10-01	2012	2011-10-01	2012-09-30	2012-09-30			36	DEPARTMENT OF VETERANS AFFAIRS (VA)	3600	VETERANS AFFAIRS, DEPARTMENT OF	672	672-SAN JUAN	36	DEPARTMENT OF VETERANS AFFAIRS (VA)	3600	VETERANS AFFAIRS, DEPARTMENT OF	672	672-SAN JUAN						NOT APPLICABLE		NAN	956711444	CEPHEID			956711444
3600_-NONE-_VA521A80268_0_-NONE-_0	CONT_AWD_VA521A80268_3600_-NONE-_-NONE-	VA521A80268	0	0				0	522600		522600		522600					2008-06-30	2008	2008-07-01	2009-06-30	2009-06-30			36	DEPARTMENT OF VETERANS AFFAIRS (VA)	3600	VETERANS AFFAIRS, DEPARTMENT OF	521	521-BIRMINGHAM	36	DEPARTMENT OF VETERANS AFFAIRS (VA)	3600	VETERANS AFFAIRS, DEPARTMENT OF	104	DEPT OF VETERANS AFFAIRS						NOT APPLICABLE		NAN	956711444	CEPHEID			956711444
3600_3600_36C25019N0554_0_36C25018D0052_0	CONT_AWD_36C25019N0554_3600_36C25018D0052_3600	36C25019N0554	0	0	3600	VETERANS AFFAIRS, DEPARTMENT OF	36C25018D0052	0	522489	522489	522489	522489	522489	522489				2019-02-01	2019	2019-02-01	2019-09-30	2019-09-30			36	DEPARTMENT OF VETERANS AFFAIRS (VA)	3600	VETERANS AFFAIRS, DEPARTMENT OF	36C250	250-NETWORK CONTRACT OFC 10(00250)	36	DEPARTMENT OF VETERANS AFFAIRS (VA)	3600	VETERANS AFFAIRS, DEPARTMENT OF	36C541	541-BRECKSVILLE (00541)					X	NOT APPLICABLE			956711444	CEPHEID		07YE7	24744476
3600_3600_36C25020N0328_0_36C25018D0052_0	CONT_AWD_36C25020N0328_3600_36C25018D0052_3600	36C25020N0328	0	0	3600	VETERANS AFFAIRS, DEPARTMENT OF	36C25018D0052	0	522489	522489	522489	522489	522489	522489				2020-01-17	2020	2020-02-01	2021-01-31	2023-01-31		2018-01-01	36	DEPARTMENT OF VETERANS AFFAIRS (VA)	3600	VETERANS AFFAIRS, DEPARTMENT OF	36C250	250-NETWORK CONTRACT OFC 10(00250)	36	DEPARTMENT OF VETERANS AFFAIRS (VA)	3600	VETERANS AFFAIRS, DEPARTMENT OF	36C541	541-BRECKSVILLE (00541)					X	NOT APPLICABLE			956711444	CEPHEID		07YE7	24744476
3600_3600_VA25713J0083_0_V797P7143A_0	CONT_AWD_VA25713J0083_3600_V797P7143A_3600	VA25713J0083	0	0	3600	DEPARTMENT OF VETERANS AFFAIRS	V797P7143A	0	519120		519120		519120					2012-10-01	2013	2012-10-01	2013-09-30	2013-09-30			36	DEPARTMENT OF VETERANS AFFAIRS (VA)	3600	VETERANS AFFAIRS, DEPARTMENT OF	257	257-NETWORK CONTRACT OFFICE 17	36	DEPARTMENT OF VETERANS AFFAIRS (VA)	3600	VETERANS AFFAIRS, DEPARTMENT OF	671	671-SAN ANTONIO						NOT APPLICABLE		NAN	956711444	CEPHEID			956711444
3600_3600_VA24715F0053_P00002_V797P5967X_0	CONT_AWD_VA24715F0053_3600_V797P5967X_3600	VA24715F0053	P00002	0	3600	VETERANS AFFAIRS, DEPARTMENT OF	V797P5967X	P00013	517118	1.69433e+06	517118	1.69433e+06	124256	2.08719e+06				2015-10-01	2016	2015-10-01	2016-09-30	2019-09-30			36	DEPARTMENT OF VETERANS AFFAIRS (VA)	3600	VETERANS AFFAIRS, DEPARTMENT OF	247	247-NETWORK CONTRACT OFFICE 7	36	DEPARTMENT OF VETERANS AFFAIRS (VA)	3600	VETERANS AFFAIRS, DEPARTMENT OF	508	508-ATLANTA					X	NOT APPLICABLE			956711444	CEPHEID			956711444
3600_3600_VA24918J25539_0_V797P5967X_0	CONT_AWD_VA24918J25539_3600_V797P5967X_3600	VA24918J25539	0	0	3600	VETERANS AFFAIRS, DEPARTMENT OF	V797P5967X	P00013	515765	515765	515765	515765	515765	515765				2017-10-01	2018	2017-10-01	2018-09-30	2018-09-30			36	DEPARTMENT OF VETERANS AFFAIRS (VA)	3600	VETERANS AFFAIRS, DEPARTMENT OF	36C614	614-MEMPHIS(00614)	36	DEPARTMENT OF VETERANS AFFAIRS (VA)	3600	VETERANS AFFAIRS, DEPARTMENT OF	36C614	614-MEMPHIS(00614)					X	NOT APPLICABLE			956711444	CEPHEID			24744476
9700_-NONE-_W81K0218P0315_P00001_-NONE-_0	CONT_AWD_W81K0218P0315_9700_-NONE-_-NONE-	W81K0218P0315	P00001	0					515060	515060	0	515060	0	1.54518e+06				2018-10-12	2019	2018-10-01	2019-09-30	2021-09-30			97	DEPARTMENT OF DEFENSE (DOD)	2100	DEPT OF THE ARMY	W81K02	W40M REGIONAL HEALTH CONTRACTING OF	97	DEPARTMENT OF DEFENSE (DOD)	2100	DEPT OF THE ARMY	WX3JN8	TRIPLER ARMY MEDICAL CENTER	097-2019/2019-0130-000;097-2020/2020-0130-000	097-0130	260: Supplies and materials		X	NOT APPLICABLE			956711444	CEPHEID		07YE7	24744476
3600_3600_36C26320N0055_0_36C26318D0094_0	CONT_AWD_36C26320N0055_3600_36C26318D0094_3600	36C26320N0055	0	0	3600	VETERANS AFFAIRS, DEPARTMENT OF	36C26318D0094	0	514123	514123	514123	514123	514123	514123				2019-10-01	2020	2019-10-01	2020-09-30	2020-09-30		2018-07-20	36	DEPARTMENT OF VETERANS AFFAIRS (VA)	3600	VETERANS AFFAIRS, DEPARTMENT OF	36C263	263-NCO 23 CONSOLIDATE CONTR(00263)	36	DEPARTMENT OF VETERANS AFFAIRS (VA)	3600	VETERANS AFFAIRS, DEPARTMENT OF	36C618	618-MINNEAPOLIS VA MED CTR (00618)					X	NOT APPLICABLE			956711444	CEPHEID		07YE7	24744476
3600_3600_VA672C10026_0_V797P7143A_0	CONT_AWD_VA672C10026_3600_V797P7143A_3600	VA672C10026	0	0	3600	DEPARTMENT OF VETERANS AFFAIRS	V797P7143A	0	511320		511320		511320					2010-10-01	2011	2010-10-01	2011-09-30	2011-09-30			36	DEPARTMENT OF VETERANS AFFAIRS (VA)	3600	VETERANS AFFAIRS, DEPARTMENT OF	672	672-SAN JUAN	36	DEPARTMENT OF VETERANS AFFAIRS (VA)	3600	VETERANS AFFAIRS, DEPARTMENT OF	672	672-SAN JUAN						NOT APPLICABLE		NAN	956711444	CEPHEID			956711444
3600_3600_VA24813F5943_0_V797P7143A_0	CONT_AWD_VA24813F5943_3600_V797P7143A_3600	VA24813F5943	0	0	3600	DEPARTMENT OF VETERANS AFFAIRS	V797P7143A	0	510007		510007		510007					2012-10-01	2013	2012-10-01	2013-09-30	2014-09-30			36	DEPARTMENT OF VETERANS AFFAIRS (VA)	3600	VETERANS AFFAIRS, DEPARTMENT OF	248	248-NETWORK CONTRACT OFFICE 8	36	DEPARTMENT OF VETERANS AFFAIRS (VA)	3600	VETERANS AFFAIRS, DEPARTMENT OF	672	672-SAN JUAN						NOT APPLICABLE		NAN	956711444	CEPHEID			956711444
3600_3600_VA26115J3299_0_VA261BP0075_0	CONT_AWD_VA26115J3299_3600_VA261BP0075_3600	VA26115J3299	0	0	3600	VETERANS AFFAIRS, DEPARTMENT OF	VA261BP0075	P00004	508263		508263		508263					2015-10-01	2016	2015-10-01	2016-09-30	2016-09-30			36	DEPARTMENT OF VETERANS AFFAIRS (VA)	3600	VETERANS AFFAIRS, DEPARTMENT OF	261	261-NETWORK CONTRACT OFFICE 21	36	DEPARTMENT OF VETERANS AFFAIRS (VA)	3600	VETERANS AFFAIRS, DEPARTMENT OF	261	261-NETWORK CONTRACT OFFICE 21					X	NOT APPLICABLE			956711444	CEPHEID			956711444
3600_3600_36C26119N0820_0_36C26119A0030_0	CONT_AWD_36C26119N0820_3600_36C26119A0030_3600	36C26119N0820	0	0	3600	VETERANS AFFAIRS, DEPARTMENT OF	36C26119A0030	0	505126	505126	505126	505126	505126	505126				2019-09-13	2019	2019-09-13	2020-09-12	2020-09-12		2019-09-13	36	DEPARTMENT OF VETERANS AFFAIRS (VA)	3600	VETERANS AFFAIRS, DEPARTMENT OF	36C261	261-NETWORK CONTRACT OFC21 (00261)	36	DEPARTMENT OF VETERANS AFFAIRS (VA)	3600	VETERANS AFFAIRS, DEPARTMENT OF	36C654	654-RENO (00654)					X	NOT APPLICABLE			956711444	CEPHEID		07YE7	24744476
3600_3600_VA671C10093_0_V797P7143A_0	CONT_AWD_VA671C10093_3600_V797P7143A_3600	VA671C10093	0	0	3600	DEPARTMENT OF VETERANS AFFAIRS	V797P7143A	0	502498		502498		502498					2010-10-01	2011	2010-10-01	2011-09-30	2011-09-30			36	DEPARTMENT OF VETERANS AFFAIRS (VA)	3600	VETERANS AFFAIRS, DEPARTMENT OF	671	671-SAN ANTONIO	36	DEPARTMENT OF VETERANS AFFAIRS (VA)	3600	VETERANS AFFAIRS, DEPARTMENT OF	671	671-SAN ANTONIO						NOT APPLICABLE		NAN	956711444	CEPHEID			956711444
3600_3600_VA25512J1282_0_VA25512A0015_0	CONT_AWD_VA25512J1282_3600_VA25512A0015_3600	VA25512J1282	0	0	3600	DEPARTMENT OF VETERANS AFFAIRS	VA25512A0015	0	501024		1.62721e+06		7.63503e+06					2012-06-21	2012	2012-07-01	2012-09-30	2012-09-30			36	DEPARTMENT OF VETERANS AFFAIRS (VA)	3600	VETERANS AFFAIRS, DEPARTMENT OF	255	255-NETWORK CONTRACT OFFICE 15	36	DEPARTMENT OF VETERANS AFFAIRS (VA)	3600	VETERANS AFFAIRS, DEPARTMENT OF	255	255-NETWORK CONTRACT OFFICE 15						NOT APPLICABLE		NAN	956711444	CEPHEID			956711444
7527_4730_75H70420F80015_0_GS07F0597T_0	CONT_AWD_75H70420F80015_7527_GS07F0597T_4730	75H70420F80015	0	0	4730	FEDERAL ACQUISITION SERVICE	GS07F0597T	AO0032	500500	500500	500500	500500	500500	500500	N: Emergency P.L. 116-136	304920	500500	2020-04-29	2020	2020-04-29	2020-07-29	2020-07-29		2020-04-20	75	DEPARTMENT OF HEALTH AND HUMAN SERVICES (HHS)	7527	INDIAN HEALTH SERVICE	75H704	DIVISION OF ACQUISITIONS POLICY HQ	75	DEPARTMENT OF HEALTH AND HUMAN SERVICES (HHS)	7527	INDIAN HEALTH SERVICE	75H704	DIVISION OF ACQUISITIONS POLICY HQ	075-2020/2021-0390-000	075-0390	260: Supplies and materials		X	NOT APPLICABLE			956711444	CEPHEID		07YE7	24744476
9700_9700_HT001420F0159_0_HT001419A0036_0	CONT_AWD_HT001420F0159_9700_HT001419A0036_9700	HT001420F0159	0	0	9700	DEPT OF DEFENSE	HT001419A0036	0	500000	500000	500000	500000	500000	500000				2020-03-25	2020	2020-04-01	2021-03-31	2021-03-31		2020-03-24	97	DEPARTMENT OF DEFENSE (DOD)	97DH	DEFENSE HEALTH AGENCY (DHA)	HT0014	DEFENSE HEALTH AGENCY	97	DEPARTMENT OF DEFENSE (DOD)	97DH	DEFENSE HEALTH AGENCY (DHA)	HT0014	DEFENSE HEALTH AGENCY	097-2020/2020-0130-000	097-0130	260: Supplies and materials		X	NOT APPLICABLE			956711444	CEPHEID		07YE7	24744476
3600_3600_VA24615F8314_0_V797P5967X_0	CONT_AWD_VA24615F8314_3600_V797P5967X_3600	VA24615F8314	0	0	3600	VETERANS AFFAIRS, DEPARTMENT OF	V797P5967X	P00013	499617		499617		499617					2015-10-01	2016	2015-10-01	2016-09-30	2016-09-30			36	DEPARTMENT OF VETERANS AFFAIRS (VA)	3600	VETERANS AFFAIRS, DEPARTMENT OF	246	246-NETWORK CONTRACTING OFFICE 6	36	DEPARTMENT OF VETERANS AFFAIRS (VA)	3600	VETERANS AFFAIRS, DEPARTMENT OF	246	246-NETWORK CONTRACTING OFFICE 6					X	NOT APPLICABLE			956711444	CEPHEID			956711444
3600_3600_36C26319N0040_0_36C26318D0094_0	CONT_AWD_36C26319N0040_3600_36C26318D0094_3600	36C26319N0040	0	0	3600	VETERANS AFFAIRS, DEPARTMENT OF	36C26318D0094	0	498526	498526	498526	498526	498526	498526				2018-10-01	2019	2018-10-01	2019-09-30	2019-09-30			36	DEPARTMENT OF VETERANS AFFAIRS (VA)	3600	VETERANS AFFAIRS, DEPARTMENT OF	36C263	263-NCO 23 CONSOLIDATE CONTR(00263)	36	DEPARTMENT OF VETERANS AFFAIRS (VA)	3600	VETERANS AFFAIRS, DEPARTMENT OF	36C618	618-MINNEAPOLIS VA MED CTR (00618)					X	NOT APPLICABLE			956711444	CEPHEID		07YE7	24744476
3600_3600_VA24914F0190_0_V797P5967X_0	CONT_AWD_VA24914F0190_3600_V797P5967X_3600	VA24914F0190	0	0	3600	DEPARTMENT OF VETERANS AFFAIRS	V797P5967X	P00013	497906		497906		497906					2013-10-24	2014	2013-10-24	2014-09-30	2014-09-30			36	DEPARTMENT OF VETERANS AFFAIRS (VA)	3600	VETERANS AFFAIRS, DEPARTMENT OF	614	614-MEMPHIS	36	DEPARTMENT OF VETERANS AFFAIRS (VA)	3600	VETERANS AFFAIRS, DEPARTMENT OF	614	614-MEMPHIS						NOT APPLICABLE		NAN	956711444	CEPHEID			956711444
3600_-NONE-_36C25719C0095_P00002_-NONE-_0	CONT_AWD_36C25719C0095_3600_-NONE-_-NONE-	36C25719C0095	P00002	0					496870	923369	496870	923369	0	2.12039e+06				2020-01-22	2020	2019-01-25	2021-01-24	2024-01-24			36	DEPARTMENT OF VETERANS AFFAIRS (VA)	3600	VETERANS AFFAIRS, DEPARTMENT OF	36C257	257-NETWORK CONTRACT OFC 17(00257)	36	DEPARTMENT OF VETERANS AFFAIRS (VA)	3600	VETERANS AFFAIRS, DEPARTMENT OF	36C674	674-TEMPLE (00674)					X	NOT APPLICABLE			956711444	CEPHEID		07YE7	24744476
3600_3600_VA24913J0126_0_V797P5967X_0	CONT_AWD_VA24913J0126_3600_V797P5967X_3600	VA24913J0126	0	0	3600	DEPARTMENT OF VETERANS AFFAIRS	V797P5967X	P00013	496305		496305		496305					2012-10-03	2013	2012-10-01	2013-09-30	2013-09-30			36	DEPARTMENT OF VETERANS AFFAIRS (VA)	3600	VETERANS AFFAIRS, DEPARTMENT OF	614	614-MEMPHIS	36	DEPARTMENT OF VETERANS AFFAIRS (VA)	3600	VETERANS AFFAIRS, DEPARTMENT OF	614	614-MEMPHIS						NOT APPLICABLE		NAN	956711444	CEPHEID			956711444
3600_-NONE-_36C24919P0022_0_-NONE-_0	CONT_AWD_36C24919P0022_3600_-NONE-_-NONE-	36C24919P0022	0	0					495844	495844	495844	495844	495844	495844				2018-10-01	2019	2018-10-01	2019-09-30	2019-11-30			36	DEPARTMENT OF VETERANS AFFAIRS (VA)	3600	VETERANS AFFAIRS, DEPARTMENT OF	36C249	249-NETWORK CONTRACT OFC 9(00249)	36	DEPARTMENT OF VETERANS AFFAIRS (VA)	3600	VETERANS AFFAIRS, DEPARTMENT OF	36C614	614-MEMPHIS(00614)					X	NOT APPLICABLE			956711444	CEPHEID		07YE7	24744476
3600_3600_VA25512F0481_0_V797P5967X_0	CONT_AWD_VA25512F0481_3600_V797P5967X_3600	VA25512F0481	0	0	3600	DEPARTMENT OF VETERANS AFFAIRS	V797P5967X	0	495072		495072		495072					2011-10-19	2012	2011-10-19	2012-09-30	2012-09-30			36	DEPARTMENT OF VETERANS AFFAIRS (VA)	3600	VETERANS AFFAIRS, DEPARTMENT OF	255	255-NETWORK CONTRACT OFFICE 15	36	DEPARTMENT OF VETERANS AFFAIRS (VA)	3600	VETERANS AFFAIRS, DEPARTMENT OF	255	255-NETWORK CONTRACT OFFICE 15						NOT APPLICABLE		NAN	956711444	CEPHEID			956711444
3600_3600_VA24912F0800_0_V797P5967X_0	CONT_AWD_VA24912F0800_3600_V797P5967X_3600	VA24912F0800	0	0	3600	DEPARTMENT OF VETERANS AFFAIRS	V797P5967X	0	495072		495072		495072					2011-10-01	2012	2011-10-01	2012-09-30	2012-09-30			36	DEPARTMENT OF VETERANS AFFAIRS (VA)	3600	VETERANS AFFAIRS, DEPARTMENT OF	614	614-MEMPHIS	36	DEPARTMENT OF VETERANS AFFAIRS (VA)	3600	VETERANS AFFAIRS, DEPARTMENT OF	614	614-MEMPHIS						NOT APPLICABLE		NAN	956711444	CEPHEID			956711444
3600_4730_36C24818F0540_0_GS07F0597T_0	CONT_AWD_36C24818F0540_3600_GS07F0597T_4730	36C24818F0540	0	0	4730	FEDERAL ACQUISITION SERVICE	GS07F0597T	PO0016ADDRESSCHG	492989		2.47494e+06	2.47494e+06	2.47494e+06	2.47494e+06				2018-02-08	2018	2018-04-01	2018-09-30	2022-09-30			36	DEPARTMENT OF VETERANS AFFAIRS (VA)	3600	VETERANS AFFAIRS, DEPARTMENT OF	36C248	248-NETWORK CONTRACT OFC 8(00248)	36	DEPARTMENT OF VETERANS AFFAIRS (VA)	3600	VETERANS AFFAIRS, DEPARTMENT OF	36C573	573-NF/SG VETS HOSP(00573)(36C573)					X	NOT APPLICABLE			956711444	CEPHEID			24744476
3600_4730_36C24818F0540_P00005_GS07F0597T_0	CONT_AWD_36C24818F0540_3600_GS07F0597T_4730	36C24818F0540	P00005	0	4730	FEDERAL ACQUISITION SERVICE	GS07F0597T	AY0028	492989	1.68223e+06	492989	3.66418e+06	492989	3.66418e+06				2019-10-01	2020	2019-10-01	2020-09-30	2020-09-30			36	DEPARTMENT OF VETERANS AFFAIRS (VA)	3600	VETERANS AFFAIRS, DEPARTMENT OF	36C248	248-NETWORK CONTRACT OFC 8(00248)	36	DEPARTMENT OF VETERANS AFFAIRS (VA)	3600	VETERANS AFFAIRS, DEPARTMENT OF	36C573	573-NF/SG VETS HOSP(00573)(36C573)					X	NOT APPLICABLE			956711444	CEPHEID		07YE7	24744476
3600_4730_36C24818F0540_P00002_GS07F0597T_0	CONT_AWD_36C24818F0540_3600_GS07F0597T_4730	36C24818F0540	P00002	0	4730	FEDERAL ACQUISITION SERVICE	GS07F0597T	PO0016ADDRESSCHG	492989	985978	492989	2.96793e+06	492989	2.96793e+06				2018-10-01	2019	2018-10-01	2019-09-30	2019-09-30			36	DEPARTMENT OF VETERANS AFFAIRS (VA)	3600	VETERANS AFFAIRS, DEPARTMENT OF	36C248	248-NETWORK CONTRACT OFC 8(00248)	36	DEPARTMENT OF VETERANS AFFAIRS (VA)	3600	VETERANS AFFAIRS, DEPARTMENT OF	36C573	573-NF/SG VETS HOSP(00573)(36C573)					X	NOT APPLICABLE			956711444	CEPHEID		07YE7	24744476
3600_3600_V549C80314_0_V797P5967X_0	CONT_AWD_V549C80314_3600_V797P5967X_3600	V549C80314	0	0	3600	DEPARTMENT OF VETERANS AFFAIRS	V797P5967X	0	491400		491400		491400					2007-10-08	2008	2007-10-08	2007-10-08	2007-10-08			36	DEPARTMENT OF VETERANS AFFAIRS (VA)	3600	VETERANS AFFAIRS, DEPARTMENT OF	00549S	549S-DALLAS SMALL PURCHASE	999											NOT APPLICABLE		NAN	956711444	CEPHEID			956711444
7527_4730_75H71220F80083_P00002_GS07F0597T_0	CONT_AWD_75H71220F80083_7527_GS07F0597T_4730	75H71220F80083	P00002	0	4730	FEDERAL ACQUISITION SERVICE	GS07F0597T	AO0032	490875	1000615	490875	1000615	490875	1000615	N: Emergency P.L. 116-136		490875	2020-08-19	2020	2020-05-21	2021-05-20	2021-05-20		2020-04-18	75	DEPARTMENT OF HEALTH AND HUMAN SERVICES (HHS)	7527	INDIAN HEALTH SERVICE	75H712	PHOENIX AREA INDIAN HEALTH SVC	75	DEPARTMENT OF HEALTH AND HUMAN SERVICES (HHS)	7527	INDIAN HEALTH SERVICE	75H712	PHOENIX AREA INDIAN HEALTH SVC	075-2020/2021-0390-000	075-0390	260: Supplies and materials		X	NOT APPLICABLE			956711444	CEPHEID		07YE7	24744476
7527_4730_75H71220F80083_0_GS07F0597T_0	CONT_AWD_75H71220F80083_7527_GS07F0597T_4730	75H71220F80083	0	0	4730	FEDERAL ACQUISITION SERVICE	GS07F0597T	AO0032	490875	490875	490875	490875	490875	490875	N: Emergency P.L. 116-136		490875	2020-05-26	2020	2020-05-21	2021-05-20	2021-05-20		2020-04-18	75	DEPARTMENT OF HEALTH AND HUMAN SERVICES (HHS)	7527	INDIAN HEALTH SERVICE	75H712	PHOENIX AREA INDIAN HEALTH SVC	75	DEPARTMENT OF HEALTH AND HUMAN SERVICES (HHS)	7527	INDIAN HEALTH SERVICE	75H712	PHOENIX AREA INDIAN HEALTH SVC	075-2020/2021-0390-000	075-0390	260: Supplies and materials		X	NOT APPLICABLE			956711444	CEPHEID		07YE7	24744476
3600_3600_36C77620N0028_P00003_36C77620D0002_0	CONT_AWD_36C77620N0028_3600_36C77620D0002_3600	36C77620N0028	P00003	0	3600	VETERANS AFFAIRS, DEPARTMENT OF	36C77620D0002	0	488950	853160	488950	853160	0	10094710				2020-04-07	2020	2020-03-27	2020-04-26	2020-04-26		2020-03-26	36	DEPARTMENT OF VETERANS AFFAIRS (VA)	3600	VETERANS AFFAIRS, DEPARTMENT OF	36C776	PCAC HEALTH INFORMATION	36	DEPARTMENT OF VETERANS AFFAIRS (VA)	3600	VETERANS AFFAIRS, DEPARTMENT OF	36C776	PCAC HEALTH INFORMATION					X	NOT APPLICABLE			956711444	CEPHEID		07YE7	24744476
3600_3600_VA521A10035_0_V797P7143A_0	CONT_AWD_VA521A10035_3600_V797P7143A_3600	VA521A10035	0	0	3600	DEPARTMENT OF VETERANS AFFAIRS	V797P7143A	0	484043		484043		484043					2010-12-21	2011	2011-01-01	2011-12-31	2011-12-31			36	DEPARTMENT OF VETERANS AFFAIRS (VA)	3600	VETERANS AFFAIRS, DEPARTMENT OF	521	521-BIRMINGHAM	36	DEPARTMENT OF VETERANS AFFAIRS (VA)	3600	VETERANS AFFAIRS, DEPARTMENT OF	521	521-BIRMINGHAM						NOT APPLICABLE		NAN	956711444	CEPHEID			956711444
3600_3600_36C25919N0138_0_VA25915A0099_0	CONT_AWD_36C25919N0138_3600_VA25915A0099_3600	36C25919N0138	0	0	3600	VETERANS AFFAIRS, DEPARTMENT OF	VA25915A0099	P00013	481178	481178	481178	481178	481178	481178				2018-10-18	2019	2018-10-01	2019-09-30	2020-06-30			36	DEPARTMENT OF VETERANS AFFAIRS (VA)	3600	VETERANS AFFAIRS, DEPARTMENT OF	36C259	259-NETWORK CONTRACT OFC19(00259)	36	DEPARTMENT OF VETERANS AFFAIRS (VA)	3600	VETERANS AFFAIRS, DEPARTMENT OF	36C259	259-NETWORK CONTRACT OFC19(00259)					X	NOT APPLICABLE			956711444	CEPHEID		07YE7	24744476
9700_3600_W91YTZ08F0309_0_V797P5967X_0	CONT_AWD_W91YTZ08F0309_9700_V797P5967X_3600	W91YTZ08F0309	0	0	3600	DEPARTMENT OF VETERANS AFFAIRS	V797P5967X	0	478334		478334		478334					2008-09-15	2008	2008-09-16	2008-09-22	2008-09-22			97	DEPARTMENT OF DEFENSE (DOD)	2100	DEPT OF THE ARMY	W91YTZ	W40M NORTHEREGION CONTRACT OFC	97	DEPARTMENT OF DEFENSE (DOD)	2100	DEPT OF THE ARMY	W8003K	W2DH USA ELE WRNMMC						NOT APPLICABLE		NAN	956711444	CEPHEID			956711444
9700_-NONE-_W81K0420P0004_0_-NONE-_0	CONT_AWD_W81K0420P0004_9700_-NONE-_-NONE-	W81K0420P0004	0	0					466480	565705	466480	565705	466480	565705				2020-04-13	2020	2020-04-13	2020-04-18	2020-04-18		2020-04-09	97	DEPARTMENT OF DEFENSE (DOD)	2100	DEPT OF THE ARMY	W81K04	W40M USA HLTH CONTRACTING ACT	97	DEPARTMENT OF DEFENSE (DOD)	2100	DEPT OF THE ARMY	W45RBK	W3VY USA MEDCOM					X	NOT APPLICABLE			956711444	CEPHEID		07YE7	24744476
3600_-NONE-_36C24920P0022_0_-NONE-_0	CONT_AWD_36C24920P0022_3600_-NONE-_-NONE-	36C24920P0022	0	0					465343	465343	465343	465343	465343	465343				2019-10-01	2020	2019-10-01	2020-09-30	2020-09-30		2019-10-01	36	DEPARTMENT OF VETERANS AFFAIRS (VA)	3600	VETERANS AFFAIRS, DEPARTMENT OF	36C249	249-NETWORK CONTRACT OFC 9(00249)	36	DEPARTMENT OF VETERANS AFFAIRS (VA)	3600	VETERANS AFFAIRS, DEPARTMENT OF	36C614	614-MEMPHIS(00614)					X	NOT APPLICABLE			956711444	CEPHEID		07YE7	24744476
3600_3600_VA69D16F6116_0_V797P5967X_0	CONT_AWD_VA69D16F6116_3600_V797P5967X_3600	VA69D16F6116	0	0	3600	VETERANS AFFAIRS, DEPARTMENT OF	V797P5967X	P00013	461067		461067		461067					2016-10-01	2017	2016-10-01	2017-03-31	2017-03-31			36	DEPARTMENT OF VETERANS AFFAIRS (VA)	3600	VETERANS AFFAIRS, DEPARTMENT OF	36C252	69D-NETWORK CONTRACT OFC 12(0069D)	36	DEPARTMENT OF VETERANS AFFAIRS (VA)	3600	VETERANS AFFAIRS, DEPARTMENT OF	36C252	69D-NETWORK CONTRACT OFC 12(0069D)					X	NOT APPLICABLE			956711444	CEPHEID			956711444
3600_3600_36C24820N0274_0_36C24820D0026_0	CONT_AWD_36C24820N0274_3600_36C24820D0026_3600	36C24820N0274	0	0	3600	VETERANS AFFAIRS, DEPARTMENT OF	36C24820D0026	0	460207	460207	460207	460207	2.53114e+06	2.53114e+06				2020-04-01	2020	2020-04-01	2020-09-30	2024-09-30		2019-11-22	36	DEPARTMENT OF VETERANS AFFAIRS (VA)	3600	VETERANS AFFAIRS, DEPARTMENT OF	36C248	248-NETWORK CONTRACT OFC 8(00248)	36	DEPARTMENT OF VETERANS AFFAIRS (VA)	3600	VETERANS AFFAIRS, DEPARTMENT OF	36C516	515-BAY PINES (00516)(36C516)					X	NOT APPLICABLE			956711444	CEPHEID		07YE7	24744476
3600_-NONE-_36C25719C0215_0_-NONE-_0	CONT_AWD_36C25719C0215_3600_-NONE-_-NONE-	36C25719C0215	0	0					452966	452966	452966	452966	2264832	2264832				2019-09-16	2019	2019-09-16	2020-09-14	2024-09-14		2019-08-16	36	DEPARTMENT OF VETERANS AFFAIRS (VA)	3600	VETERANS AFFAIRS, DEPARTMENT OF	36C257	257-NETWORK CONTRACT OFC 17(00257)	36	DEPARTMENT OF VETERANS AFFAIRS (VA)	3600	VETERANS AFFAIRS, DEPARTMENT OF	36C671	671-SAN ANTONIO (00671)					X	NOT APPLICABLE			956711444	CEPHEID		07YE7	24744476
3600_4730_36C25718F0402_0_GS07F0597T_0	CONT_AWD_36C25718F0402_3600_GS07F0597T_4730	36C25718F0402	0	0	4730	FEDERAL ACQUISITION SERVICE	GS07F0597T	PO0016ADDRESSCHG	452966		452966	452966	452966	452966				2017-12-15	2018	2017-12-15	2018-12-14	2018-12-14			36	DEPARTMENT OF VETERANS AFFAIRS (VA)	3600	VETERANS AFFAIRS, DEPARTMENT OF	36C257	257-NETWORK CONTRACT OFC 17(00257)	36	DEPARTMENT OF VETERANS AFFAIRS (VA)	3600	VETERANS AFFAIRS, DEPARTMENT OF	36C671	671-SAN ANTONIO (00671)					X	NOT APPLICABLE			956711444	CEPHEID		07YE7	24744476
3600_3600_VA25716J0191_0_V797P5967X_0	CONT_AWD_VA25716J0191_3600_V797P5967X_3600	VA25716J0191	0	0	3600	VETERANS AFFAIRS, DEPARTMENT OF	V797P5967X	P00013	451411		451411		902822					2015-11-05	2016	2015-12-01	2016-11-30	2017-11-30			36	DEPARTMENT OF VETERANS AFFAIRS (VA)	3600	VETERANS AFFAIRS, DEPARTMENT OF	671	671-SAN ANTONIO	36	DEPARTMENT OF VETERANS AFFAIRS (VA)	3600	VETERANS AFFAIRS, DEPARTMENT OF	671	671-SAN ANTONIO					X	NOT APPLICABLE			956711444	CEPHEID			956711444
3600_3600_VA25716J0191_P00001_V797P5967X_0	CONT_AWD_VA25716J0191_3600_V797P5967X_3600	VA25716J0191	P00001	0	3600	VETERANS AFFAIRS, DEPARTMENT OF	V797P5967X	P00013	451411		451411		451411					2016-11-04	2017	2016-12-01	2017-11-30	2017-11-30			36	DEPARTMENT OF VETERANS AFFAIRS (VA)	3600	VETERANS AFFAIRS, DEPARTMENT OF	36C257	257-NETWORK CONTRACT OFC 17(00257)	36	DEPARTMENT OF VETERANS AFFAIRS (VA)	3600	VETERANS AFFAIRS, DEPARTMENT OF	36C671	671-SAN ANTONIO (00671)					X	NOT APPLICABLE			956711444	CEPHEID			956711444
9700_9700_0001_0_HT001415A0068_0	CONT_AWD_0001_9700_HT001415A0068_9700	1	0	0	9700		HT001415A0068	0	450000		450000		450000					2015-01-30	2015	2015-01-30	2015-09-30	2015-09-30			97	DEPARTMENT OF DEFENSE (DOD)	97DH	DEFENSE HEALTH AGENCY (DHA)	HT0014	CONTRACTING OPERATIONS DIVISION	97	DEPARTMENT OF DEFENSE (DOD)	1700	DEPT OF THE NAVY	N00168	WALTER REED NATIONAL						NOT APPLICABLE		NAN	956711444	CEPHEID			956711444
9700_-NONE-_W81K0218P0315_P00005_-NONE-_0	CONT_AWD_W81K0218P0315_9700_-NONE-_-NONE-	W81K0218P0315	P00005	0					447115	922606	0	922606	0	1.36972e+06				2019-10-29	2020	2018-10-01	2020-09-30	2021-09-30			97	DEPARTMENT OF DEFENSE (DOD)	2100	DEPT OF THE ARMY	W81K02	W40M REGIONAL HEALTH CONTRACTING OF	97	DEPARTMENT OF DEFENSE (DOD)	2100	DEPT OF THE ARMY	WX3JN8	TRIPLER ARMY MEDICAL CENTER	097-2019/2019-0130-000;097-2020/2020-0130-000	097-0130	260: Supplies and materials		X	NOT APPLICABLE			956711444	CEPHEID		07YE7	24744476
3600_3600_VA603C00006_0_V797P5967X_0	CONT_AWD_VA603C00006_3600_V797P5967X_3600	VA603C00006	0	0	3600	DEPARTMENT OF VETERANS AFFAIRS	V797P5967X	0	445800		445800		445800					2009-12-04	2010	2009-10-01	2010-09-30	2010-09-30			36	DEPARTMENT OF VETERANS AFFAIRS (VA)	3600	VETERANS AFFAIRS, DEPARTMENT OF	603	603-LOUISVILLE	999											NOT APPLICABLE		NAN	956711444	CEPHEID			956711444
9700_-NONE-_W911QY20P0119_P00003_-NONE-_0	CONT_AWD_W911QY20P0119_9700_-NONE-_-NONE-	W911QY20P0119	P00003	0					445511	2.14961e+06	445511	2.14961e+06	445511	2.14961e+06				2020-03-29	2020	2020-03-23	2020-05-26	2020-05-26		2020-03-23	97	DEPARTMENT OF DEFENSE (DOD)	2100	DEPT OF THE ARMY	W911QY	W6QK ACC-APG NATICK	97	DEPARTMENT OF DEFENSE (DOD)	2100	DEPT OF THE ARMY	W56XNH	W6DZ JPMO CBD JPMO MCS (06)	021-2019/2021-2035-000	021-2035	260: Supplies and materials		X	NOT APPLICABLE			956711444	CEPHEID		07YE7	24744476
3600_3600_VA598A00002_0_V797P5967X_0	CONT_AWD_VA598A00002_3600_V797P5967X_3600	VA598A00002	0	0	3600	DEPARTMENT OF VETERANS AFFAIRS	V797P5967X	0	440774		440774		440774					2009-10-01	2010	2009-10-01	2010-09-30	2010-09-30			36	DEPARTMENT OF VETERANS AFFAIRS (VA)	3600	VETERANS AFFAIRS, DEPARTMENT OF	598	598-NORTH LITTLE ROCK	999											NOT APPLICABLE		NAN	956711444	CEPHEID			956711444
3600_3600_VA24612J0184_0_VA246BP0043_0	CONT_AWD_VA24612J0184_3600_VA246BP0043_3600	VA24612J0184	0	0	3600	DEPARTMENT OF VETERANS AFFAIRS	VA246BP0043	P00002	440000		440000		440000					2011-11-15	2012	2011-10-01	2012-09-14	2012-09-14			36	DEPARTMENT OF VETERANS AFFAIRS (VA)	3600	VETERANS AFFAIRS, DEPARTMENT OF	246	246-NETWORK CONTRACTING OFFICE 6	36	DEPARTMENT OF VETERANS AFFAIRS (VA)	3600	VETERANS AFFAIRS, DEPARTMENT OF	246	246-NETWORK CONTRACTING OFFICE 6						NOT APPLICABLE		NAN	956711444	CEPHEID			956711444
3600_3600_VA24613J0319_0_VA246BP0043_0	CONT_AWD_VA24613J0319_3600_VA246BP0043_3600	VA24613J0319	0	0	3600	DEPARTMENT OF VETERANS AFFAIRS	VA246BP0043	P00002	440000		440000		440000					2012-10-01	2013	2012-10-01	2013-05-31	2013-05-31			36	DEPARTMENT OF VETERANS AFFAIRS (VA)	3600	VETERANS AFFAIRS, DEPARTMENT OF	246	246-NETWORK CONTRACTING OFFICE 6	36	DEPARTMENT OF VETERANS AFFAIRS (VA)	3600	VETERANS AFFAIRS, DEPARTMENT OF	246	246-NETWORK CONTRACTING OFFICE 6						NOT APPLICABLE		NAN	956711444	CEPHEID			956711444
3600_3600_VA25715J0064_0_V797P5967X_0	CONT_AWD_VA25715J0064_3600_V797P5967X_3600	VA25715J0064	0	0	3600	VETERANS AFFAIRS, DEPARTMENT OF	V797P5967X	P00013	438725		438725	511846	438725	587340				2014-10-07	2015	2014-10-01	2015-09-30	2015-09-30			36	DEPARTMENT OF VETERANS AFFAIRS (VA)	3600	VETERANS AFFAIRS, DEPARTMENT OF	257	257-NETWORK CONTRACT OFFICE 17	36	DEPARTMENT OF VETERANS AFFAIRS (VA)	3600	VETERANS AFFAIRS, DEPARTMENT OF	671	671-SAN ANTONIO					X	NOT APPLICABLE		NAN	956711444	CEPHEID			956711444
3600_3600_36C25018N1192_0_36C25018D0052_0	CONT_AWD_36C25018N1192_3600_36C25018D0052_3600	36C25018N1192	0	0	3600	VETERANS AFFAIRS, DEPARTMENT OF	36C25018D0052	0	436651	439552	436651	439552	436651	439552				2018-01-30	2018	2018-02-01	2019-01-31	2023-01-31			36	DEPARTMENT OF VETERANS AFFAIRS (VA)	3600	VETERANS AFFAIRS, DEPARTMENT OF	36C250	250-NETWORK CONTRACT OFC 10(00250)	36	DEPARTMENT OF VETERANS AFFAIRS (VA)	3600	VETERANS AFFAIRS, DEPARTMENT OF	36C541	541-BRECKSVILLE (00541)					X	NOT APPLICABLE			956711444	CEPHEID		07YE7	24744476
3600_3600_VA26212F0140_0_V797P5967X_0	CONT_AWD_VA26212F0140_3600_V797P5967X_3600	VA26212F0140	0	0	3600	DEPARTMENT OF VETERANS AFFAIRS	V797P5967X	0	432075		432075		432075					2011-11-01	2012	2011-11-01	2012-10-31	2012-10-31			36	DEPARTMENT OF VETERANS AFFAIRS (VA)	3600	VETERANS AFFAIRS, DEPARTMENT OF	262	262-NETWORK CONTRACT OFFICE 22	36	DEPARTMENT OF VETERANS AFFAIRS (VA)	3600	VETERANS AFFAIRS, DEPARTMENT OF	262	262-NETWORK CONTRACT OFFICE 22						NOT APPLICABLE		NAN	956711444	CEPHEID			956711444
7527_7527_75H71219F28001_0_75H71219D00001_0	CONT_AWD_75H71219F28001_7527_75H71219D00001_7527	75H71219F28001	0	0	7527	INDIAN HEALTH SERVICE	75H71219D00001	0	431626	431626	431626	431626	431626	431626				2019-09-25	2019	2019-09-25	2020-09-24	2020-09-24		2019-09-03	75	DEPARTMENT OF HEALTH AND HUMAN SERVICES (HHS)	7527	INDIAN HEALTH SERVICE	75H712	PHOENIX AREA INDIAN HEALTH SVC	75	DEPARTMENT OF HEALTH AND HUMAN SERVICES (HHS)	7527	INDIAN HEALTH SERVICE	75H712	PHOENIX AREA INDIAN HEALTH SVC	075-X-0390-000	075-0390	260: Supplies and materials		X	NOT APPLICABLE			956711444	CEPHEID		07YE7	24744476
3600_3600_VA24412J0051_0_V797P5967X_0	CONT_AWD_VA24412J0051_3600_V797P5967X_3600	VA24412J0051	0	0	3600	DEPARTMENT OF VETERANS AFFAIRS	V797P5967X	0	430668		430668		430668					2011-10-21	2012	2011-10-21	2012-09-30	2012-09-30			36	DEPARTMENT OF VETERANS AFFAIRS (VA)	3600	VETERANS AFFAIRS, DEPARTMENT OF	642	642-PHILADELPHIA	36	DEPARTMENT OF VETERANS AFFAIRS (VA)	3600	VETERANS AFFAIRS, DEPARTMENT OF	642	642-PHILADELPHIA						NOT APPLICABLE		NAN	956711444	CEPHEID			956711444
3600_-NONE-_36C25719C0095_0_-NONE-_0	CONT_AWD_36C25719C0095_3600_-NONE-_-NONE-	36C25719C0095	0	0					426499	426499	426499	426499	2.12039e+06	2.12039e+06				2019-01-23	2019	2019-01-25	2020-01-24	2024-01-24			36	DEPARTMENT OF VETERANS AFFAIRS (VA)	3600	VETERANS AFFAIRS, DEPARTMENT OF	36C257	257-NETWORK CONTRACT OFC 17(00257)	36	DEPARTMENT OF VETERANS AFFAIRS (VA)	3600	VETERANS AFFAIRS, DEPARTMENT OF	36C674	674-TEMPLE (00674)					X	NOT APPLICABLE			956711444	CEPHEID		07YE7	24744476
3600_3600_VA24715F0053_P00009_V797P5967X_0	CONT_AWD_VA24715F0053_3600_V797P5967X_3600	VA24715F0053	P00009	0	3600	VETERANS AFFAIRS, DEPARTMENT OF	V797P5967X	P00013	423778	2.18741e+06	423778	2.18741e+06	30916.1	2.18741e+06				2018-10-01	2019	2018-10-01	2019-09-30	2019-09-30			36	DEPARTMENT OF VETERANS AFFAIRS (VA)	3600	VETERANS AFFAIRS, DEPARTMENT OF	36C247	247-NETWORK CONTRACT OFC 7(00247)	36	DEPARTMENT OF VETERANS AFFAIRS (VA)	3600	VETERANS AFFAIRS, DEPARTMENT OF	36C508	508-ATLANTA (00508)(36C508)					X	NOT APPLICABLE			956711444	CEPHEID		07YE7	24744476
3600_3600_VA558C10118_0_VA246BP0043_0	CONT_AWD_VA558C10118_3600_VA246BP0043_3600	VA558C10118	0	0	3600	DEPARTMENT OF VETERANS AFFAIRS	VA246BP0043	P00002	420000		420000		420000					2010-10-01	2011	2010-10-01	2011-09-30	2012-09-30			36	DEPARTMENT OF VETERANS AFFAIRS (VA)	3600	VETERANS AFFAIRS, DEPARTMENT OF	246	246-NETWORK CONTRACTING OFFICE 6	36	DEPARTMENT OF VETERANS AFFAIRS (VA)	3600	VETERANS AFFAIRS, DEPARTMENT OF	246	246-NETWORK CONTRACTING OFFICE 6						NOT APPLICABLE		NAN	956711444	CEPHEID			956711444
3600_3600_VA24813F1654_0_V797P5967X_0	CONT_AWD_VA24813F1654_3600_V797P5967X_3600	VA24813F1654	0	0	3600	DEPARTMENT OF VETERANS AFFAIRS	V797P5967X	P00013	419328		419328		419328					2013-03-11	2013	2013-03-01	2014-02-28	2014-02-28			36	DEPARTMENT OF VETERANS AFFAIRS (VA)	3600	VETERANS AFFAIRS, DEPARTMENT OF	248	248-NETWORK CONTRACT OFFICE 8	36	DEPARTMENT OF VETERANS AFFAIRS (VA)	3600	VETERANS AFFAIRS, DEPARTMENT OF	516	516-BAY PINES						NOT APPLICABLE		NAN	956711444	CEPHEID			956711444
3600_3600_VA24814F3713_P00002_V797P5967X_0	CONT_AWD_VA24814F3713_3600_V797P5967X_3600	VA24814F3713	P00002	0	3600	DEPARTMENT OF VETERANS AFFAIRS	V797P5967X	P00013	418856		418856		418856					2014-10-29	2015	2014-10-29	2015-03-30	2015-03-30			36	DEPARTMENT OF VETERANS AFFAIRS (VA)	3600	VETERANS AFFAIRS, DEPARTMENT OF	248	248-NETWORK CONTRACT OFFICE 8	36	DEPARTMENT OF VETERANS AFFAIRS (VA)	3600	VETERANS AFFAIRS, DEPARTMENT OF	673	673-TAMPA						NOT APPLICABLE		NAN	956711444	CEPHEID			956711444
3600_3600_VA24816F0010_0_V797P5967X_0	CONT_AWD_VA24816F0010_3600_V797P5967X_3600	VA24816F0010	0	0	3600	VETERANS AFFAIRS, DEPARTMENT OF	V797P5967X	P00013	413116		413116		413117					2015-10-01	2016	2015-10-01	2016-09-30	2016-10-31			36	DEPARTMENT OF VETERANS AFFAIRS (VA)	3600	VETERANS AFFAIRS, DEPARTMENT OF	248	248-NETWORK CONTRACT OFFICE 8	36	DEPARTMENT OF VETERANS AFFAIRS (VA)	3600	VETERANS AFFAIRS, DEPARTMENT OF	672	672-SAN JUAN					X	NOT APPLICABLE			956711444	CEPHEID			956711444
3600_3600_VA24315F2174_P00003_V797P5967X_0	CONT_AWD_VA24315F2174_3600_V797P5967X_3600	VA24315F2174	P00003	0	3600	VETERANS AFFAIRS, DEPARTMENT OF	V797P5967X	P00013	412940		412940		412940					2015-10-01	2016	2015-10-01	2016-03-31	2016-03-31			36	DEPARTMENT OF VETERANS AFFAIRS (VA)	3600	VETERANS AFFAIRS, DEPARTMENT OF	243	243-NETWORK CONTRACTING OFFICE 03	36	DEPARTMENT OF VETERANS AFFAIRS (VA)	3600	VETERANS AFFAIRS, DEPARTMENT OF	243	243-NETWORK CONTRACTING OFFICE 03					X	NOT APPLICABLE			956711444	CEPHEID			956711444
3600_3600_VA24815F5028_0_V797P5967X_0	CONT_AWD_VA24815F5028_3600_V797P5967X_3600	VA24815F5028	0	0	3600	DEPARTMENT OF VETERANS AFFAIRS	V797P5967X	P00013	410069		410069		410069					2014-10-01	2015	2014-10-01	2015-09-30	2016-05-05			36	DEPARTMENT OF VETERANS AFFAIRS (VA)	3600	VETERANS AFFAIRS, DEPARTMENT OF	248	248-NETWORK CONTRACT OFFICE 8	36	DEPARTMENT OF VETERANS AFFAIRS (VA)	3600	VETERANS AFFAIRS, DEPARTMENT OF	672	672-SAN JUAN						NOT APPLICABLE		NAN	956711444	CEPHEID			956711444
3600_3600_VA24817J0007_0_V797P5967X_0	CONT_AWD_VA24817J0007_3600_V797P5967X_3600	VA24817J0007	0	0	3600	VETERANS AFFAIRS, DEPARTMENT OF	V797P5967X	P00013	409814		409814		409814					2016-10-05	2017	2016-10-01	2017-09-30	2017-09-30			36	DEPARTMENT OF VETERANS AFFAIRS (VA)	3600	VETERANS AFFAIRS, DEPARTMENT OF	36C248	248-NETWORK CONTRACT OFC 8(00248)	36	DEPARTMENT OF VETERANS AFFAIRS (VA)	3600	VETERANS AFFAIRS, DEPARTMENT OF	36C672	672-SAN JUAN (00672)					X	NOT APPLICABLE			956711444	CEPHEID			956711444
3600_-NONE-_36C25719C0215_P00002_-NONE-_0	CONT_AWD_36C25719C0215_3600_-NONE-_-NONE-	36C25719C0215	P00002	0					407002	844646	407002	844646	0	2.06565e+06				2020-08-13	2020	2019-09-16	2021-09-14	2024-09-14		2019-08-16	36	DEPARTMENT OF VETERANS AFFAIRS (VA)	3600	VETERANS AFFAIRS, DEPARTMENT OF	36C257	257-NETWORK CONTRACT OFC 17(00257)	36	DEPARTMENT OF VETERANS AFFAIRS (VA)	3600	VETERANS AFFAIRS, DEPARTMENT OF	36C671	671-SAN ANTONIO (00671)					X	NOT APPLICABLE			956711444	CEPHEID		07YE7	24744476
3600_-NONE-_VA24713C0257_P00008_-NONE-_0	CONT_AWD_VA24713C0257_3600_-NONE-_-NONE-	VA24713C0257	P00008	0					405647		0		0					2017-05-04	2017	2017-07-01	2018-06-30	2018-06-30			36	DEPARTMENT OF VETERANS AFFAIRS (VA)	3600	VETERANS AFFAIRS, DEPARTMENT OF	36C247	247-NETWORK CONTRACT OFC 7(00247)	36	DEPARTMENT OF VETERANS AFFAIRS (VA)	3600	VETERANS AFFAIRS, DEPARTMENT OF	36C521	521-BIRMINGHAM(00521)					X	NOT APPLICABLE			956711444	CEPHEID			24744476
3600_-NONE-_VA24713C0257_P00005_-NONE-_0	CONT_AWD_VA24713C0257_3600_-NONE-_-NONE-	VA24713C0257	P00005	0					405647		405647		405647					2016-06-27	2016	2016-07-01	2017-06-30	2018-06-30			36	DEPARTMENT OF VETERANS AFFAIRS (VA)	3600	VETERANS AFFAIRS, DEPARTMENT OF	36C247	247-NETWORK CONTRACT OFC 7(00247)	36	DEPARTMENT OF VETERANS AFFAIRS (VA)	3600	VETERANS AFFAIRS, DEPARTMENT OF	36C521	521-BIRMINGHAM(00521)					X	NOT APPLICABLE			956711444	CEPHEID			956711444
3600_3600_VA521A00084_0_V797P7143A_0	CONT_AWD_VA521A00084_3600_V797P7143A_3600	VA521A00084	0	0	3600	DEPARTMENT OF VETERANS AFFAIRS	V797P7143A	0	403393		403393		403393					2010-02-05	2010	2010-01-01	2010-12-31	2010-12-31			36	DEPARTMENT OF VETERANS AFFAIRS (VA)	3600	VETERANS AFFAIRS, DEPARTMENT OF	521	521-BIRMINGHAM	36	DEPARTMENT OF VETERANS AFFAIRS (VA)	3600	VETERANS AFFAIRS, DEPARTMENT OF	521	521-BIRMINGHAM						NOT APPLICABLE		NAN	956711444	CEPHEID			956711444
3600_-NONE-_36C24420P0021_0_-NONE-_0	CONT_AWD_36C24420P0021_3600_-NONE-_-NONE-	36C24420P0021	0	0					402383	402383	402383	402383	804766	804766				2019-10-01	2020	2019-10-01	2021-09-30	2021-12-31		2019-09-06	36	DEPARTMENT OF VETERANS AFFAIRS (VA)	3600	VETERANS AFFAIRS, DEPARTMENT OF	36C244	244-NETWORK CONTRACT OFC 4 (00244)	36	DEPARTMENT OF VETERANS AFFAIRS (VA)	3600	VETERANS AFFAIRS, DEPARTMENT OF	36C642	642-PHILADELPHIA (00642)(36C642)					X	NOT APPLICABLE			956711444	CEPHEID		07YE7	24744476
3600_3600_VA26213F1616_P00001_V797P5967X_0	CONT_AWD_VA26213F1616_3600_V797P5967X_3600	VA26213F1616	P00001	0	3600	DEPARTMENT OF VETERANS AFFAIRS	V797P5967X	P00013	400810		400810		400810					2013-01-01	2013	2013-01-01	2013-12-31	2013-12-31			36	DEPARTMENT OF VETERANS AFFAIRS (VA)	3600	VETERANS AFFAIRS, DEPARTMENT OF	262	262-NETWORK CONTRACT OFFICE 22	36	DEPARTMENT OF VETERANS AFFAIRS (VA)	3600	VETERANS AFFAIRS, DEPARTMENT OF	262	262-NETWORK CONTRACT OFFICE 22						NOT APPLICABLE		NAN	956711444	CEPHEID			956711444
3600_3600_VA558C00099_0_VA246BP0043_0	CONT_AWD_VA558C00099_3600_VA246BP0043_3600	VA558C00099	0	0	3600	DEPARTMENT OF VETERANS AFFAIRS	VA246BP0043	0	400000		400000		400000					2009-10-14	2010	2009-10-01	2010-09-30	2010-09-30			36	DEPARTMENT OF VETERANS AFFAIRS (VA)	3600	VETERANS AFFAIRS, DEPARTMENT OF	246	246-NETWORK CONTRACTING OFFICE 6	36	DEPARTMENT OF VETERANS AFFAIRS (VA)	3600	VETERANS AFFAIRS, DEPARTMENT OF	246	246-NETWORK CONTRACTING OFFICE 6						NOT APPLICABLE		NAN	956711444	CEPHEID			956711444
3600_3600_36C26219N1068_P00001_36C26218A0032_0	CONT_AWD_36C26219N1068_3600_36C26218A0032_3600	36C26219N1068	P00001	0	3600	VETERANS AFFAIRS, DEPARTMENT OF	36C26218A0032	0	400000	1600000	400000	1600000	400000	1600000				2020-05-04	2020	2019-09-28	2020-09-27	2020-09-27			36	DEPARTMENT OF VETERANS AFFAIRS (VA)	3600	VETERANS AFFAIRS, DEPARTMENT OF	36C262	262-NETWORK CONTRACT OFC 22(00262)	36	DEPARTMENT OF VETERANS AFFAIRS (VA)	3600	VETERANS AFFAIRS, DEPARTMENT OF	36C498	496-DES PACIFIC HLTHCARE NET(00498)					X	NOT APPLICABLE			956711444	CEPHEID		07YE7	24744476
3600_3600_36C25920N0051_0_VA25915A0099_0	CONT_AWD_36C25920N0051_3600_VA25915A0099_3600	36C25920N0051	0	0	3600	VETERANS AFFAIRS, DEPARTMENT OF	VA25915A0099	P00014	400000	400000	400000	400000	2000000	2000000				2019-10-01	2020	2019-10-01	2020-09-30	2020-09-30		2015-09-03	36	DEPARTMENT OF VETERANS AFFAIRS (VA)	3600	VETERANS AFFAIRS, DEPARTMENT OF	36C259	259-NETWORK CONTRACT OFC19(00259)	36	DEPARTMENT OF VETERANS AFFAIRS (VA)	3600	VETERANS AFFAIRS, DEPARTMENT OF	36C259	259-NETWORK CONTRACT OFC19(00259)					X	NOT APPLICABLE			956711444	CEPHEID		07YE7	24744476
3600_3600_36C25919N0100_0_VA25915A0099_0	CONT_AWD_36C25919N0100_3600_VA25915A0099_3600	36C25919N0100	0	0	3600	VETERANS AFFAIRS, DEPARTMENT OF	VA25915A0099	P00013	400000	550000	1.49235e+06	1.64235e+06	1.31081e+07	1.32581e+07				2018-10-05	2019	2018-10-01	2019-09-30	2020-09-30			36	DEPARTMENT OF VETERANS AFFAIRS (VA)	3600	VETERANS AFFAIRS, DEPARTMENT OF	36C259	259-NETWORK CONTRACT OFC19(00259)	36	DEPARTMENT OF VETERANS AFFAIRS (VA)	3600	VETERANS AFFAIRS, DEPARTMENT OF	36C259	259-NETWORK CONTRACT OFC19(00259)					X	NOT APPLICABLE			956711444	CEPHEID		07YE7	24744476
3600_3600_VA24314F0961_0_VA243BP0141_0	CONT_AWD_VA24314F0961_3600_VA243BP0141_3600	VA24314F0961	0	0	3600	DEPARTMENT OF VETERANS AFFAIRS	VA243BP0141	P00003	400000		400000		2043310					2013-11-27	2014	2013-10-01	2014-09-30	2016-09-30			36	DEPARTMENT OF VETERANS AFFAIRS (VA)	3600	VETERANS AFFAIRS, DEPARTMENT OF	243	243-NETWORK CONTRACTING OFFICE 03	36	DEPARTMENT OF VETERANS AFFAIRS (VA)	3600	VETERANS AFFAIRS, DEPARTMENT OF	243	243-NETWORK CONTRACTING OFFICE 03						NOT APPLICABLE		NAN	956711444	CEPHEID			956711444
3600_3600_VA26114J2778_0_VA261BP0075_0	CONT_AWD_VA26114J2778_3600_VA261BP0075_3600	VA26114J2778	0	0	3600	VETERANS AFFAIRS, DEPARTMENT OF	VA261BP0075	P00004	399879	453404	399879	453404	399879	453404				2014-10-01	2015	2014-10-01	2015-09-30	2015-09-30			36	DEPARTMENT OF VETERANS AFFAIRS (VA)	3600	VETERANS AFFAIRS, DEPARTMENT OF	261	261-NETWORK CONTRACT OFFICE 21	36	DEPARTMENT OF VETERANS AFFAIRS (VA)	3600	VETERANS AFFAIRS, DEPARTMENT OF	261	261-NETWORK CONTRACT OFFICE 21					X	NOT APPLICABLE		NAN	956711444	CEPHEID			956711444
7527_-NONE-_75H71218P00032_P00003_-NONE-_0	CONT_AWD_75H71218P00032_7527_-NONE-_-NONE-	75H71218P00032	P00003	0					398361	1.45478e+06	398361	1.45478e+06	-187353	2626213	N: Emergency P.L. 116-136;Q: Excluded from tracking (uses non-emergency/non-disaster designated appropriations)		585715	2020-06-01	2020	2018-09-07	2021-08-31	2023-08-31			75	DEPARTMENT OF HEALTH AND HUMAN SERVICES (HHS)	7527	INDIAN HEALTH SERVICE	75H712	PHOENIX AREA INDIAN HEALTH SVC	75	DEPARTMENT OF HEALTH AND HUMAN SERVICES (HHS)	7527	INDIAN HEALTH SERVICE	75H712	PHOENIX AREA INDIAN HEALTH SVC	075-2020/2021-0390-000;075-X-0390-000	075-0390	260: Supplies and materials		X	NOT APPLICABLE			956711444	CEPHEID		07YE7	24744476
3600_3600_36C24720N0450_0_36C24718D0166_0	CONT_AWD_36C24720N0450_3600_36C24718D0166_3600	36C24720N0450	0	0	3600	VETERANS AFFAIRS, DEPARTMENT OF	36C24718D0166	0	398339	398339	398339	398339	398339	398339				2020-08-20	2020	2020-08-20	2021-08-19	2023-08-19			36	DEPARTMENT OF VETERANS AFFAIRS (VA)	3600	VETERANS AFFAIRS, DEPARTMENT OF	36C247	247-NETWORK CONTRACT OFC 7(00247)	36	DEPARTMENT OF VETERANS AFFAIRS (VA)	3600	VETERANS AFFAIRS, DEPARTMENT OF	36C521	521-BIRMINGHAM(00521)(36C521)					X	NOT APPLICABLE			956711444	CEPHEID		07YE7	24744476
3600_3600_36C24719N0817_0_36C24718D0166_0	CONT_AWD_36C24719N0817_3600_36C24718D0166_3600	36C24719N0817	0	0	3600	VETERANS AFFAIRS, DEPARTMENT OF	36C24718D0166	0	398339	398339	398339	398339	398339	398339				2019-08-19	2019	2019-08-20	2020-08-19	2023-08-19			36	DEPARTMENT OF VETERANS AFFAIRS (VA)	3600	VETERANS AFFAIRS, DEPARTMENT OF	36C247	247-NETWORK CONTRACT OFC 7(00247)	36	DEPARTMENT OF VETERANS AFFAIRS (VA)	3600	VETERANS AFFAIRS, DEPARTMENT OF	36C521	521-BIRMINGHAM(00521)(36C521)					X	NOT APPLICABLE			956711444	CEPHEID		07YE7	24744476
3600_3600_36C24718N1999_0_36C24718D0166_0	CONT_AWD_36C24718N1999_3600_36C24718D0166_3600	36C24718N1999	0	0	3600	VETERANS AFFAIRS, DEPARTMENT OF	36C24718D0166	0	398339	398339	398339	398339	398339	398339				2018-08-27	2018	2018-08-27	2019-08-19	2019-08-19			36	DEPARTMENT OF VETERANS AFFAIRS (VA)	3600	VETERANS AFFAIRS, DEPARTMENT OF	36C247	247-NETWORK CONTRACT OFC 7(00247)	36	DEPARTMENT OF VETERANS AFFAIRS (VA)	3600	VETERANS AFFAIRS, DEPARTMENT OF	36C521	521-BIRMINGHAM(00521)(36C521)					X	NOT APPLICABLE			956711444	CEPHEID		07YE7	24744476
3600_3600_VA24817F0011_0_V797P5967X_0	CONT_AWD_VA24817F0011_3600_V797P5967X_3600	VA24817F0011	0	0	3600	VETERANS AFFAIRS, DEPARTMENT OF	V797P5967X	P00013	397728		397728		397728					2016-10-01	2017	2016-10-01	2017-09-30	2017-09-30			36	DEPARTMENT OF VETERANS AFFAIRS (VA)	3600	VETERANS AFFAIRS, DEPARTMENT OF	36C248	248-NETWORK CONTRACT OFC 8(00248)	36	DEPARTMENT OF VETERANS AFFAIRS (VA)	3600	VETERANS AFFAIRS, DEPARTMENT OF	36C516	515-BAY PINES (00516)					X	NOT APPLICABLE			956711444	CEPHEID			956711444
3600_4730_36C24818F0744_P00003_GS07F0597T_0	CONT_AWD_36C24818F0744_3600_GS07F0597T_4730	36C24818F0744	P00003	0	4730	FEDERAL ACQUISITION SERVICE	GS07F0597T	AY0028	397728	924386	397728	924386	0	2.11757e+06				2019-10-01	2020	2019-10-01	2020-09-30	2022-09-30			36	DEPARTMENT OF VETERANS AFFAIRS (VA)	3600	VETERANS AFFAIRS, DEPARTMENT OF	36C248	248-NETWORK CONTRACT OFC 8(00248)	36	DEPARTMENT OF VETERANS AFFAIRS (VA)	3600	VETERANS AFFAIRS, DEPARTMENT OF	36C516	515-BAY PINES (00516)(36C516)					X	NOT APPLICABLE			956711444	CEPHEID		07YE7	24744476
3600_-NONE-_VA246P0544_0_-NONE-_0	CONT_AWD_VA246P0544_3600_-NONE-_-NONE-	VA246P0544	0	0				0	396984		396984		1984920					2010-01-04	2010	2010-01-01	2010-12-31	2014-12-31			36	DEPARTMENT OF VETERANS AFFAIRS (VA)	3600	VETERANS AFFAIRS, DEPARTMENT OF	246	246-NETWORK CONTRACTING OFFICE 6	36	DEPARTMENT OF VETERANS AFFAIRS (VA)	3600	VETERANS AFFAIRS, DEPARTMENT OF	246	246-NETWORK CONTRACTING OFFICE 6						NOT APPLICABLE		NAN	956711444	CEPHEID			956711444
3600_4730_VA25616F1252_0_GS07F0597T_0	CONT_AWD_VA25616F1252_3600_GS07F0597T_4730	VA25616F1252	0	0	4730	FEDERAL ACQUISITION SERVICE	GS07F0597T	PO0016ADDRESSCHG	394135		394135		468627					2016-08-15	2016	2016-08-10	2017-08-09	2019-08-09			36	DEPARTMENT OF VETERANS AFFAIRS (VA)	3600	VETERANS AFFAIRS, DEPARTMENT OF	36C256	256-NETWORK CONTRACT OFC 16(00256)	36	DEPARTMENT OF VETERANS AFFAIRS (VA)	3600	VETERANS AFFAIRS, DEPARTMENT OF	36C629	629-NEW ORLEANS (00629)					X	NOT APPLICABLE			956711444	CEPHEID			956711444
3600_-NONE-_VA24713C0257_P00001_-NONE-_0	CONT_AWD_VA24713C0257_3600_-NONE-_-NONE-	VA24713C0257	P00001	0				0	393638		393638		0					2014-06-23	2014	2014-07-01	2015-06-30	2018-06-30			36	DEPARTMENT OF VETERANS AFFAIRS (VA)	3600	VETERANS AFFAIRS, DEPARTMENT OF	247	247-NETWORK CONTRACT OFFICE 7	36	DEPARTMENT OF VETERANS AFFAIRS (VA)	3600	VETERANS AFFAIRS, DEPARTMENT OF	619	619-CENTRAL ALABAMA						NOT APPLICABLE		NAN	956711444	CEPHEID			956711444
3600_-NONE-_VA24713C0257_P00002_-NONE-_0	CONT_AWD_VA24713C0257_3600_-NONE-_-NONE-	VA24713C0257	P00002	0					393638		393638		0					2015-06-16	2015	2015-07-01	2016-06-30	2018-06-30			36	DEPARTMENT OF VETERANS AFFAIRS (VA)	3600	VETERANS AFFAIRS, DEPARTMENT OF	247	247-NETWORK CONTRACT OFFICE 7	36	DEPARTMENT OF VETERANS AFFAIRS (VA)	3600	VETERANS AFFAIRS, DEPARTMENT OF	521	521-BIRMINGHAM						NOT APPLICABLE		NAN	956711444	CEPHEID			956711444
3600_-NONE-_VA24713C0257_0_-NONE-_0	CONT_AWD_VA24713C0257_3600_-NONE-_-NONE-	VA24713C0257	0	0				0	393638		393638		1968192					2013-06-20	2013	2013-07-01	2014-06-30	2018-06-30			36	DEPARTMENT OF VETERANS AFFAIRS (VA)	3600	VETERANS AFFAIRS, DEPARTMENT OF	247	247-NETWORK CONTRACT OFFICE 7	36	DEPARTMENT OF VETERANS AFFAIRS (VA)	3600	VETERANS AFFAIRS, DEPARTMENT OF	619	619-CENTRAL ALABAMA						NOT APPLICABLE		NAN	956711444	CEPHEID			956711444
3600_3600_V6180A0006_0_VA263P0057_0	CONT_AWD_V6180A0006_3600_VA263P0057_3600	V6180A0006	0	0	3600	DEPARTMENT OF VETERANS AFFAIRS	VA263P0057	0	393356		393356		393356					2009-10-01	2010	2009-10-01	2010-09-30	2010-09-30			36	DEPARTMENT OF VETERANS AFFAIRS (VA)	3600	VETERANS AFFAIRS, DEPARTMENT OF	618	618-MINNEAPOLIS VA MEDICAL CENTER	999											NOT APPLICABLE		NAN	956711444	CEPHEID			956711444
3600_4730_VA25714F0426_P00001_GS07F0597T_0	CONT_AWD_VA25714F0426_3600_GS07F0597T_4730	VA25714F0426	P00001	0	4730	FEDERAL ACQUISITION SERVICE	GS07F0597T	PO0016ADDRESSCHG	393148		393148		393148					2015-03-02	2015	2014-04-16	2016-04-15	2016-10-15			36	DEPARTMENT OF VETERANS AFFAIRS (VA)	3600	VETERANS AFFAIRS, DEPARTMENT OF	674	674-TEMPLE	36	DEPARTMENT OF VETERANS AFFAIRS (VA)	3600	VETERANS AFFAIRS, DEPARTMENT OF	674	674-TEMPLE						NOT APPLICABLE		NAN	956711444	CEPHEID			956711444
3600_3600_VA24715F0053_0_V797P5967X_0	CONT_AWD_VA24715F0053_3600_V797P5967X_3600	VA24715F0053	0	0	3600	VETERANS AFFAIRS, DEPARTMENT OF	V797P5967X	P00013	392862	1.69433e+06	392862	1.69433e+06	1964310	2.08719e+06				2014-10-01	2015	2014-10-01	2015-09-30	2019-09-30			36	DEPARTMENT OF VETERANS AFFAIRS (VA)	3600	VETERANS AFFAIRS, DEPARTMENT OF	247	247-NETWORK CONTRACT OFFICE 7	36	DEPARTMENT OF VETERANS AFFAIRS (VA)	3600	VETERANS AFFAIRS, DEPARTMENT OF	508	508-ATLANTA					X	NOT APPLICABLE			956711444	CEPHEID			956711444
3600_3600_VA25816F2864_0_V797P5967X_0	CONT_AWD_VA25816F2864_3600_V797P5967X_3600	VA25816F2864	0	0	3600	VETERANS AFFAIRS, DEPARTMENT OF	V797P5967X	P00013	386435	620189	386435	1.00662e+06	386435	1.00662e+06				2016-10-01	2017	2016-10-01	2017-09-30	2017-12-31			36	DEPARTMENT OF VETERANS AFFAIRS (VA)	3600	VETERANS AFFAIRS, DEPARTMENT OF	36C258	258-NETWORK CONTRACT OFC 18(00258)	36	DEPARTMENT OF VETERANS AFFAIRS (VA)	3600	VETERANS AFFAIRS, DEPARTMENT OF	36C501	501-ALBUERQUE (00501)					X	NOT APPLICABLE			956711444	CEPHEID			956711444
3600_3600_36C24219N0425_0_36C24218D0039_0	CONT_AWD_36C24219N0425_3600_36C24218D0039_3600	36C24219N0425	0	0	3600	VETERANS AFFAIRS, DEPARTMENT OF	36C24218D0039	0	386328	386328	386328	386328	386328	386328				2018-12-27	2019	2018-12-31	2019-06-30	2019-06-30			36	DEPARTMENT OF VETERANS AFFAIRS (VA)	3600	VETERANS AFFAIRS, DEPARTMENT OF	36C242	242-NETWORK CONTRACT OFC 02(00242)	36	DEPARTMENT OF VETERANS AFFAIRS (VA)	3600	VETERANS AFFAIRS, DEPARTMENT OF	36C242	242-NETWORK CONTRACT OFC 02(00242)					X	NOT APPLICABLE			956711444	CEPHEID		07YE7	24744476
7527_7527_75H71220F28002_0_75H71220D00004_0	CONT_AWD_75H71220F28002_7527_75H71220D00004_7527	75H71220F28002	0	0	7527	INDIAN HEALTH SERVICE	75H71220D00004	0	386000	386000	386000	386000	386000	386000	M: Emergency P.L. 116-127		386000	2020-04-24	2020	2020-04-24	2021-04-09	2021-04-09		2020-04-24	75	DEPARTMENT OF HEALTH AND HUMAN SERVICES (HHS)	7527	INDIAN HEALTH SERVICE	75H712	PHOENIX AREA INDIAN HEALTH SVC	75	DEPARTMENT OF HEALTH AND HUMAN SERVICES (HHS)	7527	INDIAN HEALTH SERVICE	75H712	PHOENIX AREA INDIAN HEALTH SVC	075-2020/2022-0390-000	075-0390	260: Supplies and materials		X	NOT APPLICABLE			956711444	CEPHEID		07YE7	24744476
7527_7527_75H71220F28001_0_75H71220D00004_0	CONT_AWD_75H71220F28001_7527_75H71220D00004_7527	75H71220F28001	0	0	7527	INDIAN HEALTH SERVICE	75H71220D00004	0	386000	386000	386000	386000	386000	386000	M: Emergency P.L. 116-127	25270.2	386000	2020-04-10	2020	2020-04-10	2021-04-09	2021-04-09		2020-03-30	75	DEPARTMENT OF HEALTH AND HUMAN SERVICES (HHS)	7527	INDIAN HEALTH SERVICE	75H712	PHOENIX AREA INDIAN HEALTH SVC	75	DEPARTMENT OF HEALTH AND HUMAN SERVICES (HHS)	7527	INDIAN HEALTH SERVICE	75H712	PHOENIX AREA INDIAN HEALTH SVC	075-2020/2022-0390-000	075-0390	260: Supplies and materials		X	NOT APPLICABLE			956711444	CEPHEID		07YE7	24744476
3600_3600_VA24716F0643_0_V797P5967X_0	CONT_AWD_VA24716F0643_3600_V797P5967X_3600	VA24716F0643	0	0	3600	VETERANS AFFAIRS, DEPARTMENT OF	V797P5967X	P00013	379796		379796		379796					2015-12-23	2016	2015-12-23	2016-12-22	2016-12-22			36	DEPARTMENT OF VETERANS AFFAIRS (VA)	3600	VETERANS AFFAIRS, DEPARTMENT OF	247	247-NETWORK CONTRACT OFFICE 7	36	DEPARTMENT OF VETERANS AFFAIRS (VA)	3600	VETERANS AFFAIRS, DEPARTMENT OF	544	544-COLUMBIA					X	NOT APPLICABLE			956711444	CEPHEID			956711444
3600_3600_VA24815F3212_0_V797P5967X_0	CONT_AWD_VA24815F3212_3600_V797P5967X_3600	VA24815F3212	0	0	3600	VETERANS AFFAIRS, DEPARTMENT OF	V797P5967X	P00013	379680		379680	377502	379680	377502				2015-09-29	2015	2015-10-01	2016-09-30	2016-12-31			36	DEPARTMENT OF VETERANS AFFAIRS (VA)	3600	VETERANS AFFAIRS, DEPARTMENT OF	248	248-NETWORK CONTRACT OFFICE 8	36	DEPARTMENT OF VETERANS AFFAIRS (VA)	3600	VETERANS AFFAIRS, DEPARTMENT OF	248	248-NETWORK CONTRACT OFFICE 8					X	NOT APPLICABLE		NAN	956711444	CEPHEID			956711444
3600_3600_VA24715F0053_P00004_V797P5967X_0	CONT_AWD_VA24715F0053_3600_V797P5967X_3600	VA24715F0053	P00004	0	3600	VETERANS AFFAIRS, DEPARTMENT OF	V797P5967X	P00013	379024	1.69433e+06	379024	1.69433e+06	-13838.4	2.08719e+06				2016-10-01	2017	2016-10-01	2017-09-30	2019-09-30			36	DEPARTMENT OF VETERANS AFFAIRS (VA)	3600	VETERANS AFFAIRS, DEPARTMENT OF	36C247	247-NETWORK CONTRACT OFC 7(00247)	36	DEPARTMENT OF VETERANS AFFAIRS (VA)	3600	VETERANS AFFAIRS, DEPARTMENT OF	36C508	508-ATLANTA (00508)(36C508)					X	NOT APPLICABLE			956711444	CEPHEID			956711444
3600_3600_VA24715F0053_P00006_V797P5967X_0	CONT_AWD_VA24715F0053_3600_V797P5967X_3600	VA24715F0053	P00006	0	3600	VETERANS AFFAIRS, DEPARTMENT OF	V797P5967X	P00013	375431	1.69433e+06	375431	1.69433e+06	-17431.3	2.08719e+06				2017-10-06	2018	2017-10-01	2018-09-30	2019-09-30			36	DEPARTMENT OF VETERANS AFFAIRS (VA)	3600	VETERANS AFFAIRS, DEPARTMENT OF	36C247	247-NETWORK CONTRACT OFC 7(00247)	36	DEPARTMENT OF VETERANS AFFAIRS (VA)	3600	VETERANS AFFAIRS, DEPARTMENT OF	36C508	508-ATLANTA (00508)(36C508)					X	NOT APPLICABLE			956711444	CEPHEID			24744476
3600_3600_V603C90023_0_V797P5967X_0	CONT_AWD_V603C90023_3600_V797P5967X_3600	V603C90023	0	0	3600	DEPARTMENT OF VETERANS AFFAIRS	V797P5967X	0	374472		374472		374472					2008-10-01	2009	2008-10-01	2009-09-30	2009-09-30			36	DEPARTMENT OF VETERANS AFFAIRS (VA)	3600	VETERANS AFFAIRS, DEPARTMENT OF	603	603-LOUISVILLE	999											NOT APPLICABLE		NAN	956711444	CEPHEID			956711444
3600_3600_VA24415F0874_0_V797P5967X_0	CONT_AWD_VA24415F0874_3600_V797P5967X_3600	VA24415F0874	0	0	3600	DEPARTMENT OF VETERANS AFFAIRS	V797P5967X	P00013	373669		373669		373669					2014-11-25	2015	2014-11-25	2014-11-25	2014-12-15			36	DEPARTMENT OF VETERANS AFFAIRS (VA)	3600	VETERANS AFFAIRS, DEPARTMENT OF	244	244-NETWORK CONTRACT OFFICE 4	36	DEPARTMENT OF VETERANS AFFAIRS (VA)	3600	VETERANS AFFAIRS, DEPARTMENT OF	244	244-NETWORK CONTRACT OFFICE 4						NOT APPLICABLE		NAN	956711444	CEPHEID			956711444
3600_3600_VA24417J1684_0_V797P5967X_0	CONT_AWD_VA24417J1684_3600_V797P5967X_3600	VA24417J1684	0	0	3600	VETERANS AFFAIRS, DEPARTMENT OF	V797P5967X	P00013	373665		373665		373665					2017-01-13	2017	2017-01-10	2017-12-31	2017-12-31			36	DEPARTMENT OF VETERANS AFFAIRS (VA)	3600	VETERANS AFFAIRS, DEPARTMENT OF	36C244	244-NETWORK CONTRACT OFC 4 (00244)	36	DEPARTMENT OF VETERANS AFFAIRS (VA)	3600	VETERANS AFFAIRS, DEPARTMENT OF	36C642	642-PHILADELPHIA (00642)					X	NOT APPLICABLE			956711444	CEPHEID			956711444
3600_3600_36C25618F0728_0_V797P5967X_0	CONT_AWD_36C25618F0728_3600_V797P5967X_3600	36C25618F0728	0	0	3600	VETERANS AFFAIRS, DEPARTMENT OF	V797P5967X	P00013	372421	463536	372421	463536	372421	463536				2018-03-28	2018	2018-03-27	2018-10-31	2019-03-27			36	DEPARTMENT OF VETERANS AFFAIRS (VA)	3600	VETERANS AFFAIRS, DEPARTMENT OF	36C256	256-NETWORK CONTRACT OFC 16(00256)	36	DEPARTMENT OF VETERANS AFFAIRS (VA)	3600	VETERANS AFFAIRS, DEPARTMENT OF	36C580	580-HOUSTON(00580)					X	NOT APPLICABLE			956711444	CEPHEID		07YE7	24744476
3600_3600_36C24820N0078_0_VA24816D0160_0	CONT_AWD_36C24820N0078_3600_VA24816D0160_3600	36C24820N0078	0	0	3600	VETERANS AFFAIRS, DEPARTMENT OF	VA24816D0160	0	372381	372381	372381	372381	372381	372381				2019-10-01	2020	2019-10-01	2020-09-30	2021-09-30		2019-09-27	36	DEPARTMENT OF VETERANS AFFAIRS (VA)	3600	VETERANS AFFAIRS, DEPARTMENT OF	36C248	248-NETWORK CONTRACT OFC 8(00248)	36	DEPARTMENT OF VETERANS AFFAIRS (VA)	3600	VETERANS AFFAIRS, DEPARTMENT OF	36C675	675-ORLANDO (00675)(36C675)					X	NOT APPLICABLE			956711444	CEPHEID		07YE7	24744476
3600_3600_VA24812F3874_0_V797P7143A_0	CONT_AWD_VA24812F3874_3600_V797P7143A_3600	VA24812F3874	0	0	3600	DEPARTMENT OF VETERANS AFFAIRS	V797P7143A	0	372322		372322		372322					2012-06-20	2012	2012-06-20	2013-03-31	2013-03-31			36	DEPARTMENT OF VETERANS AFFAIRS (VA)	3600	VETERANS AFFAIRS, DEPARTMENT OF	248	248-NETWORK CONTRACT OFFICE 8	36	DEPARTMENT OF VETERANS AFFAIRS (VA)	3600	VETERANS AFFAIRS, DEPARTMENT OF	573	573-NF/SG VETERANS HEALTH SYSTEM						NOT APPLICABLE		NAN	956711444	CEPHEID			956711444
3600_3600_VA667A20618_0_VA256BP0053_0	CONT_AWD_VA667A20618_3600_VA256BP0053_3600	VA667A20618	0	0	3600	DEPARTMENT OF VETERANS AFFAIRS	VA256BP0053	P00002	371304		371304		371304					2011-10-05	2012	2011-10-01	2012-09-30	2012-09-30			36	DEPARTMENT OF VETERANS AFFAIRS (VA)	3600	VETERANS AFFAIRS, DEPARTMENT OF	667	667-SHREVEPORT	36	DEPARTMENT OF VETERANS AFFAIRS (VA)	3600	VETERANS AFFAIRS, DEPARTMENT OF	667	667-SHREVEPORT						NOT APPLICABLE		NAN	956711444	CEPHEID			956711444
3600_3600_VA25816J2899_0_V797P5967X_0	CONT_AWD_VA25816J2899_3600_V797P5967X_3600	VA25816J2899	0	0	3600	VETERANS AFFAIRS, DEPARTMENT OF	V797P5967X	P00013	367948		367948		367948					2016-10-01	2017	2016-10-01	2017-09-30	2021-09-30			36	DEPARTMENT OF VETERANS AFFAIRS (VA)	3600	VETERANS AFFAIRS, DEPARTMENT OF	36C258	258-NETWORK CONTRACT OFC 18(00258)	36	DEPARTMENT OF VETERANS AFFAIRS (VA)	3600	VETERANS AFFAIRS, DEPARTMENT OF	36C678	678-TUCSON(00678)					X	NOT APPLICABLE			956711444	CEPHEID			956711444
3600_3600_VA24313J0174_0_VA243BP0040_0	CONT_AWD_VA24313J0174_3600_VA243BP0040_3600	VA24313J0174	0	0	3600	DEPARTMENT OF VETERANS AFFAIRS	VA243BP0040	P00009	365464		365464		365464					2012-10-01	2013	2012-10-01	2013-03-31	2013-03-31			36	DEPARTMENT OF VETERANS AFFAIRS (VA)	3600	VETERANS AFFAIRS, DEPARTMENT OF	243	243-NETWORK CONTRACTING OFFICE 03	36	DEPARTMENT OF VETERANS AFFAIRS (VA)	3600	VETERANS AFFAIRS, DEPARTMENT OF	243	243-NETWORK CONTRACTING OFFICE 03						NOT APPLICABLE		NAN	956711444	CEPHEID			956711444
3600_3600_VA509C95224_0_V797P7143A_0	CONT_AWD_VA509C95224_3600_V797P7143A_3600	VA509C95224	0	0	3600	DEPARTMENT OF VETERANS AFFAIRS	V797P7143A	0	365110		365110		365110					2008-10-01	2009	2008-10-01	2009-09-30	2009-09-30			36	DEPARTMENT OF VETERANS AFFAIRS (VA)	3600	VETERANS AFFAIRS, DEPARTMENT OF	509	509-AUGUSTA	999											NOT APPLICABLE		NAN	956711444	CEPHEID			956711444
3600_3600_VA509C05015_0_V797P7143A_0	CONT_AWD_VA509C05015_3600_V797P7143A_3600	VA509C05015	0	0	3600	DEPARTMENT OF VETERANS AFFAIRS	V797P7143A	0	365110		365110		365110					2009-10-01	2010	2009-10-01	2010-09-30	2010-09-30			36	DEPARTMENT OF VETERANS AFFAIRS (VA)	3600	VETERANS AFFAIRS, DEPARTMENT OF	509	509-AUGUSTA	999											NOT APPLICABLE		NAN	956711444	CEPHEID			956711444
3600_3600_VA25612J0245_0_VA256BP0053_0	CONT_AWD_VA25612J0245_3600_VA256BP0053_3600	VA25612J0245	0	0	3600	DEPARTMENT OF VETERANS AFFAIRS	VA256BP0053	1	364050		364050		364050					2011-11-09	2012	2011-11-09	2012-09-30	2012-09-30			36	DEPARTMENT OF VETERANS AFFAIRS (VA)	3600	VETERANS AFFAIRS, DEPARTMENT OF	598	598-NORTH LITTLE ROCK	36	DEPARTMENT OF VETERANS AFFAIRS (VA)	3600	VETERANS AFFAIRS, DEPARTMENT OF	598	598-NORTH LITTLE ROCK						NOT APPLICABLE		NAN	956711444	CEPHEID			956711444
3600_3600_VA24113J0098_0_VA241BP0089_0	CONT_AWD_VA24113J0098_3600_VA241BP0089_3600	VA24113J0098	0	0	3600	DEPARTMENT OF VETERANS AFFAIRS	VA241BP0089	P00004	363076		363076		363076					2012-10-01	2013	2012-10-01	2013-09-30	2013-09-30			36	DEPARTMENT OF VETERANS AFFAIRS (VA)	3600	VETERANS AFFAIRS, DEPARTMENT OF	241	241-NETWORK CONTRACT OFFICE 01	36	DEPARTMENT OF VETERANS AFFAIRS (VA)	3600	VETERANS AFFAIRS, DEPARTMENT OF	523	523-BOSTON						NOT APPLICABLE		NAN	956711444	CEPHEID			956711444
3600_3600_VA24414F0100_0_V797P5967X_0	CONT_AWD_VA24414F0100_3600_V797P5967X_3600	VA24414F0100	0	0	3600	DEPARTMENT OF VETERANS AFFAIRS	V797P5967X	P00013	362880		362880		362880					2013-10-01	2014	2013-10-23	2014-09-30	2014-12-01			36	DEPARTMENT OF VETERANS AFFAIRS (VA)	3600	VETERANS AFFAIRS, DEPARTMENT OF	642	642-PHILADELPHIA	36	DEPARTMENT OF VETERANS AFFAIRS (VA)	3600	VETERANS AFFAIRS, DEPARTMENT OF	642	642-PHILADELPHIA						NOT APPLICABLE		NAN	956711444	CEPHEID			956711444
9700_9700_0002_0_HT001415A0068_0	CONT_AWD_0002_9700_HT001415A0068_9700	2	0	0	9700	DEPT OF DEFENSE	HT001415A0068	0	357751	357751	357751	357751	357751	357751				2016-03-16	2016	2016-03-16	2016-09-30	2016-09-30			97	DEPARTMENT OF DEFENSE (DOD)	97DH	DEFENSE HEALTH AGENCY (DHA)	HT0014	DEFENSE HEALTH AGENCY	97	DEPARTMENT OF DEFENSE (DOD)	97DH	DEFENSE HEALTH AGENCY (DHA)	HT0017	DIRECTOR, WRNMMC					X	NOT APPLICABLE			956711444	CEPHEID			956711444
3600_3600_VA25816J0006_0_V797P5967X_0	CONT_AWD_VA25816J0006_3600_V797P5967X_3600	VA25816J0006	0	0	3600	VETERANS AFFAIRS, DEPARTMENT OF	V797P5967X	P00013	357384		357384		357384					2015-10-14	2016	2015-10-14	2016-09-30	2016-09-30			36	DEPARTMENT OF VETERANS AFFAIRS (VA)	3600	VETERANS AFFAIRS, DEPARTMENT OF	258	258-NETWORK CONTRACT OFFICE 18	36	DEPARTMENT OF VETERANS AFFAIRS (VA)	3600	VETERANS AFFAIRS, DEPARTMENT OF	501	501 - ALBUQUERQUE					X	NOT APPLICABLE			956711444	CEPHEID			956711444
3600_3600_VA658C10117_0_VA246BP0043_0	CONT_AWD_VA658C10117_3600_VA246BP0043_3600	VA658C10117	0	0	3600	DEPARTMENT OF VETERANS AFFAIRS	VA246BP0043	P00002	356364		356364		356364					2010-10-01	2011	2010-10-01	2011-09-30	2012-09-30			36	DEPARTMENT OF VETERANS AFFAIRS (VA)	3600	VETERANS AFFAIRS, DEPARTMENT OF	246	246-NETWORK CONTRACTING OFFICE 6	36	DEPARTMENT OF VETERANS AFFAIRS (VA)	3600	VETERANS AFFAIRS, DEPARTMENT OF	246	246-NETWORK CONTRACTING OFFICE 6						NOT APPLICABLE		NAN	956711444	CEPHEID			956711444
3600_3600_36C25920N0050_0_VA25915A0099_0	CONT_AWD_36C25920N0050_3600_VA25915A0099_3600	36C25920N0050	0	0	3600	VETERANS AFFAIRS, DEPARTMENT OF	VA25915A0099	P00014	355640	355640	355640	355640	1.7782e+06	1.7782e+06				2019-10-01	2020	2019-10-01	2020-09-30	2020-09-30		2015-09-03	36	DEPARTMENT OF VETERANS AFFAIRS (VA)	3600	VETERANS AFFAIRS, DEPARTMENT OF	36C259	259-NETWORK CONTRACT OFC19(00259)	36	DEPARTMENT OF VETERANS AFFAIRS (VA)	3600	VETERANS AFFAIRS, DEPARTMENT OF	36C259	259-NETWORK CONTRACT OFC19(00259)					X	NOT APPLICABLE			956711444	CEPHEID		07YE7	24744476
3600_3600_VA25815J1538_0_VA25813A0005_0	CONT_AWD_VA25815J1538_3600_VA25813A0005_3600	VA25815J1538	0	0	3600	DEPARTMENT OF VETERANS AFFAIRS	VA25813A0005	P00003	355000		355000		355000					2014-10-01	2015	2014-10-01	2015-09-30	2015-09-30			36	DEPARTMENT OF VETERANS AFFAIRS (VA)	3600	VETERANS AFFAIRS, DEPARTMENT OF	258	258-NETWORK CONTRACT OFFICE 18	36	DEPARTMENT OF VETERANS AFFAIRS (VA)	3600	VETERANS AFFAIRS, DEPARTMENT OF	678	678-TUCSON						NOT APPLICABLE		NAN	956711444	CEPHEID			956711444
7527_4730_75H71020F80289_0_GS07F0597T_0	CONT_AWD_75H71020F80289_7527_GS07F0597T_4730	75H71020F80289	0	0	4730	FEDERAL ACQUISITION SERVICE	GS07F0597T	AO0031	353704	353704	353704	353704	353704	353704				2019-12-31	2020	2019-12-31	2020-10-31	2020-10-31		2016-08-30	75	DEPARTMENT OF HEALTH AND HUMAN SERVICES (HHS)	7527	INDIAN HEALTH SERVICE	75H710	NAVAJO AREA INDIAN HEALTH SVC	75	DEPARTMENT OF HEALTH AND HUMAN SERVICES (HHS)	7527	INDIAN HEALTH SERVICE	75H710	NAVAJO AREA INDIAN HEALTH SVC	075-X-0390-000	075-0390	220: Transportation of things;233: Communications, utilities, and miscellaneous charges;260: Supplies and materials		X	NOT APPLICABLE			956711444	CEPHEID		07YE7	24744476
3600_3600_VA26215F0173_P00001_V797P5967X_0	CONT_AWD_VA26215F0173_3600_V797P5967X_3600	VA26215F0173	P00001	0	3600	DEPARTMENT OF VETERANS AFFAIRS	V797P5967X	P00013	353345		353345		353345					2015-09-28	2015	2015-09-29	2016-09-28	2016-09-28			36	DEPARTMENT OF VETERANS AFFAIRS (VA)	3600	VETERANS AFFAIRS, DEPARTMENT OF	262	262-NETWORK CONTRACT OFFICE 22	36	DEPARTMENT OF VETERANS AFFAIRS (VA)	3600	VETERANS AFFAIRS, DEPARTMENT OF	664	664-SAN DIEGO HEALTHCARE SYSTEM						NOT APPLICABLE		NAN	956711444	CEPHEID			956711444
3600_3600_VA26215F0173_0_V797P5967X_0	CONT_AWD_VA26215F0173_3600_V797P5967X_3600	VA26215F0173	0	0	3600	DEPARTMENT OF VETERANS AFFAIRS	V797P5967X	P00013	353345		353345		353345					2014-10-01	2015	2014-10-01	2015-09-30	2016-09-30			36	DEPARTMENT OF VETERANS AFFAIRS (VA)	3600	VETERANS AFFAIRS, DEPARTMENT OF	262	262-NETWORK CONTRACT OFFICE 22	36	DEPARTMENT OF VETERANS AFFAIRS (VA)	3600	VETERANS AFFAIRS, DEPARTMENT OF	664	664-SAN DIEGO HEALTHCARE SYSTEM						NOT APPLICABLE		NAN	956711444	CEPHEID			956711444
3600_3600_VA667A10018_0_VA256BP0053_0	CONT_AWD_VA667A10018_3600_VA256BP0053_3600	VA667A10018	0	0	3600	DEPARTMENT OF VETERANS AFFAIRS	VA256BP0053	P00002	352728		352728		352728					2010-10-06	2011	2010-10-01	2011-09-30	2011-09-30			36	DEPARTMENT OF VETERANS AFFAIRS (VA)	3600	VETERANS AFFAIRS, DEPARTMENT OF	667	667-SHREVEPORT	36	DEPARTMENT OF VETERANS AFFAIRS (VA)	3600	VETERANS AFFAIRS, DEPARTMENT OF	667	667-SHREVEPORT						NOT APPLICABLE		NAN	956711444	CEPHEID			956711444
3600_4730_VA674A20009_0_GS07F0597T_0	CONT_AWD_VA674A20009_3600_GS07F0597T_4730	VA674A20009	0	0	4730	FEDERAL ACQUISITION SERVICE	GS07F0597T	0	352291		352291		352291					2011-10-01	2012	2011-10-01	2012-09-30	2012-09-30			36	DEPARTMENT OF VETERANS AFFAIRS (VA)	3600	VETERANS AFFAIRS, DEPARTMENT OF	674	674-TEMPLE	36	DEPARTMENT OF VETERANS AFFAIRS (VA)	3600	VETERANS AFFAIRS, DEPARTMENT OF	674	674-TEMPLE						NOT APPLICABLE		NAN	956711444	CEPHEID			956711444
3600_3600_VA24714F0126_0_V797P5967X_0	CONT_AWD_VA24714F0126_3600_V797P5967X_3600	VA24714F0126	0	0	3600	DEPARTMENT OF VETERANS AFFAIRS	V797P5967X	P00013	351444		351444		351444					2013-10-01	2014	2013-10-01	2014-09-30	2014-09-30			36	DEPARTMENT OF VETERANS AFFAIRS (VA)	3600	VETERANS AFFAIRS, DEPARTMENT OF	247	247-NETWORK CONTRACT OFFICE 7	36	DEPARTMENT OF VETERANS AFFAIRS (VA)	3600	VETERANS AFFAIRS, DEPARTMENT OF	508	508-ATLANTA						NOT APPLICABLE		NAN	956711444	CEPHEID			956711444
3600_3600_VA25814J2053_0_VA25813A0005_0	CONT_AWD_VA25814J2053_3600_VA25813A0005_3600	VA25814J2053	0	0	3600	DEPARTMENT OF VETERANS AFFAIRS	VA25813A0005	0	350000		350000		350000					2013-10-01	2014	2013-10-01	2014-09-30	2014-09-30			36	DEPARTMENT OF VETERANS AFFAIRS (VA)	3600	VETERANS AFFAIRS, DEPARTMENT OF	258	258-NETWORK CONTRACT OFFICE 18	36	DEPARTMENT OF VETERANS AFFAIRS (VA)	3600	VETERANS AFFAIRS, DEPARTMENT OF	678	678-TUCSON						NOT APPLICABLE		NAN	956711444	CEPHEID			956711444
3600_3600_VA25815J2840_0_VA25813A0005_0	CONT_AWD_VA25815J2840_3600_VA25813A0005_3600	VA25815J2840	0	0	3600	VETERANS AFFAIRS, DEPARTMENT OF	VA25813A0005	P00004	350000		350000		1.79369e+06					2015-10-01	2016	2015-10-01	2016-09-30	2018-05-22			36	DEPARTMENT OF VETERANS AFFAIRS (VA)	3600	VETERANS AFFAIRS, DEPARTMENT OF	258	258-NETWORK CONTRACT OFFICE 18	36	DEPARTMENT OF VETERANS AFFAIRS (VA)	3600	VETERANS AFFAIRS, DEPARTMENT OF	678	678-TUCSON					X	NOT APPLICABLE			956711444	CEPHEID			956711444
3600_3600_VA24314J1816_0_V797P5967X_0	CONT_AWD_VA24314J1816_3600_V797P5967X_3600	VA24314J1816	0	0	3600	DEPARTMENT OF VETERANS AFFAIRS	V797P5967X	P00013	348759		348759		348759					2014-01-01	2014	2014-01-01	2014-06-30	2014-06-30			36	DEPARTMENT OF VETERANS AFFAIRS (VA)	3600	VETERANS AFFAIRS, DEPARTMENT OF	243	243-NETWORK CONTRACTING OFFICE 03	36	DEPARTMENT OF VETERANS AFFAIRS (VA)	3600	VETERANS AFFAIRS, DEPARTMENT OF	243	243-NETWORK CONTRACTING OFFICE 03						NOT APPLICABLE		NAN	956711444	CEPHEID			956711444
3600_3600_VA598A10254_0_V797P5967X_0	CONT_AWD_VA598A10254_3600_V797P5967X_3600	VA598A10254	0	0	3600	DEPARTMENT OF VETERANS AFFAIRS	V797P5967X	0	346713		346713		346713					2010-10-25	2011	2010-10-22	2010-11-22	2010-11-22			36	DEPARTMENT OF VETERANS AFFAIRS (VA)	3600	VETERANS AFFAIRS, DEPARTMENT OF	598	598-NORTH LITTLE ROCK	36	DEPARTMENT OF VETERANS AFFAIRS (VA)	3600	VETERANS AFFAIRS, DEPARTMENT OF	598	598-NORTH LITTLE ROCK						NOT APPLICABLE		NAN	956711444	CEPHEID			956711444
3600_-NONE-_VA640A00896_0_-NONE-_0	CONT_AWD_VA640A00896_3600_-NONE-_-NONE-	VA640A00896	0	0				0	345228		345228		345228					2010-09-09	2010	2010-09-08	2010-11-30	2010-12-31			36	DEPARTMENT OF VETERANS AFFAIRS (VA)	3600	VETERANS AFFAIRS, DEPARTMENT OF	261	261-NETWORK CONTRACT OFFICE 21	36	DEPARTMENT OF VETERANS AFFAIRS (VA)	3600	VETERANS AFFAIRS, DEPARTMENT OF	104	DEPT OF VETERANS AFFAIRS						NOT APPLICABLE		NAN	956711444	CEPHEID			956711444
3600_3600_VA24913J0141_0_V797P5967X_0	CONT_AWD_VA24913J0141_3600_V797P5967X_3600	VA24913J0141	0	0	3600	DEPARTMENT OF VETERANS AFFAIRS	V797P5967X	P00013	344533		344533		344533					2012-10-03	2013	2012-10-03	2013-09-30	2013-09-30			36	DEPARTMENT OF VETERANS AFFAIRS (VA)	3600	VETERANS AFFAIRS, DEPARTMENT OF	603	603-LOUISVILLE	36	DEPARTMENT OF VETERANS AFFAIRS (VA)	3600	VETERANS AFFAIRS, DEPARTMENT OF	603	603-LOUISVILLE						NOT APPLICABLE		NAN	956711444	CEPHEID			956711444
3600_3600_VA24912F0801_0_V797P5967X_0	CONT_AWD_VA24912F0801_3600_V797P5967X_3600	VA24912F0801	0	0	3600	DEPARTMENT OF VETERANS AFFAIRS	V797P5967X	0	344533		344533		344533					2011-10-01	2012	2011-10-01	2012-09-30	2012-09-30			36	DEPARTMENT OF VETERANS AFFAIRS (VA)	3600	VETERANS AFFAIRS, DEPARTMENT OF	603	603-LOUISVILLE	36	DEPARTMENT OF VETERANS AFFAIRS (VA)	3600	VETERANS AFFAIRS, DEPARTMENT OF	603	603-LOUISVILLE						NOT APPLICABLE		NAN	956711444	CEPHEID			956711444
7527_4730_75H71220F80061_0_GS07F0597T_0	CONT_AWD_75H71220F80061_7527_GS07F0597T_4730	75H71220F80061	0	0	4730	FEDERAL ACQUISITION SERVICE	GS07F0597T	AO0032	344230	344230	344230	344230	344230	344230	L: Emergency P.L. 116-123;N: Emergency P.L. 116-136		364450	2020-04-08	2020	2020-04-08	2020-05-15	2020-05-29		2019-12-10	75	DEPARTMENT OF HEALTH AND HUMAN SERVICES (HHS)	7527	INDIAN HEALTH SERVICE	75H712	PHOENIX AREA INDIAN HEALTH SVC	75	DEPARTMENT OF HEALTH AND HUMAN SERVICES (HHS)	7527	INDIAN HEALTH SERVICE	75H712	PHOENIX AREA INDIAN HEALTH SVC	075-2020/2024-0140-000;075-X-0391-000	075-0140;075-0391	310: Equipment		X	NOT APPLICABLE			956711444	CEPHEID		07YE7	24744476
3600_3600_VA24416J0487_0_V797P5967X_0	CONT_AWD_VA24416J0487_3600_V797P5967X_3600	VA24416J0487	0	0	3600	VETERANS AFFAIRS, DEPARTMENT OF	V797P5967X	P00013	342530		342530		342530					2015-10-29	2016	2015-11-01	2016-09-30	2016-12-31			36	DEPARTMENT OF VETERANS AFFAIRS (VA)	3600	VETERANS AFFAIRS, DEPARTMENT OF	244	244-NETWORK CONTRACT OFFICE 4	36	DEPARTMENT OF VETERANS AFFAIRS (VA)	3600	VETERANS AFFAIRS, DEPARTMENT OF	642	642-PHILADELPHIA					X	NOT APPLICABLE			956711444	CEPHEID			956711444
3600_3600_VA69D537C10031_0_VA69DBP0145_0	CONT_AWD_VA69D537C10031_3600_VA69DBP0145_3600	VA69D537C10031	0	0	3600	DEPARTMENT OF VETERANS AFFAIRS	VA69DBP0145	0	342054		342054		342054					2010-10-01	2011	2010-10-01	2011-09-30	2011-09-30			36	DEPARTMENT OF VETERANS AFFAIRS (VA)	3600	VETERANS AFFAIRS, DEPARTMENT OF	0069D	69D-NETWORK CONTRACT OFFICE 12	36	DEPARTMENT OF VETERANS AFFAIRS (VA)	3600	VETERANS AFFAIRS, DEPARTMENT OF	0069D	69D-NETWORK CONTRACT OFFICE 12						NOT APPLICABLE		NAN	956711444	CEPHEID			956711444
3600_3600_VA69D12J1766_0_VA69DBP0145_0	CONT_AWD_VA69D12J1766_3600_VA69DBP0145_3600	VA69D12J1766	0	0	3600	DEPARTMENT OF VETERANS AFFAIRS	VA69DBP0145	3	342048		342048		342048					2011-10-01	2012	2011-10-01	2012-09-30	2012-10-30			36	DEPARTMENT OF VETERANS AFFAIRS (VA)	3600	VETERANS AFFAIRS, DEPARTMENT OF	0069D	69D-NETWORK CONTRACT OFFICE 12	36	DEPARTMENT OF VETERANS AFFAIRS (VA)	3600	VETERANS AFFAIRS, DEPARTMENT OF	0069D	69D-NETWORK CONTRACT OFFICE 12						NOT APPLICABLE		NAN	956711444	CEPHEID			956711444
3600_-NONE-_36C26120P0099_0_-NONE-_0	CONT_AWD_36C26120P0099_3600_-NONE-_-NONE-	36C26120P0099	0	0					339360	339360	339360	339360	339360	339360				2019-10-24	2020	2019-10-24	2020-09-30	2020-09-30		2019-10-09	36	DEPARTMENT OF VETERANS AFFAIRS (VA)	3600	VETERANS AFFAIRS, DEPARTMENT OF	36C261	261-NETWORK CONTRACT OFC21 (00261)	36	DEPARTMENT OF VETERANS AFFAIRS (VA)	3600	VETERANS AFFAIRS, DEPARTMENT OF	36C261	261-NETWORK CONTRACT OFC21 (00261)					X	NOT APPLICABLE			956711444	CEPHEID		07YE7	24744476
3600_3600_VA24717F1454_P00003_V797P5967X_0	CONT_AWD_VA24717F1454_3600_V797P5967X_3600	VA24717F1454	P00003	0	3600	VETERANS AFFAIRS, DEPARTMENT OF	V797P5967X	P00013	338240		339710	636620	0	1.65691e+06				2018-04-26	2018	2018-04-23	2019-04-30	2022-04-30			36	DEPARTMENT OF VETERANS AFFAIRS (VA)	3600	VETERANS AFFAIRS, DEPARTMENT OF	36C247	247-NETWORK CONTRACT OFC 7(00247)	36	DEPARTMENT OF VETERANS AFFAIRS (VA)	3600	VETERANS AFFAIRS, DEPARTMENT OF	36C544	544-COLUMBIA (00544)(36C544)					X	NOT APPLICABLE			956711444	CEPHEID			24744476
3600_3600_V534C95021_0_V797P7143A_0	CONT_AWD_V534C95021_3600_V797P7143A_3600	V534C95021	0	0	3600	DEPARTMENT OF VETERANS AFFAIRS	V797P7143A	0	337025		337025		337025					2008-10-01	2009	2008-10-01	2008-10-01	2008-10-01			36	DEPARTMENT OF VETERANS AFFAIRS (VA)	3600	VETERANS AFFAIRS, DEPARTMENT OF	00534S	534S-CHARLESTON SMALL PURCHASE	999											NOT APPLICABLE		NAN	956711444	CEPHEID			956711444
3600_3600_VA578C00055_0_VA69DBP0145_0	CONT_AWD_VA578C00055_3600_VA69DBP0145_3600	VA578C00055	0	0	3600	DEPARTMENT OF VETERANS AFFAIRS	VA69DBP0145	0	336077		336077		0					2009-10-01	2010	2009-10-01	2010-09-30				36	DEPARTMENT OF VETERANS AFFAIRS (VA)	3600	VETERANS AFFAIRS, DEPARTMENT OF	0069D	69D-NETWORK CONTRACT OFFICE 12	36	DEPARTMENT OF VETERANS AFFAIRS (VA)	3600	VETERANS AFFAIRS, DEPARTMENT OF	0069D	69D-NETWORK CONTRACT OFFICE 12						NOT APPLICABLE		NAN	956711444	CEPHEID			956711444
3600_3600_VA24717F1454_P00004_V797P5967X_0	CONT_AWD_VA24717F1454_3600_V797P5967X_3600	VA24717F1454	P00004	0	3600	VETERANS AFFAIRS, DEPARTMENT OF	V797P5967X	P00013	335677	970827	335677	972297	335677	1.99259e+06				2019-05-01	2019	2019-05-01	2020-04-30	2022-04-30			36	DEPARTMENT OF VETERANS AFFAIRS (VA)	3600	VETERANS AFFAIRS, DEPARTMENT OF	36C247	247-NETWORK CONTRACT OFC 7(00247)	36	DEPARTMENT OF VETERANS AFFAIRS (VA)	3600	VETERANS AFFAIRS, DEPARTMENT OF	36C544	544-COLUMBIA (00544)(36C544)					X	NOT APPLICABLE			956711444	CEPHEID		07YE7	24744476
3600_3600_VA24717F1454_P00009_V797P5967X_0	CONT_AWD_VA24717F1454_3600_V797P5967X_3600	VA24717F1454	P00009	0	3600	VETERANS AFFAIRS, DEPARTMENT OF	V797P5967X	P00013	335671	1.30725e+06	335671	1.30872e+06	335671	2.32901e+06				2020-03-24	2020	2017-05-08	2021-04-30	2023-04-30			36	DEPARTMENT OF VETERANS AFFAIRS (VA)	3600	VETERANS AFFAIRS, DEPARTMENT OF	36C247	247-NETWORK CONTRACT OFC 7(00247)	36	DEPARTMENT OF VETERANS AFFAIRS (VA)	3600	VETERANS AFFAIRS, DEPARTMENT OF	36C544	544-COLUMBIA (00544)(36C544)					X	NOT APPLICABLE			956711444	CEPHEID		07YE7	24744476
3600_3600_VA24717F1454_0_V797P5967X_0	CONT_AWD_VA24717F1454_3600_V797P5967X_3600	VA24717F1454	0	0	3600	VETERANS AFFAIRS, DEPARTMENT OF	V797P5967X	P00013	335350		335350	296911	1.69535e+06	1.65691e+06				2017-05-08	2017	2017-05-08	2018-04-30	2022-04-30			36	DEPARTMENT OF VETERANS AFFAIRS (VA)	3600	VETERANS AFFAIRS, DEPARTMENT OF	36C247	247-NETWORK CONTRACT OFC 7(00247)	36	DEPARTMENT OF VETERANS AFFAIRS (VA)	3600	VETERANS AFFAIRS, DEPARTMENT OF	36C544	544-COLUMBIA (00544)(36C544)					X	NOT APPLICABLE			956711444	CEPHEID			24744476
9700_9700_HT001420F0168_0_HT001419A0036_0	CONT_AWD_HT001420F0168_9700_HT001419A0036_9700	HT001420F0168	0	0	9700	DEPT OF DEFENSE	HT001419A0036	0	334450	334450	334450	334450	334450	334450				2020-03-30	2020	2020-03-30	2020-04-14	2020-04-14			97	DEPARTMENT OF DEFENSE (DOD)	97DH	DEFENSE HEALTH AGENCY (DHA)	HT0014	DEFENSE HEALTH AGENCY	97	DEPARTMENT OF DEFENSE (DOD)	97DH	DEFENSE HEALTH AGENCY (DHA)	HT0017	DIRECTOR, WRNMMC	097-2020/2020-0130-000	097-0130	310: Equipment		X	NOT APPLICABLE			956711444	CEPHEID		07YE7	24744476
3600_3600_VA24217F0727_P00001_V797P5967X_0	CONT_AWD_VA24217F0727_3600_V797P5967X_3600	VA24217F0727	P00001	0	3600	VETERANS AFFAIRS, DEPARTMENT OF	V797P5967X	P00013	333942	601364	216455	649365	-1.08227e+06	1.08227e+06				2018-01-02	2018	2018-01-24	2019-01-23	2019-01-23			36	DEPARTMENT OF VETERANS AFFAIRS (VA)	3600	VETERANS AFFAIRS, DEPARTMENT OF	36C242	242-NETWORK CONTRACT OFC 02(00242)	36	DEPARTMENT OF VETERANS AFFAIRS (VA)	3600	VETERANS AFFAIRS, DEPARTMENT OF	36C242	242-NETWORK CONTRACT OFC 02(00242)					X	NOT APPLICABLE			956711444	CEPHEID		07YE7	24744476
3600_3600_36C25720N0429_0_36C25720D0087_0	CONT_AWD_36C25720N0429_3600_36C25720D0087_3600	36C25720N0429	0	0	3600	VETERANS AFFAIRS, DEPARTMENT OF	36C25720D0087	0	332361	332361	332361	332361	332361	332361				2020-06-18	2020	2020-06-20	2021-06-19	2022-06-19			36	DEPARTMENT OF VETERANS AFFAIRS (VA)	3600	VETERANS AFFAIRS, DEPARTMENT OF	36C257	257-NETWORK CONTRACT OFC 17(00257)	36	DEPARTMENT OF VETERANS AFFAIRS (VA)	3600	VETERANS AFFAIRS, DEPARTMENT OF	36C549	549-DALLAS (00549)					X	NOT APPLICABLE			956711444	CEPHEID		07YE7	24744476
3600_3600_V658C90266_0_VA246BP0043_0	CONT_AWD_V658C90266_3600_VA246BP0043_3600	V658C90266	0	0	3600	DEPARTMENT OF VETERANS AFFAIRS	VA246BP0043	0	332000		332000		0					2009-01-26	2009	2008-10-01	2009-09-30				36	DEPARTMENT OF VETERANS AFFAIRS (VA)	3600	VETERANS AFFAIRS, DEPARTMENT OF	246	246-NETWORK CONTRACTING OFFICE 6	999											NOT APPLICABLE		NAN	956711444	CEPHEID			956711444
3600_3600_VA544C95138_0_V797P5967X_0	CONT_AWD_VA544C95138_3600_V797P5967X_3600	VA544C95138	0	0	3600	DEPARTMENT OF VETERANS AFFAIRS	V797P5967X	0	331452		331452		331452					2008-12-24	2009	2009-01-01	2009-09-30	2009-09-30			36	DEPARTMENT OF VETERANS AFFAIRS (VA)	3600	VETERANS AFFAIRS, DEPARTMENT OF	247	247-NETWORK CONTRACT OFFICE 7	999											NOT APPLICABLE		NAN	956711444	CEPHEID			956711444
3600_3600_VA25613J0276_0_VA256BP0053_0	CONT_AWD_VA25613J0276_3600_VA256BP0053_3600	VA25613J0276	0	0	3600	DEPARTMENT OF VETERANS AFFAIRS	VA256BP0053	P00002	331046		331046		331046					2012-11-21	2013	2012-11-21	2013-09-30	2013-12-31			36	DEPARTMENT OF VETERANS AFFAIRS (VA)	3600	VETERANS AFFAIRS, DEPARTMENT OF	256	256-NETWORK CONTRACT OFFICE 16	36	DEPARTMENT OF VETERANS AFFAIRS (VA)	3600	VETERANS AFFAIRS, DEPARTMENT OF	598	598-NORTH LITTLE ROCK						NOT APPLICABLE		NAN	956711444	CEPHEID			956711444
3600_4730_36C24419F0044_P00003_GS07F0597T_0	CONT_AWD_36C24419F0044_3600_GS07F0597T_4730	36C24419F0044	P00003	0	4730	FEDERAL ACQUISITION SERVICE	GS07F0597T	AY0028	329598	658824	329598	658824	329598	658824				2019-10-01	2020	2019-10-01	2020-09-30	2020-09-30			36	DEPARTMENT OF VETERANS AFFAIRS (VA)	3600	VETERANS AFFAIRS, DEPARTMENT OF	36C244	244-NETWORK CONTRACT OFC 4 (00244)	36	DEPARTMENT OF VETERANS AFFAIRS (VA)	3600	VETERANS AFFAIRS, DEPARTMENT OF	36C693	693-WILKES BARRE(00693)(36C693)					X	NOT APPLICABLE			956711444	CEPHEID		07YE7	24744476
3600_3600_VA0001_0_V797P5967X_0	CONT_AWD_VA0001_3600_V797P5967X_3600	VA0001	0	0	3600	DEPARTMENT OF VETERANS AFFAIRS	V797P5967X	0	329394		329394		329394					2010-01-25	2010	2009-10-21	2010-09-30	2010-10-30			36	DEPARTMENT OF VETERANS AFFAIRS (VA)	3600	VETERANS AFFAIRS, DEPARTMENT OF	241	241-NETWORK CONTRACT OFFICE 01	36	DEPARTMENT OF VETERANS AFFAIRS (VA)	3600	VETERANS AFFAIRS, DEPARTMENT OF	689	689-WEST HAVEN						NOT APPLICABLE		NAN	956711444	CEPHEID			956711444
3600_4730_36C24419F0044_0_GS07F0597T_0	CONT_AWD_36C24419F0044_3600_GS07F0597T_4730	36C24419F0044	0	0	4730	FEDERAL ACQUISITION SERVICE	GS07F0597T	PO0016ADDRESSCHG	329226	329226	329226	329226	329226	329226				2018-10-01	2019	2018-10-01	2019-09-30	2019-09-30			36	DEPARTMENT OF VETERANS AFFAIRS (VA)	3600	VETERANS AFFAIRS, DEPARTMENT OF	36C244	244-NETWORK CONTRACT OFC 4 (00244)	36	DEPARTMENT OF VETERANS AFFAIRS (VA)	3600	VETERANS AFFAIRS, DEPARTMENT OF	36C693	693-WILKES BARRE(00693)(36C693)					X	NOT APPLICABLE			956711444	CEPHEID		07YE7	24744476
3600_3600_VA689C19120_0_VA241BP0089_0	CONT_AWD_VA689C19120_3600_VA241BP0089_3600	VA689C19120	0	0	3600	DEPARTMENT OF VETERANS AFFAIRS	VA241BP0089	3	329213		329213		329213					2010-10-05	2011	2010-10-05	2011-09-30	2011-09-30			36	DEPARTMENT OF VETERANS AFFAIRS (VA)	3600	VETERANS AFFAIRS, DEPARTMENT OF	523	523-BOSTON	36	DEPARTMENT OF VETERANS AFFAIRS (VA)	3600	VETERANS AFFAIRS, DEPARTMENT OF	241	241-NETWORK CONTRACT OFFICE 01						NOT APPLICABLE		NAN	956711444	CEPHEID			956711444
3600_3600_VA689C29040_0_VA241BP0089_0	CONT_AWD_VA689C29040_3600_VA241BP0089_3600	VA689C29040	0	0	3600	DEPARTMENT OF VETERANS AFFAIRS	VA241BP0089	3	329213		329213		329213					2011-10-01	2012	2011-10-01	2012-09-30	2013-09-30			36	DEPARTMENT OF VETERANS AFFAIRS (VA)	3600	VETERANS AFFAIRS, DEPARTMENT OF	241	241-NETWORK CONTRACT OFFICE 01	36	DEPARTMENT OF VETERANS AFFAIRS (VA)	3600	VETERANS AFFAIRS, DEPARTMENT OF	523	523-BOSTON						NOT APPLICABLE		NAN	956711444	CEPHEID			956711444
3600_3600_VA26212F0135_0_V797P5967X_0	CONT_AWD_VA26212F0135_3600_V797P5967X_3600	VA26212F0135	0	0	3600	DEPARTMENT OF VETERANS AFFAIRS	V797P5967X	0	327902		327902		327902					2011-10-31	2012	2011-10-31	2012-10-30	2012-10-30			36	DEPARTMENT OF VETERANS AFFAIRS (VA)	3600	VETERANS AFFAIRS, DEPARTMENT OF	262	262-NETWORK CONTRACT OFFICE 22	36	DEPARTMENT OF VETERANS AFFAIRS (VA)	3600	VETERANS AFFAIRS, DEPARTMENT OF	262	262-NETWORK CONTRACT OFFICE 22						NOT APPLICABLE		NAN	956711444	CEPHEID			956711444
3600_4730_36C24818F0744_P00001_GS07F0597T_0	CONT_AWD_36C24818F0744_3600_GS07F0597T_4730	36C24818F0744	P00001	0	4730	FEDERAL ACQUISITION SERVICE	GS07F0597T	PO0016ADDRESSCHG	327794	924386	327794	924386	0	1789776				2018-10-01	2019	2018-10-01	2019-09-30	2020-09-30			36	DEPARTMENT OF VETERANS AFFAIRS (VA)	3600	VETERANS AFFAIRS, DEPARTMENT OF	36C248	248-NETWORK CONTRACT OFC 8(00248)	36	DEPARTMENT OF VETERANS AFFAIRS (VA)	3600	VETERANS AFFAIRS, DEPARTMENT OF	36C516	515-BAY PINES (00516)(36C516)					X	NOT APPLICABLE			956711444	CEPHEID		07YE7	24744476
3600_-NONE-_36C25020P1718_0_-NONE-_0	CONT_AWD_36C25020P1718_3600_-NONE-_-NONE-	36C25020P1718	0	0					327250	327250	327250	327250	327250	327250				2020-08-19	2020	2020-08-19	2020-09-18	2020-09-18		2020-08-07	36	DEPARTMENT OF VETERANS AFFAIRS (VA)	3600	VETERANS AFFAIRS, DEPARTMENT OF	36C250	250-NETWORK CONTRACT OFC 10(00250)	36	DEPARTMENT OF VETERANS AFFAIRS (VA)	3600	VETERANS AFFAIRS, DEPARTMENT OF	36C539	539-CINCINNATI (00539)					X	NOT APPLICABLE			956711444	CEPHEID		07YE7	24744476
3600_3600_VA603C10029_0_V797P5967X_0	CONT_AWD_VA603C10029_3600_V797P5967X_3600	VA603C10029	0	0	3600	DEPARTMENT OF VETERANS AFFAIRS	V797P5967X	0	326520		326520		326520					2010-10-01	2011	2010-10-01	2011-09-30	2011-09-30			36	DEPARTMENT OF VETERANS AFFAIRS (VA)	3600	VETERANS AFFAIRS, DEPARTMENT OF	603	603-LOUISVILLE	36	DEPARTMENT OF VETERANS AFFAIRS (VA)	3600	VETERANS AFFAIRS, DEPARTMENT OF	603	603-LOUISVILLE						NOT APPLICABLE		NAN	956711444	CEPHEID			956711444
3600_3600_VA24712F0147_0_V797P7143A_0	CONT_AWD_VA24712F0147_3600_V797P7143A_3600	VA24712F0147	0	0	3600	DEPARTMENT OF VETERANS AFFAIRS	V797P7143A	0	326446		326446		326446					2011-10-17	2012	2011-10-01	2012-09-30	2012-09-30			36	DEPARTMENT OF VETERANS AFFAIRS (VA)	3600	VETERANS AFFAIRS, DEPARTMENT OF	247	247-NETWORK CONTRACT OFFICE 7	36	DEPARTMENT OF VETERANS AFFAIRS (VA)	3600	VETERANS AFFAIRS, DEPARTMENT OF	508	508-ATLANTA						NOT APPLICABLE		NAN	956711444	CEPHEID			956711444
3600_3600_36C25918N0096_0_VA25915A0099_0	CONT_AWD_36C25918N0096_3600_VA25915A0099_3600	36C25918N0096	0	0	3600	VETERANS AFFAIRS, DEPARTMENT OF	VA25915A0099	P00009	326053	371614	326053	373528	326053	373528				2017-10-02	2018	2017-10-01	2018-09-30	2018-09-30			36	DEPARTMENT OF VETERANS AFFAIRS (VA)	3600	VETERANS AFFAIRS, DEPARTMENT OF	36C259	259-NETWORK CONTRACT OFC19(00259)	36	DEPARTMENT OF VETERANS AFFAIRS (VA)	3600	VETERANS AFFAIRS, DEPARTMENT OF	36C635	635-OKLAHOMA CITY (00635)					X	NOT APPLICABLE			956711444	CEPHEID		07YE7	24744476
3600_-NONE-_36C25719C0156_0_-NONE-_0	CONT_AWD_36C25719C0156_3600_-NONE-_-NONE-	36C25719C0156	0	0					325928	325928	325928	325928	651855	651855				2019-04-15	2019	2019-04-15	2020-04-14	2021-04-14			36	DEPARTMENT OF VETERANS AFFAIRS (VA)	3600	VETERANS AFFAIRS, DEPARTMENT OF	36C257	257-NETWORK CONTRACT OFC 17(00257)	36	DEPARTMENT OF VETERANS AFFAIRS (VA)	3600	VETERANS AFFAIRS, DEPARTMENT OF	36C671	671-SAN ANTONIO (00671)					X	NOT APPLICABLE			956711444	CEPHEID		07YE7	24744476
3600_-NONE-_36C25719C0156_P00003_-NONE-_0	CONT_AWD_36C25719C0156_3600_-NONE-_-NONE-	36C25719C0156	P00003	0					325928	677747	325928	677747	0	677747				2020-04-08	2020	2019-04-15	2021-04-14	2021-04-14			36	DEPARTMENT OF VETERANS AFFAIRS (VA)	3600	VETERANS AFFAIRS, DEPARTMENT OF	36C257	257-NETWORK CONTRACT OFC 17(00257)	36	DEPARTMENT OF VETERANS AFFAIRS (VA)	3600	VETERANS AFFAIRS, DEPARTMENT OF	36C671	671-SAN ANTONIO (00671)					X	NOT APPLICABLE			956711444	CEPHEID		07YE7	24744476
3600_3600_36C24819N0018_0_VA24816D0160_0	CONT_AWD_36C24819N0018_3600_VA24816D0160_3600	36C24819N0018	0	0	3600	VETERANS AFFAIRS, DEPARTMENT OF	VA24816D0160	0	325000	324676	325000	324676	325000	324676				2018-10-01	2019	2018-10-01	2019-09-30	2021-09-30			36	DEPARTMENT OF VETERANS AFFAIRS (VA)	3600	VETERANS AFFAIRS, DEPARTMENT OF	36C248	248-NETWORK CONTRACT OFC 8(00248)	36	DEPARTMENT OF VETERANS AFFAIRS (VA)	3600	VETERANS AFFAIRS, DEPARTMENT OF	36C675	675-ORLANDO (00675)(36C675)					X	NOT APPLICABLE			956711444	CEPHEID		07YE7	24744476
3600_4730_36C25220F0367_0_GS07F0597T_0	CONT_AWD_36C25220F0367_3600_GS07F0597T_4730	36C25220F0367	0	0	4730	FEDERAL ACQUISITION SERVICE	GS07F0597T	AO0032	322890	322890	322890	322890	322890	322890				2020-07-24	2020	2020-07-24	2020-09-30	2020-09-30		2020-07-17	36	DEPARTMENT OF VETERANS AFFAIRS (VA)	3600	VETERANS AFFAIRS, DEPARTMENT OF	36C252	69D-NETWORK CONTRACT OFC 12(0069D)	36	DEPARTMENT OF VETERANS AFFAIRS (VA)	3600	VETERANS AFFAIRS, DEPARTMENT OF	36C578	578-HINES(00578)(36C578)					X	NOT APPLICABLE			956711444	CEPHEID		07YE7	24744476
3600_-NONE-_36C24418P0027_P00004_-NONE-_0	CONT_AWD_36C24418P0027_3600_-NONE-_-NONE-	36C24418P0027	P00004	0					322031	838998	322031	868374	0	872718				2019-10-08	2020	2017-10-11	2020-10-10	2020-11-30			36	DEPARTMENT OF VETERANS AFFAIRS (VA)	3600	VETERANS AFFAIRS, DEPARTMENT OF	36C244	244-NETWORK CONTRACT OFC 4 (00244)	36	DEPARTMENT OF VETERANS AFFAIRS (VA)	3600	VETERANS AFFAIRS, DEPARTMENT OF	36C595	595-LEBANON (00595)(36C595)					X	NOT APPLICABLE			956711444	CEPHEID		07YE7	24744476
3600_3600_VA24315F2174_0_V797P5967X_0	CONT_AWD_VA24315F2174_3600_V797P5967X_3600	VA24315F2174	0	0	3600	DEPARTMENT OF VETERANS AFFAIRS	V797P5967X	P00013	321485		642970		642970					2015-04-01	2015	2015-04-01	2015-09-30	2016-03-31			36	DEPARTMENT OF VETERANS AFFAIRS (VA)	3600	VETERANS AFFAIRS, DEPARTMENT OF	243	243-NETWORK CONTRACTING OFFICE 03	36	DEPARTMENT OF VETERANS AFFAIRS (VA)	3600	VETERANS AFFAIRS, DEPARTMENT OF	243	243-NETWORK CONTRACTING OFFICE 03						NOT APPLICABLE		NAN	956711444	CEPHEID			956711444
3600_3600_VA664C10049_0_V797P5967X_0	CONT_AWD_VA664C10049_3600_V797P5967X_3600	VA664C10049	0	0	3600	DEPARTMENT OF VETERANS AFFAIRS	V797P5967X	0	321319		321319		321319					2010-10-07	2011	2010-10-07	2011-09-30	2011-09-30			36	DEPARTMENT OF VETERANS AFFAIRS (VA)	3600	VETERANS AFFAIRS, DEPARTMENT OF	262	262-NETWORK CONTRACT OFFICE 22	36	DEPARTMENT OF VETERANS AFFAIRS (VA)	3600	VETERANS AFFAIRS, DEPARTMENT OF	262	262-NETWORK CONTRACT OFFICE 22						NOT APPLICABLE		NAN	956711444	CEPHEID			956711444
3600_3600_VA26113J1306_0_VA261BP0075_0	CONT_AWD_VA26113J1306_3600_VA261BP0075_3600	VA26113J1306	0	0	3600	DEPARTMENT OF VETERANS AFFAIRS	VA261BP0075	P00003	321149		321149		321149					2013-03-26	2013	2013-03-26	2013-09-30	2013-09-30			36	DEPARTMENT OF VETERANS AFFAIRS (VA)	3600	VETERANS AFFAIRS, DEPARTMENT OF	261	261-NETWORK CONTRACT OFFICE 21	36	DEPARTMENT OF VETERANS AFFAIRS (VA)	3600	VETERANS AFFAIRS, DEPARTMENT OF	261	261-NETWORK CONTRACT OFFICE 21						NOT APPLICABLE		NAN	956711444	CEPHEID			956711444
3600_3600_VA26114J2546_0_VA261BP0075_0	CONT_AWD_VA26114J2546_3600_VA261BP0075_3600	VA26114J2546	0	0	3600	DEPARTMENT OF VETERANS AFFAIRS	VA261BP0075	P00004	321149		321149		321149					2013-10-07	2014	2013-10-07	2014-09-30	2014-09-30			36	DEPARTMENT OF VETERANS AFFAIRS (VA)	3600	VETERANS AFFAIRS, DEPARTMENT OF	261	261-NETWORK CONTRACT OFFICE 21	36	DEPARTMENT OF VETERANS AFFAIRS (VA)	3600	VETERANS AFFAIRS, DEPARTMENT OF	261	261-NETWORK CONTRACT OFFICE 21						NOT APPLICABLE		NAN	956711444	CEPHEID			956711444
3600_3600_VA24915J24012_0_V797P5967X_0	CONT_AWD_VA24915J24012_3600_V797P5967X_3600	VA24915J24012	0	0	3600	DEPARTMENT OF VETERANS AFFAIRS	V797P5967X	P00013	320978		320978		320978					2014-10-01	2015	2014-10-01	2015-09-30	2015-09-30			36	DEPARTMENT OF VETERANS AFFAIRS (VA)	3600	VETERANS AFFAIRS, DEPARTMENT OF	603	603-LOUISVILLE	36	DEPARTMENT OF VETERANS AFFAIRS (VA)	3600	VETERANS AFFAIRS, DEPARTMENT OF	603	603-LOUISVILLE						NOT APPLICABLE		NAN	956711444	CEPHEID			956711444
3600_-NONE-_36C24419P0011_0_-NONE-_0	CONT_AWD_36C24419P0011_3600_-NONE-_-NONE-	36C24419P0011	0	0					320904	320904	320904	320904	320904	320904				2018-10-01	2019	2018-10-01	2019-09-30	2019-09-30			36	DEPARTMENT OF VETERANS AFFAIRS (VA)	3600	VETERANS AFFAIRS, DEPARTMENT OF	36C244	244-NETWORK CONTRACT OFC 4 (00244)	36	DEPARTMENT OF VETERANS AFFAIRS (VA)	3600	VETERANS AFFAIRS, DEPARTMENT OF	36C642	642-PHILADELPHIA (00642)(36C642)					X	NOT APPLICABLE			956711444	CEPHEID		07YE7	24744476
3600_3600_VA25714J0537_P00003_V797P5967X_0	CONT_AWD_VA25714J0537_3600_V797P5967X_3600	VA25714J0537	P00003	0	3600	DEPARTMENT OF VETERANS AFFAIRS	V797P5967X	P00013	319608		319608		319608					2014-12-30	2015	2014-12-01	2015-05-31	2015-05-31			36	DEPARTMENT OF VETERANS AFFAIRS (VA)	3600	VETERANS AFFAIRS, DEPARTMENT OF	257	257-NETWORK CONTRACT OFFICE 17	36	DEPARTMENT OF VETERANS AFFAIRS (VA)	3600	VETERANS AFFAIRS, DEPARTMENT OF	671	671-SAN ANTONIO						NOT APPLICABLE		NAN	956711444	CEPHEID			956711444
3600_-NONE-_VA246P0544_P00004_-NONE-_0	CONT_AWD_VA246P0544_3600_-NONE-_-NONE-	VA246P0544	P00004	0				0	319306		319306		0					2011-11-01	2012	2011-10-01	2012-09-30	2012-09-30			36	DEPARTMENT OF VETERANS AFFAIRS (VA)	3600	VETERANS AFFAIRS, DEPARTMENT OF	246	246-NETWORK CONTRACTING OFFICE 6	36	DEPARTMENT OF VETERANS AFFAIRS (VA)	3600	VETERANS AFFAIRS, DEPARTMENT OF	246	246-NETWORK CONTRACTING OFFICE 6						NOT APPLICABLE		NAN	956711444	CEPHEID			956711444
9700_9700_0003_1_HT001415A0068_0	CONT_AWD_0003_9700_HT001415A0068_9700	3	1	0	9700	DEPT OF DEFENSE	HT001415A0068	0	315000		0		0					2016-10-24	2017	2016-10-24	2017-09-30	2017-09-30			97	DEPARTMENT OF DEFENSE (DOD)	97DH	DEFENSE HEALTH AGENCY (DHA)	HT0014	DEFENSE HEALTH AGENCY	97	DEPARTMENT OF DEFENSE (DOD)	97DH	DEFENSE HEALTH AGENCY (DHA)	HT0003	DEFENSE HEALTH AGENCY					X	NOT APPLICABLE			956711444	CEPHEID			956711444
3600_3600_VA24817F0012_0_V797P5967X_0	CONT_AWD_VA24817F0012_3600_V797P5967X_3600	VA24817F0012	0	0	3600	VETERANS AFFAIRS, DEPARTMENT OF	V797P5967X	P00013	314187		314187		314187					2016-10-01	2017	2016-10-01	2017-03-31	2017-03-31			36	DEPARTMENT OF VETERANS AFFAIRS (VA)	3600	VETERANS AFFAIRS, DEPARTMENT OF	36C248	248-NETWORK CONTRACT OFC 8(00248)	36	DEPARTMENT OF VETERANS AFFAIRS (VA)	3600	VETERANS AFFAIRS, DEPARTMENT OF	36C673	673-TAMPA(00673)					X	NOT APPLICABLE			956711444	CEPHEID			956711444
3600_3600_VA24816F2836_0_V797P5967X_0	CONT_AWD_VA24816F2836_3600_V797P5967X_3600	VA24816F2836	0	0	3600	VETERANS AFFAIRS, DEPARTMENT OF	V797P5967X	P00013	314182	312695	314182	312695	942587	941100				2016-03-31	2016	2016-04-01	2017-09-30	2017-09-30			36	DEPARTMENT OF VETERANS AFFAIRS (VA)	3600	VETERANS AFFAIRS, DEPARTMENT OF	248	248-NETWORK CONTRACT OFFICE 8	36	DEPARTMENT OF VETERANS AFFAIRS (VA)	3600	VETERANS AFFAIRS, DEPARTMENT OF	673	673-TAMPA					X	NOT APPLICABLE			956711444	CEPHEID			956711444
3600_3600_VA24815F2485_0_V797P5967X_0	CONT_AWD_VA24815F2485_3600_V797P5967X_3600	VA24815F2485	0	0	3600	DEPARTMENT OF VETERANS AFFAIRS	V797P5967X	P00013	313065		313065		313065					2015-04-02	2015	2015-04-01	2016-03-31	2016-03-31			36	DEPARTMENT OF VETERANS AFFAIRS (VA)	3600	VETERANS AFFAIRS, DEPARTMENT OF	248	248-NETWORK CONTRACT OFFICE 8	36	DEPARTMENT OF VETERANS AFFAIRS (VA)	3600	VETERANS AFFAIRS, DEPARTMENT OF	675	675-ORLANDO						NOT APPLICABLE		NAN	956711444	CEPHEID			956711444
[truncated: 7,292 more rows]
[truncated: 232 more columns]
